# Supplementary material for: The 1:1 co-crystal of 2-bromo­naphthalene-1,4-dione and 1,8-di­hydroxy­anthracene-9,10-dione: crystal structure and Hirshfeld surface analysis
Source: Acta Crystallogr E Crystallogr Commun. 2017 Apr 21;73(Pt 5):738–45. doi: 10.1107/S2056989017005667 (PMC5418796; doi:10.1107/S2056989017005667)
Supplement: Supplementary file 1 [file e-73-00738-sup1.cif]

##############################################################################
#                                                                            #
# This CIF contains the data in a paper accepted for publication in          #
# Acta Crystallographica Section E. It conforms to the requirements of       #
# Notes for Authors for Acta Crystallographica Section E, and has been       #
# peer reviewed under the auspices of the IUCr Commission on Journals.       #
#                                                                            #
# Full details of the Crystallographic Information File format               #
# are given in the paper "The Crystallographic Information File (CIF):       #
# a New Standard Archive File for Crystallography" by S. R. Hall, F. H.      #
# Allen and I. D. Brown [Acta Cryst. (1991), A47, 655-685].                  #
#                                                                            #
# The current version of the core CIF dictionary is obtainable from          #
# ftp://ftp.iucr.org/pub/cif_core.dic.                                       #
#                                                                            #
# Software is freely available for graphical display of the structure(s)     #
# in this CIF. For information consult the CIF software page                 #
# http://www.iucr.org/resources/cif/software.                                #
#                                                                            #
# This file may be used for bona fide research purposes within the           #
# scientific community so long as proper attribution is given to the journal # 
# article from which it was obtained.                                        #
#                                                                            #
##############################################################################
data_I
_audit_creation_method     'SHELXL-2014/7'
_chemical_name_systematic
;\
2-Bromo-1,4-dihydronaphthalene-1,4-dione--\
1,8-dihydroxy-9,10-dihydroanthracene-9,10-dione (1/1)
;
_chemical_name_common     ?
_chemical_formula_moiety     'C10 H5 Br O2, C14 H8 O4'
_chemical_formula_sum     'C24 H13 Br O6'
_chemical_formula_iupac     'C10 H5 Br O2, C14 H8 O4'
_chemical_formula_weight     477.25
_chemical_melting_point     ?
_shelx_space_group_comment
;
The symmetry employed for this shelxl refinement is uniquely defined
by the following loop, which should always be used as a source of
symmetry information in preference to the above space-group names.
They are only intended as comments.
;
_space_group_crystal_system     monoclinic
_space_group_name_H-M_alt     'P 21/c'
_space_group_name_Hall     '-P 2ybc'
loop_
    _space_group_symop_operation_xyz
    'x, y, z'
    'x, -y+1/2, z+1/2'
    '-x, -y, -z'
    '-x, y-1/2, -z-1/2'
_cell_length_a     17.55090(12)
_cell_length_b     4.85939(3)
_cell_length_c     22.83423(16)
_cell_angle_alpha     90.0
_cell_angle_beta     106.7429(7)
_cell_angle_gamma     90.0
_cell_volume     1864.90(2)
_cell_formula_units_Z     4
_cell_measurement_reflns_used     22842
_cell_measurement_theta_min     2.6190
_cell_measurement_theta_max     69.9100
_cell_measurement_temperature     100(2)
_exptl_crystal_description     plate
_exptl_crystal_colour     orange
_exptl_crystal_size_max     0.420
_exptl_crystal_size_mid     0.050
_exptl_crystal_size_min     0.030
_exptl_crystal_density_diffrn     1.700
_exptl_crystal_density_meas     ?
_exptl_crystal_density_method     ?
_exptl_crystal_F_000     960
_exptl_absorpt_coefficient_mu     3.387
_exptl_absorpt_correction_type     multi-scan
_exptl_absorpt_process_details
;
(CrysAlis PRO; Rigaku Oxford Diffraction, 2015)
;
_shelx_estimated_absorpt_T_min     0.330
_shelx_estimated_absorpt_T_max     0.905
_exptl_absorpt_correction_T_min     0.69660
_exptl_absorpt_correction_T_max     1.00000
_diffrn_ambient_temperature     100(2)
_diffrn_radiation_type     'Cu K\a'
_diffrn_radiation_wavelength     1.54184
_diffrn_radiation_monochromator     graphite
_diffrn_measurement_device_type     'Rigaku Saturn724+ (2x2 bin mode)'
_diffrn_measurement_device     'abstract diffractometer'
_diffrn_measurement_method     '\w scans'
_diffrn_reflns_number     27708
_diffrn_reflns_av_R_equivalents     0.0214
_diffrn_reflns_theta_min     2.629
_diffrn_reflns_theta_max     70.225
_diffrn_reflns_theta_full     67.684
_diffrn_measured_fraction_theta_max     0.992
_diffrn_measured_fraction_theta_full     0.995
_diffrn_reflns_limit_h_min     -21
_diffrn_reflns_limit_h_max     21
_diffrn_reflns_limit_k_min     -5
_diffrn_reflns_limit_k_max     4
_diffrn_reflns_limit_l_min     -27
_diffrn_reflns_limit_l_max     27
_refine_special_details     ?
_reflns_number_total     3507
_reflns_number_gt     3489
_reflns_threshold_expression     'I > 2\s(I)'
_refine_ls_structure_factor_coef     Fsqd
_refine_ls_matrix_type     full
_refine_ls_R_factor_all     0.0248
_refine_ls_R_factor_gt     0.0247
_refine_ls_wR_factor_gt     0.0748
_refine_ls_wR_factor_ref     0.0749
_refine_ls_goodness_of_fit_ref     1.024
_refine_ls_restrained_S_all     1.024
_refine_ls_number_reflns     3507
_refine_ls_number_parameters     286
_refine_ls_number_restraints     2
_refine_ls_hydrogen_treatment     mixed
_refine_ls_weighting_scheme     calc
_refine_ls_weighting_details
              'w=1/[\s^2^(Fo^2^)+(0.0507P)^2^+1.0878P] where P=(Fo^2^+2Fc^2^)/3'
_atom_sites_solution_primary     ?
_atom_sites_solution_secondary     ?
_refine_ls_shift/su_max     0.000
_refine_ls_shift/su_mean     0.000
_refine_diff_density_max     0.394
_refine_diff_density_min     -0.317
_refine_ls_extinction_method     none
_refine_ls_extinction_coef     .
loop_
    _atom_type_symbol
    _atom_type_description
    _atom_type_scat_dispersion_real
    _atom_type_scat_dispersion_imag
    _atom_type_scat_source
    'C' 'C' 0.0181 0.0091
                         'International Tables Vol C Tables 4.2.6.8 and 6.1.1.4'
    'H' 'H' 0.0000 0.0000
                         'International Tables Vol C Tables 4.2.6.8 and 6.1.1.4'
    'Br' 'Br' -0.6763 1.2805
                         'International Tables Vol C Tables 4.2.6.8 and 6.1.1.4'
    'O' 'O' 0.0492 0.0322
                         'International Tables Vol C Tables 4.2.6.8 and 6.1.1.4'
_computing_data_collection
;
CrysAlis PRO (Rigaku Oxford Diffraction, 2015)
;
_computing_cell_refinement
;
CrysAlis PRO (Rigaku Oxford Diffraction, 2015)
;
_computing_data_reduction
;
CrysAlis PRO (Rigaku Oxford Diffraction, 2015)
;
_computing_structure_solution
;
SHELXS (Sheldrick, 2008)
;
_computing_structure_refinement
;
SHELXL2014 (Sheldrick, 2015)
;
_computing_molecular_graphics
;
ORTEP-3 for Windows (Farrugia, 2012) and DIAMOND (Brandenburg,
2006)
;
_computing_publication_material
;
publCIF (Westrip, 2010)
;
loop_
    _atom_site_type_symbol
    _atom_site_label
    _atom_site_fract_x
    _atom_site_fract_y
    _atom_site_fract_z
    _atom_site_U_iso_or_equiv
    _atom_site_adp_type
    _atom_site_calc_flag
    _atom_site_occupancy
    _atom_site_disorder_assembly
    _atom_site_disorder_group
    Br Br1 0.03352(2) 0.06602(3) 0.19884(2) 0.02850(9) Uani d 1 . .
    O O1 -0.00432(7) 0.4511(2) 0.08868(6) 0.0283(3) Uani d 1 . .
    O O4 0.30880(7) 0.4406(2) 0.20139(5) 0.0240(3) Uani d 1 . .
    C C1 0.06668(9) 0.4618(3) 0.11528(7) 0.0212(3) Uani d 1 . .
    C C2 0.10318(9) 0.2887(3) 0.17016(7) 0.0212(3) Uani d 1 . .
    C C3 0.18140(9) 0.2861(3) 0.19828(7) 0.0220(3) Uani d 1 . .
    H H3 0.2015 0.1702 0.2328 0.026 Uiso calc 1 . .
    C C4 0.23713(9) 0.4592(3) 0.17689(7) 0.0193(3) Uani d 1 . .
    C C4A 0.20374(8) 0.6514(3) 0.12522(6) 0.0189(3) Uani d 1 . .
    C C5 0.25340(9) 0.8282(3) 0.10564(7) 0.0221(3) Uani d 1 . .
    H H5 0.3089 0.8299 0.1259 0.027 Uiso calc 1 . .
    C C6 0.22192(10) 1.0033(4) 0.05623(7) 0.0255(3) Uani d 1 . .
    H H6 0.2558 1.1259 0.0431 0.031 Uiso calc 1 . .
    C C7 0.14060(11) 0.9984(4) 0.02611(8) 0.0271(3) Uani d 1 . .
    H H7 0.1192 1.1172 -0.0077 0.032 Uiso calc 1 . .
    C C8 0.09098(9) 0.8207(3) 0.04535(7) 0.0248(3) Uani d 1 . .
    H H8 0.0357 0.8171 0.0244 0.030 Uiso calc 1 . .
    C C8A 0.12158(9) 0.6468(3) 0.09523(7) 0.0198(3) Uani d 1 . .
    O O11 0.36741(7) -0.0561(2) 0.48553(5) 0.0244(3) Uani d 1 . .
    H H11O 0.4113(8) 0.004(5) 0.4841(10) 0.037 Uiso d 1 . .
    O O18 0.58338(6) 0.5207(3) 0.42739(5) 0.0245(2) Uani d 1 . .
    H H18O 0.5660(13) 0.396(4) 0.4450(9) 0.037 Uiso d 1 . .
    O O19 0.47299(6) 0.2395(2) 0.45660(5) 0.0217(2) Uani d 1 . .
    O O20 0.24399(6) 0.7932(2) 0.29021(5) 0.0261(2) Uani d 1 . .
    C C11 0.31370(9) 0.0927(3) 0.44373(7) 0.0199(3) Uani d 1 . .
    C C12 0.23328(10) 0.0292(3) 0.43377(7) 0.0229(3) Uani d 1 . .
    H H12 0.2184 -0.1123 0.4570 0.027 Uiso calc 1 . .
    C C13 0.17525(9) 0.1711(4) 0.39025(7) 0.0251(3) Uani d 1 . .
    H H13 0.1208 0.1253 0.3837 0.030 Uiso calc 1 . .
    C C14 0.19585(9) 0.3800(4) 0.35607(7) 0.0234(3) Uani d 1 . .
    H H14 0.1556 0.4771 0.3265 0.028 Uiso calc 1 . .
    C C15 0.40221(10) 0.9337(3) 0.30130(7) 0.0230(3) Uani d 1 . .
    H H15 0.3619 1.0299 0.2716 0.028 Uiso calc 1 . .
    C C16 0.48208(11) 0.9953(4) 0.30923(7) 0.0251(3) Uani d 1 . .
    H H16 0.4960 1.1350 0.2851 0.030 Uiso calc 1 . .
    C C17 0.54127(9) 0.8551(3) 0.35188(7) 0.0236(3) Uani d 1 . .
    H H17 0.5955 0.8990 0.3568 0.028 Uiso calc 1 . .
    C C18 0.52207(9) 0.6495(3) 0.38783(7) 0.0206(3) Uani d 1 . .
    C C19 0.41987(9) 0.3695(3) 0.41798(6) 0.0183(3) Uani d 1 . .
    C C20 0.29639(9) 0.6680(3) 0.32790(6) 0.0200(3) Uani d 1 . .
    C C21 0.38191(9) 0.7318(3) 0.33688(7) 0.0197(3) Uani d 1 . .
    C C22 0.44137(9) 0.5846(3) 0.38098(7) 0.0179(3) Uani d 1 . .
    C C23 0.33587(8) 0.3038(3) 0.40931(6) 0.0180(3) Uani d 1 . .
    C C24 0.27558(9) 0.4463(3) 0.36537(7) 0.0193(3) Uani d 1 . .
loop_
    _atom_site_aniso_label
    _atom_site_aniso_U_11
    _atom_site_aniso_U_22
    _atom_site_aniso_U_33
    _atom_site_aniso_U_12
    _atom_site_aniso_U_13
    _atom_site_aniso_U_23
    Br1 0.02564(12) 0.02819(13) 0.03685(13) -0.00434(6) 0.01723(9) -0.00040(6)
    O1 0.0168(5) 0.0350(7) 0.0321(6) 0.0009(4) 0.0054(5) -0.0024(5)
    O4 0.0182(5) 0.0298(7) 0.0237(5) 0.0035(4) 0.0055(4) 0.0024(4)
    C1 0.0180(7) 0.0225(8) 0.0239(7) 0.0026(6) 0.0072(6) -0.0046(6)
    C2 0.0216(7) 0.0202(7) 0.0250(7) -0.0003(6) 0.0118(6) -0.0018(6)
    C3 0.0239(7) 0.0212(7) 0.0220(7) 0.0032(6) 0.0085(6) 0.0019(6)
    C4 0.0194(7) 0.0199(8) 0.0194(7) 0.0020(6) 0.0070(6) -0.0017(5)
    C4A 0.0179(7) 0.0195(7) 0.0201(7) 0.0035(6) 0.0066(5) -0.0010(6)
    C5 0.0211(7) 0.0226(8) 0.0242(7) 0.0031(6) 0.0091(6) -0.0004(6)
    C6 0.0303(9) 0.0227(7) 0.0277(8) 0.0036(7) 0.0151(7) 0.0023(7)
    C7 0.0327(9) 0.0261(8) 0.0242(8) 0.0094(7) 0.0111(7) 0.0046(7)
    C8 0.0233(7) 0.0269(8) 0.0229(7) 0.0067(6) 0.0049(6) 0.0016(6)
    C8A 0.0180(7) 0.0205(7) 0.0212(7) 0.0038(6) 0.0064(5) -0.0019(6)
    O11 0.0228(6) 0.0244(6) 0.0265(6) -0.0019(4) 0.0077(5) 0.0069(4)
    O18 0.0180(5) 0.0250(6) 0.0315(6) -0.0010(5) 0.0086(4) 0.0047(5)
    O19 0.0182(5) 0.0232(5) 0.0233(5) 0.0006(4) 0.0052(4) 0.0045(4)
    O20 0.0241(5) 0.0279(6) 0.0257(5) 0.0058(5) 0.0061(4) 0.0049(5)
    C11 0.0211(8) 0.0196(7) 0.0193(7) -0.0003(6) 0.0064(6) -0.0039(5)
    C12 0.0241(8) 0.0239(8) 0.0241(7) -0.0051(6) 0.0125(6) -0.0023(6)
    C13 0.0186(7) 0.0298(9) 0.0294(8) -0.0038(6) 0.0109(6) -0.0055(7)
    C14 0.0190(7) 0.0272(8) 0.0235(7) 0.0019(6) 0.0053(6) -0.0030(6)
    C15 0.0293(8) 0.0195(8) 0.0220(7) 0.0024(6) 0.0100(6) 0.0006(5)
    C16 0.0352(8) 0.0202(7) 0.0253(8) -0.0024(7) 0.0172(7) 0.0009(7)
    C17 0.0233(7) 0.0238(8) 0.0280(8) -0.0037(6) 0.0144(6) -0.0035(7)
    C18 0.0210(7) 0.0195(7) 0.0228(7) -0.0002(6) 0.0088(6) -0.0039(6)
    C19 0.0196(7) 0.0176(7) 0.0185(7) 0.0002(6) 0.0066(5) -0.0032(6)
    C20 0.0226(7) 0.0196(7) 0.0184(7) 0.0021(6) 0.0068(6) -0.0016(6)
    C21 0.0225(7) 0.0184(7) 0.0197(7) 0.0006(6) 0.0085(5) -0.0019(6)
    C22 0.0194(7) 0.0172(7) 0.0190(7) -0.0005(5) 0.0083(6) -0.0022(5)
    C23 0.0185(7) 0.0179(7) 0.0187(6) -0.0006(6) 0.0072(5) -0.0020(5)
    C24 0.0196(7) 0.0201(8) 0.0195(7) 0.0004(5) 0.0074(6) -0.0026(5)
_geom_special_details
;
 All esds (except the esd in the dihedral angle between two l.s. planes)
 are estimated using the full covariance matrix.  The cell esds are taken
 into account individually in the estimation of esds in distances, angles
 and torsion angles; correlations between esds in cell parameters are only
 used when they are defined by crystal symmetry.  An approximate (isotropic)
 treatment of cell esds is used for estimating esds involving l.s. planes.
;
loop_
    _geom_bond_atom_site_label_1
    _geom_bond_atom_site_label_2
    _geom_bond_site_symmetry_2
    _geom_bond_distance
    _geom_bond_publ_flag
    Br1 C2 . 1.8857(15) ?
    O1 C1 . 1.220(2) ?
    O4 C4 . 1.2239(19) ?
    C1 C8A . 1.483(2) ?
    C1 C2 . 1.492(2) ?
    C2 C3 . 1.338(2) ?
    C3 C4 . 1.476(2) ?
    C3 H3 . 0.9500 ?
    C4 C4A . 1.486(2) ?
    C4A C5 . 1.386(2) ?
    C4A C8A . 1.407(2) ?
    C5 C6 . 1.394(2) ?
    C5 H5 . 0.9500 ?
    C6 C7 . 1.395(2) ?
    C6 H6 . 0.9500 ?
    C7 C8 . 1.385(3) ?
    C7 H7 . 0.9500 ?
    C8 C8A . 1.395(2) ?
    C8 H8 . 0.9500 ?
    O11 C11 . 1.3433(19) ?
    O11 H11O . 0.833(10) ?
    O18 C18 . 1.3436(19) ?
    O18 H18O . 0.831(10) ?
    O19 C19 . 1.2541(18) ?
    O20 C20 . 1.2248(18) ?
    C11 C12 . 1.398(2) ?
    C11 C23 . 1.413(2) ?
    C12 C13 . 1.385(2) ?
    C12 H12 . 0.9500 ?
    C13 C14 . 1.390(2) ?
    C13 H13 . 0.9500 ?
    C14 C24 . 1.391(2) ?
    C14 H14 . 0.9500 ?
    C15 C21 . 1.384(2) ?
    C15 C16 . 1.393(2) ?
    C15 H15 . 0.9500 ?
    C16 C17 . 1.382(2) ?
    C16 H16 . 0.9500 ?
    C17 C18 . 1.395(2) ?
    C17 H17 . 0.9500 ?
    C18 C22 . 1.415(2) ?
    C19 C22 . 1.460(2) ?
    C19 C23 . 1.465(2) ?
    C20 C24 . 1.485(2) ?
    C20 C21 . 1.488(2) ?
    C21 C22 . 1.417(2) ?
    C23 C24 . 1.412(2) ?
loop_
    _geom_angle_atom_site_label_1
    _geom_angle_atom_site_label_2
    _geom_angle_atom_site_label_3
    _geom_angle_site_symmetry_1
    _geom_angle_site_symmetry_3
    _geom_angle
    _geom_angle_publ_flag
    O1 C1 C8A . . 122.25(15) ?
    O1 C1 C2 . . 121.59(15) ?
    C8A C1 C2 . . 116.16(13) ?
    C3 C2 C1 . . 122.79(14) ?
    C3 C2 Br1 . . 120.42(12) ?
    C1 C2 Br1 . . 116.79(11) ?
    C2 C3 C4 . . 121.47(14) ?
    C2 C3 H3 . . 119.3 ?
    C4 C3 H3 . . 119.3 ?
    O4 C4 C3 . . 119.89(14) ?
    O4 C4 C4A . . 121.84(14) ?
    C3 C4 C4A . . 118.26(13) ?
    C5 C4A C8A . . 120.29(14) ?
    C5 C4A C4 . . 120.30(13) ?
    C8A C4A C4 . . 119.38(14) ?
    C4A C5 C6 . . 119.99(14) ?
    C4A C5 H5 . . 120.0 ?
    C6 C5 H5 . . 120.0 ?
    C7 C6 C5 . . 119.96(16) ?
    C7 C6 H6 . . 120.0 ?
    C5 C6 H6 . . 120.0 ?
    C8 C7 C6 . . 120.14(15) ?
    C8 C7 H7 . . 119.9 ?
    C6 C7 H7 . . 119.9 ?
    C7 C8 C8A . . 120.47(15) ?
    C7 C8 H8 . . 119.8 ?
    C8A C8 H8 . . 119.8 ?
    C8 C8A C4A . . 119.15(15) ?
    C8 C8A C1 . . 119.16(14) ?
    C4A C8A C1 . . 121.69(14) ?
    C11 O11 H11O . . 104.5(16) ?
    C18 O18 H18O . . 109.2(16) ?
    O11 C11 C12 . . 117.75(14) ?
    O11 C11 C23 . . 122.46(14) ?
    C12 C11 C23 . . 119.78(14) ?
    C13 C12 C11 . . 120.41(15) ?
    C13 C12 H12 . . 119.8 ?
    C11 C12 H12 . . 119.8 ?
    C12 C13 C14 . . 120.66(14) ?
    C12 C13 H13 . . 119.7 ?
    C14 C13 H13 . . 119.7 ?
    C24 C14 C13 . . 119.74(14) ?
    C24 C14 H14 . . 120.1 ?
    C13 C14 H14 . . 120.1 ?
    C21 C15 C16 . . 119.69(15) ?
    C21 C15 H15 . . 120.2 ?
    C16 C15 H15 . . 120.2 ?
    C17 C16 C15 . . 120.65(15) ?
    C17 C16 H16 . . 119.7 ?
    C15 C16 H16 . . 119.7 ?
    C16 C17 C18 . . 120.53(15) ?
    C16 C17 H17 . . 119.7 ?
    C18 C17 H17 . . 119.7 ?
    O18 C18 C17 . . 116.53(14) ?
    O18 C18 C22 . . 123.57(14) ?
    C17 C18 C22 . . 119.90(14) ?
    O19 C19 C22 . . 120.26(13) ?
    O19 C19 C23 . . 120.02(14) ?
    C22 C19 C23 . . 119.71(13) ?
    O20 C20 C24 . . 120.36(14) ?
    O20 C20 C21 . . 121.12(14) ?
    C24 C20 C21 . . 118.52(13) ?
    C15 C21 C22 . . 120.88(14) ?
    C15 C21 C20 . . 119.13(14) ?
    C22 C21 C20 . . 119.99(14) ?
    C18 C22 C21 . . 118.35(14) ?
    C18 C22 C19 . . 120.85(14) ?
    C21 C22 C19 . . 120.80(14) ?
    C24 C23 C11 . . 118.74(13) ?
    C24 C23 C19 . . 120.53(13) ?
    C11 C23 C19 . . 120.71(13) ?
    C14 C24 C23 . . 120.66(14) ?
    C14 C24 C20 . . 118.90(14) ?
    C23 C24 C20 . . 120.44(13) ?
loop_
    _geom_torsion_atom_site_label_1
    _geom_torsion_atom_site_label_2
    _geom_torsion_atom_site_label_3
    _geom_torsion_atom_site_label_4
    _geom_torsion_site_symmetry_1
    _geom_torsion_site_symmetry_2
    _geom_torsion_site_symmetry_3
    _geom_torsion_site_symmetry_4
    _geom_torsion
    _geom_torsion_publ_flag
    O1 C1 C2 C3 . . . . 176.47(15) ?
    C8A C1 C2 C3 . . . . -3.6(2) ?
    O1 C1 C2 Br1 . . . . -3.0(2) ?
    C8A C1 C2 Br1 . . . . 176.89(11) ?
    C1 C2 C3 C4 . . . . 0.7(2) ?
    Br1 C2 C3 C4 . . . . -179.76(11) ?
    C2 C3 C4 O4 . . . . -175.82(15) ?
    C2 C3 C4 C4A . . . . 3.7(2) ?
    O4 C4 C4A C5 . . . . -3.8(2) ?
    C3 C4 C4A C5 . . . . 176.67(14) ?
    O4 C4 C4A C8A . . . . 174.35(14) ?
    C3 C4 C4A C8A . . . . -5.2(2) ?
    C8A C4A C5 C6 . . . . 0.3(2) ?
    C4 C4A C5 C6 . . . . 178.50(14) ?
    C4A C5 C6 C7 . . . . -0.7(2) ?
    C5 C6 C7 C8 . . . . 0.3(3) ?
    C6 C7 C8 C8A . . . . 0.5(3) ?
    C7 C8 C8A C4A . . . . -0.9(2) ?
    C7 C8 C8A C1 . . . . 179.08(15) ?
    C5 C4A C8A C8 . . . . 0.5(2) ?
    C4 C4A C8A C8 . . . . -177.71(14) ?
    C5 C4A C8A C1 . . . . -179.51(14) ?
    C4 C4A C8A C1 . . . . 2.3(2) ?
    O1 C1 C8A C8 . . . . 1.9(2) ?
    C2 C1 C8A C8 . . . . -178.02(14) ?
    O1 C1 C8A C4A . . . . -178.11(15) ?
    C2 C1 C8A C4A . . . . 2.0(2) ?
    O11 C11 C12 C13 . . . . -178.50(14) ?
    C23 C11 C12 C13 . . . . 0.2(2) ?
    C11 C12 C13 C14 . . . . -0.4(2) ?
    C12 C13 C14 C24 . . . . 0.4(2) ?
    C21 C15 C16 C17 . . . . 0.6(2) ?
    C15 C16 C17 C18 . . . . -0.1(2) ?
    C16 C17 C18 O18 . . . . 178.93(14) ?
    C16 C17 C18 C22 . . . . -0.4(2) ?
    C16 C15 C21 C22 . . . . -0.6(2) ?
    C16 C15 C21 C20 . . . . -179.96(14) ?
    O20 C20 C21 C15 . . . . -0.9(2) ?
    C24 C20 C21 C15 . . . . 178.56(13) ?
    O20 C20 C21 C22 . . . . 179.75(14) ?
    C24 C20 C21 C22 . . . . -0.8(2) ?
    O18 C18 C22 C21 . . . . -178.89(14) ?
    C17 C18 C22 C21 . . . . 0.4(2) ?
    O18 C18 C22 C19 . . . . 0.5(2) ?
    C17 C18 C22 C19 . . . . 179.80(14) ?
    C15 C21 C22 C18 . . . . 0.1(2) ?
    C20 C21 C22 C18 . . . . 179.47(13) ?
    C15 C21 C22 C19 . . . . -179.30(14) ?
    C20 C21 C22 C19 . . . . 0.1(2) ?
    O19 C19 C22 C18 . . . . 0.2(2) ?
    C23 C19 C22 C18 . . . . -179.10(13) ?
    O19 C19 C22 C21 . . . . 179.56(13) ?
    C23 C19 C22 C21 . . . . 0.3(2) ?
    O11 C11 C23 C24 . . . . 178.68(13) ?
    C12 C11 C23 C24 . . . . 0.0(2) ?
    O11 C11 C23 C19 . . . . 0.1(2) ?
    C12 C11 C23 C19 . . . . -178.57(14) ?
    O19 C19 C23 C24 . . . . -179.12(13) ?
    C22 C19 C23 C24 . . . . 0.2(2) ?
    O19 C19 C23 C11 . . . . -0.6(2) ?
    C22 C19 C23 C11 . . . . 178.72(13) ?
    C13 C14 C24 C23 . . . . -0.1(2) ?
    C13 C14 C24 C20 . . . . 179.34(14) ?
    C11 C23 C24 C14 . . . . -0.1(2) ?
    C19 C23 C24 C14 . . . . 178.52(14) ?
    C11 C23 C24 C20 . . . . -179.52(13) ?
    C19 C23 C24 C20 . . . . -0.9(2) ?
    O20 C20 C24 C14 . . . . 1.2(2) ?
    C21 C20 C24 C14 . . . . -178.20(13) ?
    O20 C20 C24 C23 . . . . -179.31(14) ?
    C21 C20 C24 C23 . . . . 1.3(2) ?
loop_
    _geom_hbond_atom_site_label_D
    _geom_hbond_atom_site_label_H
    _geom_hbond_atom_site_label_A
    _geom_hbond_site_symmetry_A
    _geom_hbond_distance_DH
    _geom_hbond_distance_HA
    _geom_hbond_distance_DA
    _geom_hbond_angle_DHA
    O11 H11O O19 . 0.833(17) 1.81(2) 2.5766(16) 153(2)
    O18 H18O O19 . 0.83(2) 1.89(2) 2.6097(16) 144(2)
    O11 H11O O19 3_656 0.833(17) 2.40(2) 2.8730(16) 116.5(19)
    O18 H18O O11 3_656 0.83(2) 2.35(2) 2.9677(17) 131(2)
    C3 H3 O20 1_545 0.95 2.25 3.1657(18) 161
    C13 H13 O1 2_545 0.95 2.46 3.348(2) 156
    C15 H15 O4 1_565 0.95 2.56 3.4358(18) 153
    C17 H17 O4 2_655 0.95 2.43 3.228(2) 141
_shelx_hkl_file
;
   0   0   2 25406.1 90.4175   1
   0   0  -3 12.2044 5.71595   1
   0   0   3 14.5800 5.85472   1
   0   0  -5 17.1110 9.59690   1
   0   0   5 8.84496 7.65548   1
   0   0  -6 13487.9 110.426   1
   0   0   6 14120.3 123.108   1
   0   0  -7-1.71523 8.18664   1
   0   0  -7 18.5597 9.03900   1
   0   0  -9 28.9011 8.23800   1
   0   0  -9 44.7844 9.21412   1
   0   0  10 337225. 607.603   3
   0   0 -10 346725. 591.169  15
   0   0  11 39.5508 10.1178  10
   0   0  11 42.7664 10.6118   5
   0   0  11 62.5059 13.0419   3
   0   0 -11 35.9129 11.8470  15
   0   0 -11 30.8256 11.6893   4
   0   0  12 145768. 403.078  10
   0   0 -12 157990. 449.009  15
   0   0  12 157806. 467.470   3
   0   0  12 152898. 421.614   5
   0   0 -12 148330. 409.930   7
   0   0 -13 51.9203 12.4849   7
   0   0  13 57.0429 14.4759   3
   0   0 -13 26.4661 12.5522  15
   0   0  13 59.6220 12.0234  10
   0   0  13 62.7957 13.6348   5
   0   0  14 41.2042 14.6309   3
   0   0 -14 50.6490 12.7309   7
   0   0  14 46.4136 11.7346  10
   0   0  14 39.9010 12.6289   5
   0   0 -14 41.8916 14.8403   4
   0   0 -14 50.3133 14.5653  15
   0   0 -15 10.1402 12.7800  15
   0   0 -15 13.3505 11.2783   7
   0   0  15 4.59538 11.8872   5
   0   0  15 22.0784 14.3084   3
   0   0 -15-3.26982 13.7022   4
   0   0 -16 14964.1 169.739  15
   0   0 -16 15519.5 182.507   4
   0   0  16 15415.8 169.426   5
   0   0  17 45.4822 17.7101   5
   0   0  17 2.48123 15.2505   3
   0   0 -17 24.8638 15.9294  15
   0   0 -17 11.7397 16.4492   4
   0   0 -18 28477.6 261.642   4
   0   0  18 30712.1 274.643   3
   0   0  18 29685.5 256.161   5
   0   0 -18 27544.9 246.803  15
   0   0  19 7.57794 18.5812   3
   0   0 -19 42.2818 19.5475   4
   0   0  19 44.7056 19.1052   5
   0   0 -19 21.9506 16.9324  15
   0   0 -20 47593.9 335.863  15
   0   0  20 47828.4 339.699   5
   0   0 -20 47879.2 352.695   4
   0   0 -21 15.5287 16.7560  15
   0   0  21 42.8736 20.2119   5
   0   0  21 21.6423 20.3221   3
   0   0 -21 8.96733 17.5718   4
   0   0 -22 21724.5 219.250  15
   0   0  22 21327.1 193.764   7
   0   0  22 22101.2 222.436   5
   0   0 -22 21818.2 185.143  10
   0   0 -23 23.9985 17.1652   4
   0   0  23 25.3459 13.5316   7
   0   0 -23 8.80336 14.4044  15
   0   0  23-7.44611 16.9737   3
   0   0  23 13.7865 14.1325   5
   0   0  24 3681.37 81.5845   5
   0   0 -24 3804.38 86.1545   4
   0   0 -24 3651.50 80.1037  15
   0   0  24 3665.22 87.5085   3
   0   0 -25-4.12746 11.5716  15
   0   0 -25 13.2823 13.0152   4
   0   0  25 20.2225 13.4593   3
   0   0 -26 344.177 22.6354   4
   0   0  26 379.916 24.5615   3
   0   1   0 37.9492 18.6193   1
   0  -1   0 24.3090 21.0552   1
   0  -1  -1 4080.76 96.9828   1
   0  -1   1 3959.45 99.9516   1
   0   1   1 3750.48 94.1397   1
   0   1  -1 3662.05 99.6799   1
   0  -1  -2 9584.29 144.461   1
   0   1  -2 9590.27 162.476   1
   0   1  -3 12494.7 193.427   1
   0   1  -3 12306.9 188.213   1
   0  -1  -3 11488.1 155.951   1
   0   1   3 11829.5 155.980   1
   0   1  -3 12025.0 163.411   2
   0   1  -5 4875.89 118.679   1
   0   1  -5 5014.01 126.172   1
   0   1   5 5090.43 95.1862   1
   0  -1  -6 109923. 449.358   1
   0   1   6 110876. 400.702   1
   0   1  -7 14311.1 203.678   1
   0   1  -7 13839.4 223.621   1
   0   1   7 13805.8 138.270   1
   0   1  -8 1584.33 80.7551   1
   0  -1  -8 1384.69 46.3273   1
   0   1  -8 1480.61 68.6525   1
   0   1   8 1402.53 43.0895   1
   0   1   9 1748.25 36.1367   1
   0  -1   9 2136.77 48.4154   3
   0  -1   9 2381.59 50.2116  10
   0  -1  -9 2355.67 52.7654   4
   0  -1  -9 2275.05 45.7594  13
   0   1  -9 2396.57 100.056   1
   0   1  -9 2312.47 50.2369  15
   0   1   9 1730.36 41.9892   1
   0  -1  -9 2085.84 48.9952   7
   0   1  -9 2612.79 88.3113   1
   0  -1   9 2392.13 53.6672   5
   0  -1  10 11694.3 121.546   5
   0   1 -10 12654.0 193.298   1
   0  -1  10 12015.6 117.752  10
   0  -1 -10 12018.1 125.174   4
   0  -1 -10 11371.6 106.186  13
   0  -1 -10 12096.6 118.788   7
   0   1 -10 12166.6 119.906  15
   0   1 -10 11980.1 226.814   1
   0  -1  10 12044.6 120.004   3
   0  -1  10 11187.6 118.219  11
   0   1 -11 6114.55 89.9151  15
   0   1 -11 5207.42 151.768   1
   0  -1 -11 5910.22 86.5419   7
   0   1 -11 5775.44 131.562   1
   0   1 -11 5444.88 80.6109   4
   0  -1  11 5451.83 87.8692   5
   0   1  11 5642.35 84.3272   3
   0  -1  11 5319.84 84.7903   3
   0  -1  11 5894.28 86.5181  10
   0  -1  11 6185.21 92.1022  11
   0   1  11 5764.65 73.5138   5
   0  -1 -11 5787.71 91.5369   4
   0  -1 -11 5903.27 81.2510  15
   0  -1  12 17841.2 162.465   3
   0   1  12 17873.7 158.083   3
   0   1  12 17606.3 135.555   5
   0  -1  12 17418.1 160.767  11
   0  -1  12 17885.4 167.764   5
   0  -1 -12 18099.7 148.980  15
   0   1 -12 18040.1 161.596  15
   0  -1  12 17981.2 157.954  10
   0  -1 -12 17773.5 167.717   4
   0   1 -12 17729.8 153.790   4
   0  -1 -13 14938.7 162.011   4
   0  -1  13 15360.3 162.533   5
   0   1 -13 14768.4 155.276  15
   0  -1  13 15258.1 159.427   3
   0  -1 -13 15495.0 151.732   7
   0   1 -13 15372.4 151.497   4
   0  -1  13 15560.1 159.549  11
   0  -1 -13 15033.2 143.838  15
   0  -1  13 15220.6 151.365  10
   0   1  13 14975.1 132.598   5
   0   1  13 15158.1 151.987   3
   0  -1  14 4672.66 87.6516  10
   0  -1  14 4742.21 92.2509  11
   0  -1 -14 4624.19 83.7312  15
   0  -1  14 4525.12 92.6870   3
   0  -1 -14 4721.17 87.3290   7
   0  -1  14 4920.12 97.6298   5
   0  -1 -14 4673.29 94.9836   4
   0   1  14 4887.24 82.3997   5
   0   1 -14 4691.57 88.7547   4
   0   1  14 4831.61 90.8165   3
   0   1 -14 4642.19 91.5731  15
   0  -1  15 24515.0 223.248   3
   0  -1  15 24607.4 230.632   5
   0  -1  15 23207.1 204.590  11
   0  -1 -15 23677.8 201.009   7
   0  -1  15 22666.0 198.975  10
   0   1 -15 23188.1 207.030   4
   0  -1 -15 22922.7 193.559  15
   0  -1 -15 22355.2 218.462   4
   0   1  15 23857.2 210.769   3
   0   1 -15 23142.8 212.978  15
   0   1  15 23239.7 186.575   5
   0  -1  15 23455.0 187.558   7
   0  -1 -16 21847.2 196.407  15
   0   1 -16 22294.4 217.855  15
   0  -1  16 21605.7 200.367  10
   0  -1  16 22313.6 226.643   5
   0  -1 -16 20434.2 194.787   7
   0  -1  16 21825.9 203.639  11
   0   1 -16 21659.2 208.930   4
   0   1  16 21498.1 187.770   5
   0   1  16 21954.5 210.613   3
   0  -1 -16 21278.2 223.682   4
   0  -1  16 21309.9 218.154   3
   0  -1  16 23393.8 190.780   7
   0  -1  17 14782.2 190.294   3
   0   1 -17 14821.4 184.571  15
   0  -1  17 15119.0 158.396   7
   0   1  17 14802.3 179.926   3
   0  -1 -17 14583.4 191.953   4
   0  -1 -17 14770.1 168.369  15
   0  -1 -17 14409.2 168.395   7
   0   1 -17 14612.9 178.607   4
   0  -1  17 14491.0 170.670  10
   0   1  17 14317.3 160.612   5
   0   1 -18 161.882 24.3700   4
   0  -1 -18 144.755 21.9692   7
   0   1  18 160.730 21.4834   5
   0   1  18 171.362 24.0933   3
   0  -1  18 104.191 24.5337   5
   0  -1  18 184.747 27.6985   3
   0  -1 -18 120.752 19.4106  15
   0  -1 -18 159.308 27.4351   4
   0   1 -18 156.634 25.9016  15
   0   1 -19 535.863 40.1325  15
   0  -1  19 579.170 42.6674   5
   0   1 -19 580.786 39.4667   4
   0   1  19 545.820 35.2698   5
   0  -1 -19 589.494 36.9619  15
   0  -1 -19 599.888 45.8716   4
   0  -1  19 595.937 43.7074   3
   0   1  19 546.887 39.1155   3
   0  -1  20 13477.4 189.163   5
   0  -1 -20 13977.9 170.842  15
   0   1 -20 13409.2 176.559   4
   0   1  20 14122.1 170.183   5
   0  -1  20 14005.4 193.474   3
   0  -1 -20 13457.5 193.802   4
   0   1 -20 13912.0 185.878  15
   0   1  20 13248.1 178.712   3
   0   1 -21 253.623 29.4644  15
   0  -1  21 400.654 37.0612   3
   0  -1 -21 269.943 26.6188  15
   0  -1 -21 328.301 34.2517   4
   0  -1  21 338.300 33.8916   5
   0   1 -21 364.518 31.9399   4
   0   1  21 388.260 33.6130   3
   0   1  21 336.025 28.9685   5
   0  -1  22 5.96130 18.5210   5
   0  -1 -22 26.1889 18.7962   4
   0   1 -22 63.0111 19.4332  15
   0   1  22 33.2232 17.7812   3
   0   1 -22 46.4277 16.8976   4
   0  -1  22 50.8672 21.1222   3
   0  -1 -22 31.5702 13.2653  15
   0  -1  23 3561.21 89.3607   5
   0  -1 -23 3522.58 89.7074   4
   0   1 -23 3319.97 83.2063  15
   0  -1  23 3432.50 88.1430   3
   0   1  23 3618.08 85.5807   3
   0  -1 -23 3173.57 82.7225   9
   0   1 -23 3716.38 82.4728   4
   0   1 -24 11721.3 143.154  15
   0  -1  24 11663.0 146.332   5
   0  -1 -24 10792.8 135.703   9
   0  -1 -24 11637.9 149.705   4
   0  -1  24 11938.9 150.457   3
   0   1 -24 11378.4 123.463  10
   0   1  24 10403.1 122.922   7
   0   1 -24 11729.5 134.208   4
   0   1  24 11876.7 140.950   3
   0  -1  25 6250.38 97.1504   5
   0  -1 -25 6417.04 100.637   4
   0   1 -25 6311.34 96.2967  15
   0  -1  25 6343.54 100.338   3
   0   1  25 6438.62 93.7498   3
   0  -1 -26 1975.73 49.7498   4
   0  -1  26 1962.86 51.3283   3
   0   1 -26 1959.32 48.4366  15
   0   2   0 202542. 1042.50   1
   0   2   0 207394. 1008.98   1
   0   2  -1 7631.44 204.396   1
   0   2   1 7466.10 198.051   1
   0   2  -1 7581.28 202.487   1
   0   2  -2 1997.41 106.665   1
   0   2   2 1949.53 101.768   1
   0   2  -3 6512.39 190.341   1
   0  -2  -3 6102.42 171.782   1
   0   2  -3 6607.47 159.940   2
   0   2   3 6474.88 179.256   1
   0   2  -4 14399.9 243.381   2
   0   2  -4 13724.8 278.496   1
   0  -2   4 14585.3 133.083  12
   0  -2   4 15606.7 136.574   6
   0  -2   4 14276.5 136.389   8
   0  -2  -4 14026.8 256.062   1
   0   2   4 12796.7 250.101   1
   0  -2   4 13995.9 132.439  11
   0   2   5 357.795 45.7397   1
   0  -2   5 396.817 26.6497   5
   0  -2   5 369.634 24.1282  12
   0  -2   5 352.067 24.5185   8
   0  -2  -5 394.623 46.4340   1
   0   2  -5 281.915 49.0730   1
   0  -2   5 328.103 23.9054  11
   0  -2   5 374.633 23.3133   6
   0   2  -5 355.666 44.4259   2
   0   2  -6 818.017 72.0073   1
   0  -2   6 762.750 34.5915  11
   0   2   6 791.443 61.5466   1
   0   2   6 801.265 64.3157   1
   0  -2   6 774.580 35.3732   5
   0  -2  -6 794.255 32.1577   7
   0  -2   6 768.743 34.4609   8
   0  -2   6 807.963 30.3255  10
   0  -2   6 760.349 33.7131  12
   0  -2   6 812.252 32.3678   6
   0  -2   7 97.5226 13.9569  10
   0  -2  -7 112.099 15.8307   4
   0  -2  -7 127.365 16.0662   7
   0   2   7 97.9508 29.1872   1
   0  -2   7 87.3649 14.0768   6
   0   2   7 27.8425 18.8213   1
   0  -2   7 107.245 17.8666  11
   0   2  -7 57.7720 32.0449   1
   0  -2   7 118.397 17.9026   5
   0  -2   7 112.853 16.2674   8
   0  -2  -8 53822.4 240.697  13
   0  -2   8 53138.0 259.128  10
   0  -2   8 54261.2 284.242   8
   0  -2  -8 54500.2 261.460   6
   0  -2   8 52439.5 252.631   3
   0   2  -8 53405.4 250.190  15
   0  -2  -8 52400.5 265.634   7
   0  -2   8 52250.7 291.169   5
   0  -2   8 54067.1 259.746   6
   0   2  -8 52041.0 550.093   1
   0   2   8 49945.8 469.513   1
   0  -2  -8 55360.0 281.887   4
   0  -2   8 52805.4 288.545  11
   0  -2   8 56077.0 289.219  12
   0   2  -9 27234.7 186.654  15
   0  -2  -9 26898.2 204.392   4
   0  -2   9 26415.2 187.813   3
   0   2   9 23777.2 307.153   1
   0  -2   9 27710.5 209.172  12
   0  -2  -9 27080.9 187.201   6
   0  -2   9 26754.2 205.208   8
   0  -2   9 27681.2 191.157   6
   0  -2  -9 28261.2 201.093   7
   0  -2   9 27086.7 193.250  10
   0  -2  -9 25595.1 173.320  13
   0  -2   9 27501.0 218.034   5
   0   2  -9 25804.0 389.824   1
   0  -2   9 27542.1 215.391  11
   0  -2  10 66814.8 346.703  11
   0  -2  10 67635.0 312.362   3
   0   2 -10 70835.6 661.787   1
   0  -2  10 69289.4 321.184  10
   0  -2 -10 67598.4 337.604   4
   0  -2  10 68765.3 358.587   5
   0  -2 -10 69150.3 323.155   7
   0  -2  10 68265.8 334.588   8
   0  -2 -10 69221.7 292.410  13
   0  -2 -10 69034.6 303.378   6
   0   2 -10 68090.7 307.551  15
   0  -2 -11 20762.9 183.892   7
   0  -2 -11 19511.8 165.388   6
   0  -2  11 19151.0 196.767   5
   0  -2 -11 18085.3 154.971  13
   0   2 -11 19174.0 172.095  15
   0   2 -11 20899.8 357.995   1
   0  -2  11 18711.4 190.115  11
   0  -2  11 19717.6 178.180  10
   0  -2  11 19493.1 175.930   3
   0  -2  11 20446.7 185.461   8
   0  -2 -11 19492.1 188.930   4
   0  -2 -12 9828.67 140.684   4
   0  -2  12 9783.11 130.044   3
   0   2 -12 10938.4 263.853   1
   0  -2  12 10132.2 144.261  11
   0  -2 -12 10594.0 134.529   7
   0  -2  12 10171.6 132.174   8
   0  -2 -12 9373.33 116.852  13
   0   2 -12 10009.8 130.008  15
   0  -2  12 9867.83 130.985  10
   0  -2 -13 7870.75 131.241   4
   0  -2  13 7689.42 130.116  11
   0   2  13 7586.35 107.125   3
   0  -2  13 8584.92 128.411   3
   0  -2  13 8200.46 139.818   5
   0   2 -13 7990.50 121.310  15
   0  -2  13 8062.85 123.003  10
   0  -2 -13 7922.97 121.662   7
   0   2  13 8309.35 102.618   5
   0  -2  13 7991.50 118.270   8
   0  -2 -14 19802.1 196.378   7
   0  -2  14 18949.5 209.655  11
   0   2  14 19969.4 179.677   3
   0  -2  14 20207.3 200.432  10
   0   2 -14 20476.6 200.657  15
   0  -2  14 19814.7 201.252   3
   0   2  14 20887.3 167.255   5
   0  -2 -14 19298.1 213.649   4
   0  -2  14 20337.1 226.321   5
   0   2 -15 38954.6 287.389  15
   0  -2  15 37910.3 291.366   3
   0  -2  15 38779.9 304.686  11
   0   2  15 38103.9 258.183   3
   0  -2 -15 38525.7 310.796   4
   0  -2  15 39262.9 284.864  10
   0  -2  16 46275.6 330.966   3
   0  -2 -16 45667.8 308.768   7
   0   2  16 44185.2 284.126   3
   0  -2 -16 44230.1 341.824   4
   0  -2  16 47342.0 365.393   5
   0  -2  16 44911.6 328.442  11
   0   2 -16 44414.2 316.675  15
   0  -2  16 46123.1 316.158  10
   0  -2  17 651.081 40.9299  10
   0  -2  17 558.519 40.9833  11
   0  -2  17 710.916 44.7600   3
   0  -2 -17 626.695 45.6694   4
   0   2  17 717.340 39.1913   3
   0  -2 -17 674.360 40.8120   7
   0  -2  17 650.602 47.5644   5
   0   2 -17 614.924 40.6942  15
   0  -2  18 35083.1 297.173   3
   0   2 -18 36229.3 293.509  15
   0  -2  18 37121.3 330.659   5
   0  -2 -18 35985.3 280.311   7
   0  -2  18 36046.1 294.201  11
   0  -2 -18 34966.6 311.932   4
   0  -2  18 35526.3 282.109  10
   0  -2  19 1620.02 61.2508  11
   0  -2  19 1821.77 75.6068   5
   0  -2 -19 1638.45 70.4133   4
   0  -2  19 1595.78 64.9184   3
   0   2 -19 1836.52 67.3969  15
   0  -2 -19 1733.48 61.7281   7
   0  -2 -20 1624.27 67.2182   4
   0   2 -20 1544.35 60.3128  15
   0  -2  20 1649.54 63.9227   3
   0  -2 -21 8098.57 140.228   4
   0  -2 -21 7369.05 136.919   9
   0   2 -21 7812.35 128.627  15
   0  -2  21 7769.43 140.603   5
   0  -2  21 7627.51 129.600   3
   0  -2 -22 9641.08 143.152   4
   0  -2  22 9271.34 134.427   3
   0  -2 -22 9452.38 143.252   9
   0   2 -22 9776.78 136.287  15
   0  -2  23 3490.17 81.2574   5
   0  -2 -23 3568.15 79.4981   9
   0  -2  23 3509.84 76.9084   3
   0  -2 -23 3380.77 78.5635   4
   0   2 -23 3654.47 77.7843  15
   0  -2  24 5880.33 95.8368   5
   0   2 -24 6083.55 91.1441  15
   0  -2  24 5974.38 91.2250   3
   0  -2 -24 5866.48 93.3018   4
   0  -2 -25 847.336 32.5829   4
   0   3   0 31.3599 31.4481   1
   0  -3   0 55.8398 15.5511  12
   0  -3   0 56.1176 17.0135   8
   0  -3   0 60.4019 13.6919   5
   0  -3   0 89.5499 19.5010   6
   0  -3   0 38.0842 14.4010  11
   0  -3  -1 600.797 31.9165   9
   0  -3  -1 578.544 33.7369   6
   0  -3  -1 597.752 31.6198   5
   0  -3   1 673.872 35.6922  12
   0   3   1 537.973 73.3327   1
   0  -3   1 529.643 33.7209  11
   0  -3   1 559.383 32.3020   5
   0  -3   1 617.496 35.4070   8
   0  -3   1 682.689 36.6660   6
   0  -3  -1 520.215 31.8745   8
   0  -3   1 519.069 28.2176   9
   0  -3  -1 480.166 29.6232  12
   0  -3  -1 536.910 32.8844  11
   0   3  -1 539.651 72.5775   1
   0  -3   2 45129.7 280.632   6
   0  -3  -2 51832.1 272.539   5
   0   3  -2 48062.6 543.098   2
   0  -3   2 47633.3 248.877   9
   0  -3  -2 50937.3 281.031  11
   0   3   2 45780.5 622.410   1
   0  -3  -2 46475.4 281.537   6
   0   3  -2 46753.3 635.447   1
   0  -3  -2 47236.9 240.075   7
   0  -3  -2 44375.2 258.048  12
   0  -3   2 45880.9 289.322   8
   0  -3   2 46297.3 291.093  11
   0  -3   2 46983.2 282.961  12
   0  -3  -2 49509.3 282.815   9
   0  -3  -2 48004.0 278.886   8
   0  -3   2 45713.5 277.371   5
   0  -3   3 1530.07 53.9312   6
   0   3   3 1336.14 106.471   1
   0  -3  -3 1507.84 48.2118  11
   0  -3  -3 1298.87 49.7851   6
   0  -3  -3 1409.97 43.0640   7
   0  -3   3 1335.78 50.2205   5
   0  -3   3 1504.63 52.4762  12
   0  -3  -3 1632.21 49.4556  12
   0  -3   3 1386.83 53.1484  11
   0  -3   3 1490.44 54.1989   8
   0  -3   3 1398.14 41.8260   9
   0   3  -3 1409.16 113.037   1
   0  -3   3 1455.48 40.8137  10
   0  -3  -3 1465.20 49.0551   8
   0   3  -3 1390.01 95.5507   2
   0  -3  -3 1458.35 51.6329   9
   0  -3  -3 1454.87 45.3019   5
   0  -3   4 28235.4 181.710   9
   0  -3   4 29960.9 244.301  11
   0  -3  -4 29915.0 203.894  12
   0  -3  -4 29845.6 201.455   7
   0   3  -4 29738.4 515.588   1
   0  -3  -4 30668.2 228.530   6
   0  -3   4 30038.1 242.811   8
   0  -3  -4 30658.9 216.752   8
   0  -3   4 31478.1 241.979  12
   0  -3  -4 30035.2 196.784   5
   0  -3   4 30124.9 189.944  10
   0  -3   4 29637.2 227.314   6
   0   3  -4 32021.6 462.038   2
   0  -3   4 31488.0 243.022   5
   0  -3  -4 31646.1 212.283  11
   0   3   4 28342.3 489.516   1
   0  -3  -4 30351.8 235.839   9
   0  -3   5 7515.89 122.233   5
   0  -3   5 7685.31 99.3530  10
   0  -3  -5 7410.43 115.092   6
   0   3  -5 7915.35 272.997   1
   0  -3  -5 7664.67 105.976   8
   0  -3  -5 7438.87 96.0240   5
   0  -3   5 7544.49 123.388   8
   0  -3  -5 7571.01 103.762   7
   0  -3  -5 7540.77 101.471  11
   0  -3   5 7480.34 126.286  11
   0   3  -5 8565.03 252.274   2
   0   3   5 7019.32 247.673   1
   0  -3   5 7611.84 121.947  12
   0  -3  -5 8172.08 125.917   9
   0  -3  -5 7470.45 103.693   4
   0  -3   5 7593.22 117.025   6
   0  -3  -5 7542.52 100.702  12
   0  -3   6 83311.5 413.570   8
   0  -3  -6 80546.2 376.232   6
   0  -3   6 83989.0 340.038  10
   0  -3  -6 82708.0 342.455   8
   0  -3  -6 86371.6 359.515   7
   0  -3   6 85219.1 434.273  11
   0   3  -6 86306.0 900.567   1
   0  -3  -6 84096.1 313.336   5
   0  -3   6 89094.4 420.558  12
   0  -3  -6 86685.8 367.762   4
   0  -3   6 86838.4 393.777   6
   0  -3   6 82652.4 419.187   5
   0   3   6 80862.5 823.630   1
   0  -3  -6 88314.0 426.753   9
   0  -3   7 3123.84 68.0026  10
   0  -3  -7 2846.02 61.1444  13
   0   3   7 2561.40 147.246   1
   0  -3   7 3026.43 74.6950   6
   0  -3   7 2923.17 79.9041   8
   0  -3  -7 3110.01 69.8902   7
   0  -3  -7 3113.05 84.3567   9
   0  -3   7 3175.57 82.1547  12
   0  -3  -7 2878.02 70.5175   4
   0  -3  -7 2957.48 73.0644   6
   0   3  -7 2819.59 166.756   1
   0  -3   7 2927.48 81.2297   5
   0  -3   8 26866.6 205.613  10
   0  -3   8 27352.0 252.618   5
   0  -3  -8 27659.7 259.186   9
   0  -3   8 27569.9 223.921   6
   0  -3  -8 27528.6 221.227   6
   0  -3  -8 27727.1 213.657   7
   0  -3   8 27661.9 246.250  12
   0  -3   8 27384.8 243.652   8
   0  -3  -8 28116.5 226.764   4
   0  -3   9 36.7143 19.5231   5
   0  -3  -9 54.8164 13.3278  13
   0  -3   9 44.5941 16.2199   6
   0  -3   9 27.6144 18.9897  11
   0  -3   9 50.8735 14.1321  10
   0  -3  -9 56.1331 17.1155   4
   0  -3   9 53.8915 18.6996   8
   0  -3  -9 66.5180 16.2112   7
   0  -3  -9 64.3652 15.9792   6
   0  -3  10 2241.82 63.8958  10
   0  -3  10 2105.71 70.2378   8
   0  -3 -10 2304.70 70.1161   4
   0  -3  10 2441.25 81.2685  11
   0  -3 -10 2300.29 81.2591   9
   0  -3 -10 2087.96 62.4957   6
   0  -3 -10 2140.25 56.9377  13
   0  -3  10 2289.62 79.5424   5
   0  -3 -10 2112.97 62.8799   7
   0   3 -10 2269.42 59.9357  15
   0  -3 -11 11148.0 145.640   7
   0  -3 -11 12327.9 188.174   9
   0  -3  11 11474.6 180.665   5
   0  -3  11 12295.0 167.172   8
   0  -3 -11 11868.2 162.018   4
   0  -3  11 12031.6 150.519  10
   0  -3 -11 11503.3 133.185  13
   0  -3  11 11746.1 178.515  11
   0  -3 -11 11702.2 144.504   6
   0   3 -11 12219.9 142.508  15
   0  -3 -12 75236.6 387.424   7
   0  -3  12 77194.7 390.153  10
   0  -3 -12 76665.4 424.153   4
   0  -3  12 78052.6 463.874  11
   0   3 -12 77575.3 372.898  15
   0  -3  12 76856.2 418.409   8
   0  -3 -12 79927.1 481.792   9
   0  -3  12 78334.6 476.411   5
   0  -3  13 1334.84 64.3168  11
   0  -3 -13 1342.58 66.9615   9
   0  -3  13 1256.28 51.9519   3
   0   3 -13 1290.83 50.6557  15
   0  -3  13 1385.37 68.4819   5
   0  -3  13 1175.57 55.4663   8
   0  -3 -13 1410.61 60.1536   4
   0  -3 -13 1419.59 55.8563   7
   0  -3  13 1311.88 54.0422  10
   0  -3  14 41135.6 291.891   3
   0  -3 -14 42756.0 329.572   4
   0   3 -14 41008.4 284.669  15
   0  -3  14 41656.7 295.556  10
   0  -3 -14 43568.5 366.632   9
   0  -3 -14 43236.4 301.142   7
   0  -3  14 40169.1 294.704   8
   0  -3  14 40906.8 339.619  11
   0  -3  14 41966.9 360.454   5
   0   3 -15 12347.0 156.313  15
   0  -3  15 11677.3 159.068  10
   0  -3 -15 12209.4 176.959   4
   0  -3 -15 11418.2 188.852   9
   0  -3  15 12353.6 197.473   5
   0  -3 -15 11795.8 157.872   7
   0  -3  15 11952.5 181.114  11
   0  -3  15 11708.7 152.317   8
   0  -3  16 17813.5 193.847   3
   0  -3  16 17864.7 233.071   5
   0  -3 -16 17321.8 209.704   4
   0  -3  16 16938.2 189.647  10
   0  -3 -16 17113.8 188.086   7
   0  -3 -16 17675.0 231.061   9
   0   3 -16 16570.2 183.071  15
   0  -3  16 16262.9 207.847  11
   0  -3  17 5374.65 104.219   3
   0  -3 -17 5376.64 126.724   9
   0  -3 -17 5256.54 114.322   4
   0   3 -17 5390.31 103.164  15
   0  -3  17 5668.63 129.208   5
   0  -3  17 5070.67 112.911  11
   0  -3 -17 5066.59 102.087   7
   0  -3  18 4302.09 99.3916  11
   0  -3  18 4348.79 91.4368   3
   0  -3  18 4602.10 112.737   5
   0  -3 -18 4315.78 90.6153   7
   0  -3 -18 4474.06 103.149   4
   0  -3 -18 4449.59 110.141   9
   0   3 -18 4460.91 91.8493  15
   0  -3  19 229.629 30.8471   5
   0  -3  19 188.982 23.8094  11
   0  -3  19 187.543 21.7661   3
   0  -3 -19 151.279 21.0956   7
   0  -3 -19 202.443 25.4326   4
   0   3 -19 216.481 22.4180  15
   0  -3 -19 189.900 26.9860   9
   0  -3 -20 1010.74 46.4434   4
   0  -3 -20 962.633 47.0129   9
   0  -3  20 946.936 48.0315   5
   0   3 -20 943.864 39.4452  15
   0  -3  20 899.934 39.7666  11
   0  -3  21 148.045 21.8052   5
   0  -3 -21 134.752 17.9248   4
   0  -3 -21 122.465 19.6136   9
   0   3 -21 162.385 17.8685  15
   0  -3 -21 133.780 17.3286  16
   0  -3 -22 5909.83 84.4004  16
   0  -3 -22 6099.29 95.3945   9
   0  -3  22 6117.25 98.2916   5
   0  -4   0 2417.81 76.5031   6
   0  -4   0 2587.04 76.3398  11
   0  -4   0 2490.55 77.5973   8
   0  -4   0 2429.47 69.7732   5
   0  -4   0 2402.74 73.8040  12
   0  -4   0 2549.34 67.1988   9
   0  -4   1 24237.8 241.181   8
   0  -4   1 23464.8 234.450  11
   0  -4   1 24454.0 197.669   9
   0  -4   1 24224.2 234.405  12
   0  -4  -1 25170.6 246.145   6
   0  -4   1 24078.6 223.379   5
   0  -4  -1 26074.9 217.243   9
   0  -4  -1 24107.3 224.800  11
   0  -4  -1 24358.1 224.848  12
   0  -4  -1 24950.4 235.716   8
   0  -4  -1 24710.2 207.158   5
   0  -4   1 23372.3 230.629   6
   0  -4   2 844.758 47.8633   6
   0  -4  -2 829.215 42.3118  11
   0  -4   2 850.597 49.2271  11
   0  -4  -2 873.795 48.2284   6
   0  -4  -2 830.215 43.3358  12
   0  -4  -2 810.144 41.8491   9
   0  -4  -2 808.532 45.2348   8
   0  -4  -2 777.553 37.2749   5
   0  -4   2 830.810 47.7871  12
   0  -4   2 956.913 48.4696   5
   0  -4   2 850.258 50.9892   8
   0  -4  -2 787.313 37.6259  16
   0  -4  -3 12099.6 166.469   6
   0  -4   3 11507.3 160.033   6
   0  -4  -3 11605.2 149.899  12
   0  -4   3 11710.4 167.797  12
   0  -4  -3 11816.3 147.093  16
   0  -4   3 12256.7 165.171   5
   0  -4  -3 11650.8 158.057   8
   0  -4   3 12254.1 175.295  11
   0  -4  -3 11961.8 158.579   9
   0  -4  -3 11278.9 146.437  11
   0  -4   3 12220.3 176.831   8
   0  -4   4 15875.8 188.715   6
   0  -4  -4 15251.4 181.230   9
   0  -4   4 17101.9 211.565   8
   0  -4  -4 15747.3 179.574   8
   0  -4   4 16089.5 207.367  11
   0  -4  -4 16902.0 180.466  16
   0  -4   4 15381.4 188.791   5
   0  -4  -4 16541.8 193.124   6
   0  -4   5 8328.95 143.848   5
   0  -4   5 8623.54 151.278   8
   0  -4  -5 8156.59 134.911   6
   0  -4  -5 8775.76 144.060   9
   0  -4   5 8177.83 135.168   6
   0  -4   5 8364.18 152.966  11
   0  -4  -6 1381.94 49.2394   8
   0  -4   6 1535.49 68.4318  11
   0  -4   6 1557.76 65.0232   5
   0  -4  -6 1554.31 63.4496   9
   0  -4  -6 1500.43 58.6824   6
   0  -4   6 1505.59 60.1913   6
   0  -4  -6 1467.09 47.7063   7
   0  -4   6 1487.40 66.0046   8
   0  -4  -7 16051.4 204.419   9
   0  -4   7 15579.0 150.983  10
   0  -4   7 15788.9 203.990   8
   0  -4  -7 15370.1 156.346   7
   0  -4  -7 15622.9 181.996   6
   0  -4   7 16098.1 188.630   6
   0  -4   7 15868.8 214.299  11
   0  -4  -8 19376.2 228.180   9
   0  -4  -8 18907.8 196.084   6
   0  -4   8 19159.8 231.486   5
   0  -4   8 18963.0 224.107   8
   0  -4   8 18922.7 171.057  10
   0  -4   8 18389.4 231.472  11
   0  -4  -8 18462.4 173.308   7
   0  -4   8 18859.4 202.504   6
   0  -4   9 42728.5 332.341   8
   0  -4   9 44009.0 357.759  11
   0  -4  -9 40018.2 259.290   7
   0  -4   9 40488.4 341.314   5
   0  -4  -9 41618.2 283.390   6
   0  -4   9 40213.8 254.357  10
   0  -4  -9 42288.0 339.087   9
   0  -4  10 919.208 52.0175   8
   0  -4  10 928.657 57.4313  11
   0  -4 -10 931.621 41.5532   7
   0  -4 -10 908.784 42.0300   6
   0  -4  10 954.542 55.3530   5
   0  -4  10 938.888 41.0415  10
   0  -4 -10 1049.48 57.6273   9
   0  -4  11 6508.99 137.562  11
   0  -4  11 6320.75 124.838   8
   0  -4  11 6360.30 103.370  10
   0  -4 -11 6435.65 104.907   7
   0  -4 -11 6934.18 140.573   9
   0  -4  11 6941.23 141.659   5
   0  -4 -12 178.486 28.8292   9
   0  -4 -12 191.873 20.8580   7
   0  -4  12 270.417 33.5844   5
   0  -4  12 177.289 26.2483   8
   0  -4  12 170.775 29.2312  11
   0  -4  12 301.609 25.4069  10
   0  -4 -13 21165.0 186.711   7
   0  -4  13 21160.1 235.869  11
   0  -4  13 21472.6 243.051   5
   0  -4  13 20231.0 204.932   8
   0  -4 -13 20295.6 233.946   9
   0  -4  14 91.4504 18.1426   8
   0  -4  14 128.737 25.2091  11
   0  -4 -14 137.966 18.6418   7
   0  -4  14 113.498 24.3426   5
   0  -4 -14 116.649 25.9742   9
   0  -4 -15 44.7084 20.1161   9
   0  -4  15 88.1256 23.3812   5
   0  -4 -15 97.0727 15.8173   7
   0  -4  15 106.308 16.9651   8
   0  -4  15 56.9987 19.9585  11
   0  -4  16 158.520 22.8757  11
   0  -4 -16 140.005 23.7941   9
   0  -4 -16 119.171 19.4914  16
   0  -4  16 114.146 22.8299   5
   0  -4 -16 148.244 17.5108   7
   0  -4 -17 1393.87 49.3300  16
   0  -4  17 1521.34 56.2813   5
   0  -4  17 1415.67 49.7143  11
   0  -4 -17 1480.02 54.7523   9
   0  -4 -18 61.1159 15.4449   9
   0  -4  18 59.0684 16.2375   5
   0  -4 -18 52.8875 12.8282  16
   0  -4  18 41.9723 13.2208  11
   0  -4 -19 12726.2 130.416   9
   0  -4 -19 12678.3 123.523  16
   0  -4  19 12425.1 134.898   5
   0  -5   0 22.5507 15.6517   6
   0  -5   0 32.1786 16.8300   8
   0  -5   1 126.530 22.8659   8
   0  -5   1 94.4102 19.5680   6
   0  -5   1 92.6799 20.2348  11
   0  -5  -1 132.812 21.5998   8
   0  -5   2 38971.7 281.427  11
   0  -5  -2 40470.3 270.152   6
   0  -5   2 39516.2 285.787   8
   0  -5   2 40134.6 273.936   6
   0  -5   3 22178.5 216.676  11
   0  -5  -3 21990.9 195.528   6
   0  -5   3 22294.8 219.932   8
   0  -5   3 22171.3 203.073   6
   0  -5  -4 19660.0 180.147   6
   0  -5   4 19910.1 190.909   6
   0  -5   4 19303.9 204.270   8
   0  -5   5 9841.52 146.320  11
   0  -5  -5 9890.04 124.413   6
   0  -5   5 10058.4 130.617   5
   0  -5   5 9912.18 145.000   8
   0  -5   6 15319.9 162.195   5
   0  -5  -6 14794.4 146.656   6
   0  -5   6 15302.8 176.903   8
   0  -5   6 15055.6 179.836  11
   0  -5  -6 14504.1 153.189   9
   0  -5   7 1012.27 47.7236   8
   0  -5   7 1082.53 45.7869   5
   0  -5  -7 1001.18 41.5906   9
   0  -5   7 1033.34 49.9925  11
   0  -5  -7 976.459 37.5853   6
   0  -5  -8 24402.4 187.109  16
   0  -5   8 24758.3 213.658   8
   0  -5   8 24106.9 223.302  11
   0  -5   9 3692.91 80.2796   5
   0  -5   9 3859.46 88.0610  11
   0  -5  -9 3808.21 78.4680   9
   0  -5  10 481.317 32.7424  11
   0  -5  10 439.458 28.5377   8
   0  -5 -10 435.018 28.1831   9
   0  -5 -10 496.224 28.1958  16
   0  -5  11 876.443 36.4000   8
   0  -5 -11 801.776 35.7729   9
   0  -5 -11 894.494 35.7822  16
   0  -5  12 23682.3 169.921   8
   0  -5  12 22984.1 186.493  11
   0  -5 -13 5151.84 76.7728  16
   0  -5  13 5165.96 83.5668  11
   0  -5  14 4787.10 75.0460  11
  -1   0  26 70.3924 15.5629   3
   1   0 -26 84.2543 15.0180   4
  -1   0  25 19.4524 13.9676   5
   1   0 -25-1.62910 12.7582   4
  -1   0  25 26.7319 15.4554   3
   1   0 -25 9.23449 11.4244  15
  -1   0  24 3839.31 85.9509   5
   1   0 -24 3719.58 88.2638   4
  -1   0  24 3767.38 91.5762   3
  -1   0  23-0.18083 17.1942   3
  -1   0  23 3.75525 11.4899   7
   1   0 -23 2.18601 14.1030  15
   1   0 -23-0.62563 16.5036   4
  -1   0  23 25.9057 16.5444   5
  -1   0  22 1059.02 54.7575   3
   1   0 -22 1111.59 51.2033  15
  -1   0  22 1034.69 43.8233   7
   1   0 -22 1067.37 54.1033   4
  -1   0  22 1171.45 53.8134   5
  -1   0  21 14.4872 19.3537   3
  -1   0  21-11.8333 17.4793   5
   1   0 -21 5.10849 19.1735   4
   1   0 -21 7.60152 16.7065  15
  -1   0  20 12993.4 177.154   5
   1   0 -20 13241.4 175.666  15
  -1   0  20 12617.5 181.484   3
   1   0 -20 12924.8 183.124   4
  -1   0  19 25.3851 19.6837   3
   1   0 -19 20.6367 18.3834   4
  -1   0  19 23.9162 19.0701   5
   1   0 -19 5.06750 16.5188  15
   1   0 -18 31610.1 278.118   4
  -1   0  18 32248.4 276.074   3
  -1   0  18 30062.5 254.506   5
   1   0 -18 30432.9 255.336  15
  -1   0  17 12.3871 15.3639   5
  -1   0  17 16.9764 16.1906   3
   1   0 -17 28.0446 15.9386  15
   1   0 -17 0.17195 16.6733   4
  -1   0  16 309.752 28.3213   3
   1   0 -16 331.435 24.3613   7
   1   0 -16 268.185 27.2720   4
  -1   0  16 299.016 25.2751   5
  -1   0  15 21.0724 12.0099   5
   1   0 -15-2.76663 13.2394   4
   1   0 -15 21.9655 11.4065   7
  -1   0  15-0.63360 12.4630   3
  -1   0  15 11.1679 10.2261  10
   1   0 -15 12.1605 12.9661  15
   1   0 -14 37734.3 252.175   4
  -1   0  14 38125.9 231.266   5
   1   0 -14 37179.9 236.616  15
  -1   0  14 37085.2 218.712  10
  -1   0  14 37333.0 249.104   3
   1   0 -14 37552.4 221.920   7
  -1   0  13 0.49992 8.35611  10
  -1   0  13 17.1415 11.3477   5
  -1   0  13 15.8056 11.9762   3
   1   0 -13 29.2649 13.5508   4
   1   0 -13-2.08260 10.1909  15
   1   0 -13 27.5643 10.0189   7
  -1   0  12 439.252 23.3006   5
  -1   0  12 347.670 23.9373   3
   1   0 -12 356.173 21.4788   7
   1   0 -12 360.198 23.9172   4
  -1   0  12 350.021 21.5645  10
   1   0 -12 388.004 23.5931  15
   1   0 -11 42.5944 11.2401   3
  -1   0  11 33.6829 10.4078   5
   1   0 -11 75.2158 12.3843   7
   1   0 -11 94.7596 13.5757   4
   1   0 -11 31.0447 10.0918  15
   1   0 -10 126041. 345.472   3
  -1   0   9 41.7172 24.4641   2
  -1   0   8 90705.5 600.061   2
  -1   0   7 172.246 35.8459   2
  -1   0   6 40872.6 346.181   2
  -1   0   5 7.27447 15.8253   2
  -1   0   4 281.369 25.5814   2
  -1   0   3 60.2875 13.8465   2
   1   0  -1 26.1981 5.34736   1
  -1   0   1 38.2444 5.40229   1
   1   0   0 9609.50 76.7452   1
  -1   0   0 10705.0 78.9789   1
   1   0   1 20.2818 7.25257   1
  -1   0  -1 4.06426 7.05250   1
  -1   0  -3 44.3255 13.1326   1
   1   0   3 41.7960 10.6800   1
   1   0   4 45137.7 227.145   1
  -1   0  -4 47293.6 241.490   1
   1   0   5 8.41372 10.6506   1
  -1   0  -5 12.1658 12.7516   1
   1   0   6 4997.22 88.6998   1
  -1   0  -6 4033.90 78.9982   1
  -1   0  -7 25.4348 13.0954   1
   1   0   7 24.2714 12.6948   1
   1   0   8 10914.8 151.536   1
  -1   0  -8 10176.2 130.771   1
  -1   0  -9 16.8618 11.6130   1
   1   0   9 115.816 18.9820   1
  -1   0 -10 151212. 418.239   4
  -1   0 -10 151070. 559.098   1
  -1   0 -10 149096. 492.193   1
  -1   0 -10 142230. 391.955  15
   1   0  10 141315. 404.129   3
   1   0  10 140143. 366.632  10
  -1   0 -10 139712. 371.460   7
   1   0  11 20.8505 11.2317   3
   1   0  11 12.9046 9.45706  10
  -1   0 -11 16.3349 9.01422   1
  -1   0 -11 49.2176 11.8986  15
  -1   0 -11 34.6832 11.5170   7
   1   0  11 68.5990 12.8831   5
  -1   0 -11 93.2735 15.7445   4
  -1   0 -11 11.4928 9.90188   1
  -1   0 -12 123818. 426.531   4
  -1   0 -12 121610. 406.076  15
  -1   0 -12 124334. 384.547   7
   1   0  12 121703. 423.578   3
   1   0  13 54.0998 15.3166   3
   1   0  13 43.0509 13.8030   5
  -1   0 -13 24.2339 13.3269   4
  -1   0 -13 53.4200 13.5888   7
  -1   0 -13 41.2798 14.0675  15
  -1   0 -14 10578.2 139.651   4
   1   0  14 10742.3 141.933   3
  -1   0 -14 10702.3 134.273  15
  -1   0 -15 17.6788 10.0374   6
   1   0  15 9.23764 15.7033   3
  -1   0 -15 19.0114 15.9967   4
   1   0  15 53.6308 15.6968   5
  -1   0 -15 1.65370 12.1784  15
  -1   0 -16 3564.75 85.9653  15
   1   0  16 3714.48 91.6061   3
  -1   0 -16 3712.84 90.3068   4
   1   0  16 3591.66 83.3658   5
  -1   0 -17 19.0641 17.6639   4
  -1   0 -17 7.11014 14.1762  15
   1   0  17 8.42614 15.3546   5
   1   0  17 4.83118 16.7376   3
   1   0  18 15339.4 188.235   5
  -1   0 -18 14519.3 182.400  15
  -1   0 -18 14528.1 190.528   4
   1   0  18 15373.3 198.080   3
  -1   0 -19-13.0011 16.3729  15
   1   0  19 45.3229 20.2855   3
  -1   0 -19 17.3710 16.6323   4
   1   0  19 8.97491 16.2337   5
  -1   0 -20 33283.3 293.660   4
   1   0  20 33909.2 303.054   3
  -1   0 -21 97.0709 21.0761  15
  -1   0 -21 81.2279 16.0846  10
  -1   0 -21 23.4915 17.2948   4
   1   0  21 75.9351 17.5302   7
   1   0  21-6.41287 18.7265   3
   1   0  21 60.0989 17.9430   5
   1   0  22 5444.16 106.412   5
   1   0  22 5241.23 96.6089   7
  -1   0 -22 5422.40 109.966  15
  -1   0 -22 5653.84 114.663   4
  -1   0 -22 5458.94 92.6441  10
   1   0  22 5741.52 120.317   3
  -1   0 -23 1.22277 14.8840  15
   1   0  23 52.1050 15.8655   7
  -1   0 -23-0.67524 15.1472   4
   1   0  23 11.0478 14.4586   5
   1   0  23-4.05174 16.6920   3
  -1   0 -24 6364.19 105.467   4
   1   0  24 6569.09 111.598   3
  -1   0 -24 6241.00 101.975  15
   1   0  25 13.4495 12.9339   3
  -1   0 -25 14.5172 12.1573   4
   1   0  26 651.490 29.7722   3
   1   1 -26 642.320 29.9785  15
  -1  -1  26 640.713 31.0119   3
   1  -1 -26 624.834 31.3973   4
  -1   1  25 135.183 18.2557   3
   1   1 -25 90.7637 15.8069   4
   1  -1 -25 88.8050 16.5854   9
   1  -1 -25 134.512 19.7908   4
   1   1 -25 112.553 14.3750  10
  -1  -1  25 93.9760 17.1330   5
  -1  -1  25 139.416 20.0731   3
  -1   1  25 187.378 18.4301   7
   1   1 -25 90.7957 16.5713  15
   1  -1 -24 878.682 44.1680   4
  -1  -1  24 834.805 43.5098   5
  -1   1  24 813.831 39.9826   3
   1   1 -24 834.702 38.8951   4
   1   1 -24 918.980 43.0501  15
  -1  -1  24 904.656 44.8453   3
  -1  -1  23 23356.2 231.177   3
   1  -1 -23 21503.1 188.177  15
   1   1 -23 22461.6 209.803   4
  -1  -1  23 21490.6 220.311   5
   1   1 -23 21333.4 211.996  15
   1  -1 -23 22139.7 226.197   4
  -1   1  23 22732.0 218.624   3
   1  -1 -22 386.319 29.2599  15
  -1   1  22 379.806 30.7841   5
  -1  -1  22 367.823 34.9156   5
  -1   1  22 327.675 31.0735   3
   1   1 -22 370.459 33.4080  15
  -1  -1  22 310.761 33.1847   3
   1  -1 -22 315.133 34.1940   4
   1   1 -22 332.163 30.9001   4
   1   1 -21 76336.6 428.741  15
   1  -1 -21 74084.0 383.556  15
   1  -1 -21 75388.4 450.354   4
  -1   1  21 77844.5 403.074   5
  -1  -1  21 76616.3 447.365   3
  -1   1  21 77349.7 431.293   3
   1   1 -21 75235.0 413.894   4
   1   1 -20 14790.9 187.427   4
   1  -1 -20 15134.6 174.977  15
  -1   1  20 14634.6 187.943   3
   1   1 -20 13710.4 187.647  15
  -1  -1  20 14341.6 195.550   5
  -1   1  20 14081.0 171.453   5
   1  -1 -20 13900.2 197.331   4
  -1  -1  20 14644.3 196.504   3
  -1  -1  19 7220.31 138.351   3
  -1  -1  19 7331.05 139.723   5
   1  -1 -19 6929.49 137.793   4
   1  -1 -19 7218.89 120.694  15
   1   1 -19 7070.47 130.305   4
  -1   1  19 6750.01 128.001   3
   1   1 -19 7146.01 134.463  15
   1  -1 -19 6530.11 115.214   7
  -1   1  19 7006.36 118.776   5
   1  -1 -18 1184.72 58.3864   4
  -1   1  18 1296.52 55.6903   3
   1   1 -18 1180.37 54.7468  15
  -1  -1  18 1306.61 60.3272   5
   1  -1 -18 1242.58 50.7270  15
   1   1 -18 1170.87 53.9378   4
  -1  -1  18 1105.93 48.7785  10
   1  -1 -18 1214.08 50.9353   7
  -1  -1  18 1198.10 56.7513   3
  -1   1  18 1296.88 50.3510   5
   1   1 -17 32519.6 265.471   4
   1   1 -17 33685.6 273.932  15
  -1  -1  17 33634.1 289.223   5
   1  -1 -17 30752.4 272.791   4
   1  -1 -17 32801.8 249.336   7
   1  -1 -17 33523.8 247.713  15
  -1  -1  17 30033.0 266.217   3
  -1  -1  17 32407.3 250.194  10
  -1   1  17 32176.3 236.310   5
  -1  -1  17 32149.8 255.061  11
  -1   1  17 33780.6 269.119   3
  -1  -1  16 1112.21 49.3304  11
   1   1 -16 1115.11 49.7950  15
  -1   1  16 1124.18 43.2959   5
   1  -1 -16 1110.08 51.8966   4
  -1   1  16 1097.80 48.4137   3
  -1  -1  16 1146.93 52.9680   5
  -1  -1  16 1094.15 50.0399   3
   1  -1 -16 1102.77 44.5154  15
  -1  -1  16 1141.17 46.5939  10
   1  -1 -16 1093.00 45.9298   7
   1   1 -16 1191.90 50.3303   4
  -1  -1  15 79949.2 402.848   5
   1  -1 -15 78494.3 365.771   7
  -1   1  15 81782.1 387.677   3
  -1  -1  15 79243.7 391.689   3
   1   1 -15 79507.4 387.598  15
  -1  -1  15 81304.2 388.321  11
   1   1 -15 79966.5 377.410   4
  -1   1  15 78864.4 339.430   5
   1  -1 -15 80586.1 351.746  15
  -1  -1  15 80009.4 371.077  10
   1  -1 -14 18771.6 188.895   4
   1   1 -14 18513.2 172.058   4
   1   1 -14 18634.0 179.110  15
   1  -1 -14 18326.6 161.943  15
  -1  -1  14 17530.4 175.358   3
  -1  -1  14 18292.6 182.987   5
  -1  -1  14 18641.8 173.291  10
  -1   1  14 17571.1 150.292   5
   1  -1 -14 19343.3 174.075   7
  -1   1  14 17584.1 171.262   3
  -1  -1  14 18338.5 177.439  11
  -1  -1  13 109650. 422.222   5
  -1  -1  13 109660. 414.759   3
   1   1 -13 113889. 420.983  15
  -1  -1  13 110266. 418.000  11
  -1   1  13 110406. 355.001   5
   1  -1 -13 113002. 380.942  15
  -1  -1  13 109527. 403.304  10
   1   1 -13 112589. 400.992   4
   1  -1 -13 114589. 440.531   4
   1  -1 -12 1460.81 42.0910  15
   1   1 -12 1483.39 46.9165  15
   1  -1 -12 1582.10 43.9969   3
   1   1 -12 1546.84 64.7942   1
  -1  -1  12 1478.71 48.5070   5
  -1  -1  12 1442.44 45.6092  10
  -1   1  12 1450.43 38.9945   5
   1  -1 -12 1474.32 48.5779   4
  -1  -1  12 1325.87 44.9335  11
   1   1 -12 1481.83 44.7750   4
  -1  -1  12 1509.55 47.0566   3
   1  -1 -12 1373.74 43.9997   7
   1   1 -11 1543.56 45.2891  15
   1  -1 -11 1620.56 48.1494   4
   1  -1 -11 1623.44 42.1327  15
  -1  -1  11 1637.78 45.8271  10
   1  -1 -11 1609.33 47.1214   7
   1   1 -11 1743.82 81.9205   1
   1  -1 -11 1632.69 42.9709   3
   1  -1 -11 1503.53 41.5377  13
  -1  -1  11 1803.75 50.7518   5
   1   1 -11 1626.35 44.1207   4
  -1  -1  11 1626.80 47.5780  11
  -1  -1  11 1644.09 45.9479   3
   1   1 -11 1705.42 71.2562   1
   1  -1 -10 8961.40 102.761   7
  -1  -1  10 8797.31 100.417  10
   1   1 -10 8913.67 101.257  15
   1  -1 -10 8781.78 104.007   4
  -1  -1  10 9070.99 104.339  11
   1   1 -10 9567.23 170.206   1
  -1  -1  10 8779.04 103.378   5
  -1  -1  10 8393.24 96.8967   3
   1   1 -10 9467.52 187.661   1
   1  -1 -10 8787.86 93.7460  13
   1  -1 -10 8534.35 91.3617   3
   1   1 -10 8372.91 94.0375   4
   1   1  -9 7266.80 147.406   1
  -1  -1   9 6912.26 87.5777   5
   1   1  -9 6553.08 82.2701  15
   1  -1  -9 6265.74 83.0937   7
   1  -1  -9 6286.15 83.6348   4
   1  -1  -9 6786.63 79.3640  13
   1   1  -9 6675.45 155.560   1
  -1  -1   9 6715.65 83.9050  10
  -1   1   8 897.074 24.3096   1
  -1   1   8 1099.66 26.4756   1
   1   1  -8 1439.54 70.7842   1
   1   1  -8 1624.76 76.1458   1
   1   1  -7 175.603 27.8498   1
  -1   1   7 108.609 12.0218   1
  -1   1   7 124.882 15.1975   1
   1   1  -7 173.116 26.9308   1
   1   1  -6 170608. 721.612   1
  -1   1   6 171826. 489.896   1
  -1   1   4 317.167 28.6432   1
   1   1  -4 310.650 33.2493   2
   1   1  -4 335.986 34.8953   1
  -1   1   4 275.096 27.9570   1
  -1  -1   4 328.830 36.2564   1
   1   1  -3 9410.38 159.975   1
  -1   1   3 9352.59 139.954   1
  -1   1   3 9369.14 143.646   1
  -1  -1   3 8930.39 158.642   1
  -1  -1   2 939.319 51.8848   1
  -1   1   2 920.418 47.7379   1
  -1   1   2 923.896 47.9008   1
   1   1  -2 952.901 52.6539   1
  -1   1   1 10365.0 157.032   1
  -1  -1   1 10392.8 162.857   1
   1   1  -1 10027.0 160.339   1
  -1   1   1 10566.9 156.692   1
  -1   1   0 5053.75 113.822   1
  -1  -1   0 4918.44 109.941   1
  -1   1   0 5114.84 112.517   1
   1   1   0 4901.97 109.793   1
  -1   1  -1 6306.28 131.149   1
   1   1   1 6142.84 117.356   1
  -1  -1  -1 6167.72 121.624   1
  -1   1  -1 6336.10 129.776   1
  -1   1  -2 161.009 21.2843   2
   1   1   2 149.370 20.0806   1
  -1  -1  -2 136.290 22.3313   1
  -1   1  -2 145.986 25.5493   1
  -1   1  -2 131.720 26.6247   1
  -1  -1  -3 150753. 582.753   1
   1   1   3 150442. 567.838   1
   1   1   4 10899.4 147.886   1
  -1  -1  -4 10582.1 154.072   1
  -1   1  -4 11158.5 189.496   1
   1   1   5 224514. 647.938   1
  -1   1  -5 224523. 875.418   1
   1   1   6 94418.8 419.312   1
  -1   1  -6 95904.9 593.688   1
   1  -1   6 94699.0 602.938   2
   1  -1   7 101918. 685.705   2
   1   1   7 97181.7 436.475   1
  -1   1  -7 97587.9 619.426   1
  -1  -1  -7 101809. 468.684   1
  -1   1  -7 96221.0 533.886   1
  -1  -1  -8 49296.2 323.696   1
  -1   1  -8 46333.4 445.562   1
   1  -1   8 47687.3 506.229   2
   1   1   8 50181.6 307.954   1
  -1   1  -8 46626.3 373.556   1
  -1   1  -9 619.145 57.6647   1
   1  -1   9 586.045 27.4661   3
  -1  -1  -9 684.240 28.1479   7
   1  -1   9 667.176 30.6238   5
  -1   1  -9 537.610 42.5216   1
   1   1   9 583.665 32.3084   1
  -1  -1  -9 665.447 29.5713   4
  -1  -1  -9 745.549 39.7020   1
   1  -1   9 619.015 27.0353  10
  -1   1  -9 644.240 27.8114  15
  -1  -1 -10 13897.8 128.374   7
  -1  -1 -10 14896.2 141.110   4
  -1  -1 -10 14879.8 127.725  15
   1   1  10 12929.1 135.975   1
   1  -1  10 14721.6 139.895  11
  -1   1 -10 15484.0 279.421   1
   1  -1  10 15982.9 143.711   3
   1  -1  10 15291.4 134.105  10
  -1   1 -10 15969.8 227.432   1
   1  -1  10 17000.8 154.168   5
   1   1  10 14731.8 130.123   3
  -1   1 -10 15435.0 138.229  15
  -1  -1 -10 15762.6 158.470   1
   1  -1  11 623.572 31.4062  11
  -1  -1 -11 554.251 28.9774   7
  -1   1 -11 617.241 31.0585  15
   1   1  11 596.595 24.7448   5
   1  -1  11 520.335 30.6569   5
  -1  -1 -11 606.922 32.8390   4
   1  -1  11 478.400 28.4363   3
   1  -1  11 583.115 28.9970  10
  -1  -1 -11 608.157 28.2583  15
  -1  -1 -11 569.816 27.5362   6
   1   1  11 521.696 27.3982   3
  -1   1 -11 539.629 45.4534   1
  -1   1 -11 555.589 27.4198   4
   1   1  12 4469.17 81.7505   3
  -1   1 -12 4591.41 80.9080   4
   1   1  12 5169.95 77.5521   5
   1  -1  12 4327.89 83.8388   3
   1  -1  12 4348.13 81.4729  11
  -1  -1 -12 4622.99 88.2908   4
   1  -1  12 4583.22 80.7683  10
  -1  -1 -12 4461.69 79.4783   7
  -1  -1 -12 4686.79 76.9211   6
  -1  -1 -12 4420.39 77.2209  15
   1  -1  12 4821.20 90.8241   5
  -1   1 -12 4942.61 136.413   1
   1  -1  12 5027.72 80.3649   7
  -1   1 -12 4593.83 83.9694  15
  -1  -1 -13 44219.3 244.174   6
   1  -1  13 42762.9 242.381   7
   1  -1  13 43028.8 277.007   3
   1  -1  13 41085.9 272.557   5
  -1   1 -13 41746.3 257.102   4
  -1  -1 -13 41313.2 276.342   4
   1   1  13 41962.1 229.545   5
  -1  -1 -13 42229.6 250.887   7
   1  -1  13 41193.2 256.911  11
   1  -1  13 41830.6 254.346  10
   1   1  13 42229.8 257.872   3
  -1  -1 -13 41390.7 246.621  15
  -1   1 -13 41472.8 264.511  15
  -1  -1 -14 2485.97 63.9198  15
   1   1  14 2652.62 69.1984   3
   1  -1  14 2741.45 74.5204   5
   1  -1  14 2541.95 71.8782   3
   1   1  14 2502.34 59.1307   5
  -1   1 -14 2569.52 69.9328  15
  -1  -1 -14 2644.31 66.5198   7
  -1  -1 -14 2315.11 56.1503  10
   1  -1  14 2670.28 64.5745   7
   1  -1  14 2410.54 64.9828  11
  -1   1 -14 2616.42 67.6406   4
   1  -1  14 2503.95 65.6384  10
  -1  -1 -14 2475.78 72.4008   4
  -1  -1 -15 73053.2 357.522  15
   1  -1  15 73300.9 395.971   5
  -1   1 -15 74957.1 390.305  15
  -1  -1 -15 73463.3 361.701   7
   1   1  15 72421.6 374.819   3
   1  -1  15 76877.9 349.183   7
   1   1  15 75395.3 341.074   5
   1  -1  15 71026.0 393.428   3
  -1   1 -15 75725.3 378.014   4
  -1  -1 -15 74107.8 405.096   4
   1  -1  15 72814.2 362.877  10
  -1   1 -16 16767.4 185.539   4
   1  -1  16 16396.1 194.798   5
  -1  -1 -16 15839.1 173.324  15
   1   1  16 16019.9 183.356   3
   1  -1  16 16734.1 169.071   7
  -1  -1 -16 15641.0 170.962   7
  -1   1 -16 16507.7 191.184  15
   1  -1  16 15031.6 186.424   3
   1   1  16 15799.4 163.472   5
  -1  -1 -16 15659.3 194.600   4
   1  -1  17 41898.0 317.359   5
  -1   1 -17 41817.1 299.046   4
   1  -1  17 41609.7 320.869   3
   1   1  17 39923.2 300.979   3
   1   1  17 39364.3 268.878   5
   1  -1  17 43490.5 279.934   7
  -1  -1 -17 41138.7 325.398   4
  -1   1 -17 40888.2 308.264  15
  -1  -1 -17 39306.1 278.319   7
  -1  -1 -17 40029.4 282.647  15
   1  -1  18 18026.3 184.300   7
  -1  -1 -18 16448.2 185.598  15
  -1   1 -18 16811.3 194.474   4
   1   1  18 16323.0 177.283   5
   1  -1  18 17206.9 210.890   5
   1  -1  18 17970.5 216.311   3
  -1   1 -18 16748.8 203.447  15
  -1  -1 -18 16491.7 211.252   4
   1   1  18 16386.6 196.868   3
  -1   1 -19 142.066 24.1569   4
  -1  -1 -19 123.214 26.4414   4
   1  -1  19 160.105 21.4961   7
   1  -1  19 158.369 27.1755   5
  -1  -1 -19 156.498 23.0836  15
   1  -1  19 157.469 29.8467   3
  -1   1 -19 160.381 28.4576  15
   1   1  19 122.993 22.5721   3
  -1   1 -20 873.559 46.4579   4
  -1  -1 -20 951.776 54.5191   4
   1  -1  20 898.886 52.6253   3
  -1  -1 -20 980.121 47.0806  15
   1   1  20 1001.40 50.9228   3
  -1   1 -20 891.659 50.4930  15
   1  -1  20 844.339 50.0858   5
   1  -1  21 41.4090 21.0652   5
   1   1  21 53.6865 18.7651   3
  -1  -1 -21 47.1581 16.0279  15
  -1   1 -21 36.4580 16.3560   4
  -1  -1 -21 52.2931 21.9323   4
   1  -1  21 43.5354 22.9636   3
  -1   1 -21 58.0232 20.8293  15
   1  -1  22 226.220 28.7274   3
  -1   1 -22 198.491 22.6248   4
  -1   1 -22 202.704 25.9352  15
  -1  -1 -22 189.287 26.4480   4
   1  -1  22 180.017 26.6533   5
   1   1  22 215.093 25.2085   3
  -1  -1 -22 209.642 26.5020   9
   1   1  23 21431.1 189.070   7
  -1  -1 -23 23406.3 222.738   4
   1  -1  23 21975.7 206.523   5
   1   1  23 23040.8 204.162   3
  -1  -1 -23 21744.5 197.790   9
   1  -1  23 22835.7 218.931   3
  -1   1 -23 23239.5 213.353  15
   1   1  24 2076.75 56.8464   3
  -1   1 -24 1995.50 51.9423  10
  -1   1 -24 2061.27 58.9383  15
   1  -1  24 2188.38 60.7639   5
  -1  -1 -24 2045.60 61.7544   4
   1  -1  24 2135.04 62.5796   3
  -1  -1 -25 8510.84 109.088   4
  -1   1 -25 8500.60 107.219  15
  -1  -2  25 542.637 29.1034   5
   1  -2 -25 538.834 28.2750   4
   1   2 -25 551.627 26.8408  15
  -1   2  25 461.504 23.4588   7
  -1  -2  25 488.324 25.4249   3
   1   2 -24 400.597 26.2764  15
  -1  -2  24 353.471 27.2862   5
  -1  -2  24 299.628 23.2284   3
   1  -2 -24 334.664 25.7128   4
   1  -2 -24 399.983 27.6970   9
   1   2 -23 1164.66 46.0304  15
  -1  -2  23 1103.46 45.0321   3
   1  -2 -23 1125.74 48.3960   4
   1  -2 -23 1090.08 48.0648   9
  -1  -2  23 1106.59 49.2971   5
   1   2 -22 6065.46 110.011  15
  -1  -2  22 5811.54 118.004   5
   1  -2 -22 5961.12 115.891   4
  -1  -2  22 5889.05 109.301   3
   1  -2 -22 5722.28 118.410   9
  -1  -2  21 3550.98 100.352   5
  -1  -2  21 3480.91 89.4752   3
   1   2 -21 3513.07 88.8694  15
   1  -2 -21 3431.69 94.0124   4
  -1   2  20 15435.9 171.581   3
   1  -2 -20 15297.7 200.969   4
   1   2 -20 15272.0 186.926  15
  -1  -2  20 15027.9 209.114   5
  -1  -2  20 15484.8 192.250   3
   1  -2 -20 15849.3 181.544   7
  -1  -2  19 13900.1 183.177  11
  -1  -2  19 16541.8 220.569   5
   1   2 -19 14109.7 184.952  15
   1  -2 -19 14180.7 197.465   4
  -1   2  19 14750.6 171.000   3
  -1  -2  19 14639.3 181.151  10
   1  -2 -19 16442.3 188.399   7
  -1  -2  19 15213.6 194.968   3
  -1   2  18 18068.0 174.282   5
   1   2 -18 17830.9 188.043   4
   1   2 -18 17882.9 206.907  15
  -1   2  18 18151.0 188.930   3
  -1  -2  18 18057.7 200.170  10
  -1  -2  18 18366.0 231.444   5
  -1  -2  18 17703.0 209.502  11
  -1  -2  18 17974.7 211.116   3
   1  -2 -18 17935.3 198.871   7
   1  -2 -18 18495.4 227.208   4
  -1   2  17 86835.6 377.448   5
   1  -2 -17 84790.9 475.746   4
  -1  -2  17 84639.9 459.846  11
  -1  -2  17 87019.9 495.468   5
   1  -2 -17 91079.5 445.656   7
  -1   2  17 82920.1 401.162   3
   1   2 -17 87568.3 413.332   4
  -1  -2  17 84428.2 431.694  10
  -1  -2  17 86281.4 454.973   3
   1   2 -17 82675.2 438.503  15
  -1  -2  16 3254.91 84.7873  10
   1  -2 -16 3110.78 82.7198   7
  -1  -2  16 3025.60 83.6176   3
  -1  -2  16 3110.02 93.8812   5
  -1   2  16 2948.89 74.6728   3
  -1  -2  16 3285.61 90.4705  11
   1   2 -16 3364.03 87.4665  15
   1  -2 -16 3047.83 89.5560   4
   1   2 -16 3265.79 79.3293   4
  -1   2  16 3151.15 71.3039   5
  -1   2  15 40.5075 11.8253   5
   1  -2 -15 33.9796 16.7346   7
  -1  -2  15 39.8246 15.0784   3
  -1  -2  15 67.1508 22.9051   5
   1   2 -15 22.0975 12.5624   4
  -1   2  15 24.7623 13.3185   3
  -1  -2  15 53.1027 19.2921  11
  -1  -2  15 59.0012 17.9508  10
   1   2 -15 76.9357 19.2516  15
   1  -2 -15 51.2205 19.8643   4
   1   2 -14 1247.65 46.3496   4
  -1   2  14 1229.47 45.6083   3
  -1  -2  14 1060.34 51.0852  11
  -1   2  14 1322.34 43.9582   5
   1  -2 -14 1268.86 51.4448   7
  -1  -2  14 1322.77 52.1324   3
   1   2 -14 1189.72 49.5175  15
  -1  -2  14 1249.42 48.7160   8
  -1  -2  14 1171.85 56.2208   5
  -1  -2  14 1213.04 50.3909  10
   1  -2 -14 1267.44 55.7948   4
  -1  -2  13 16069.9 192.382   5
  -1  -2  13 17348.2 193.048  11
   1  -2 -13 15396.7 168.623   7
  -1  -2  13 16228.0 173.590  10
  -1  -2  13 16558.8 171.744   3
   1   2 -13 16039.4 155.798   4
   1  -2 -13 16313.5 185.392   4
   1   2 -13 15711.4 168.175  15
  -1  -2  13 15747.2 167.984   8
   1  -2 -13 16350.2 161.086  13
  -1   2  13 15727.2 154.107   3
  -1  -2  12 6629.85 107.653  10
   1   2 -12 6452.83 103.865  15
   1  -2 -12 6547.33 113.178   4
  -1  -2  12 6481.46 107.390   8
  -1   2  12 6070.32 92.9380   3
   1  -2 -12 6631.90 109.063   7
   1   2 -12 6564.48 205.687   1
   1  -2 -12 6065.38 94.4201  13
  -1  -2  12 6169.80 112.845  11
   1   2 -12 6411.71 94.9428   4
  -1  -2  12 7005.20 122.641   5
  -1  -2  12 6368.64 102.808   3
  -1  -2  11 47044.1 284.532  12
   1   2 -11 45047.2 531.934   1
  -1  -2  11 48280.4 306.784   5
  -1  -2  11 45816.8 279.865   8
   1  -2 -11 43993.6 270.600   7
   1  -2 -11 43835.2 246.616  13
  -1  -2  11 45922.0 262.211   3
   1  -2 -11 43928.2 278.425   4
   1   2 -11 44742.6 260.258  15
  -1  -2  11 45158.5 268.960  10
   1   2 -11 45116.1 242.438   4
  -1  -2  11 42845.2 289.610  11
   1  -2 -10 1368.31 42.9855  13
  -1  -2  10 1283.37 50.1739  11
   1   2 -10 1149.74 88.4554   1
   1   2 -10 1246.77 39.4251   4
  -1  -2  10 1324.34 45.6045  10
  -1  -2  10 1400.84 44.9650   3
  -1  -2  10 1323.92 43.2629   6
   1   2 -10 1106.02 40.1264  15
   1  -2 -10 1349.72 47.1544   7
   1  -2 -10 1545.15 40.3443   5
  -1  -2  10 1429.15 49.1883  12
  -1  -2  10 1299.13 50.2674   5
  -1  -2  10 1347.39 48.7194   8
   1  -2 -10 1544.86 51.1809   4
   1   2  -9 154247. 409.628   4
  -1  -2   9 160130. 497.205  12
   1  -2  -9 157138. 482.564   4
   1  -2  -9 154287. 478.465   7
  -1  -2   9 156064. 517.205  11
   1  -2  -9 155765. 389.529   5
   1   2  -9 166672. 1030.15   1
   1  -2  -9 155958. 432.742  13
  -1   2   9 146401. 709.423   1
  -1  -2   9 158647. 444.785   3
  -1  -2   9 162667. 473.594  10
  -1  -2   9 152193. 439.958   6
  -1  -2   9 158754. 509.553   8
   1   2  -9 153345. 439.567  15
   1  -2  -8 31678.2 207.777   4
  -1  -2   8 30878.3 217.880   8
  -1   2   8 28562.6 327.946   1
   1  -2  -8 32066.1 174.747   5
  -1  -2   8 31625.1 226.192  11
   1   2  -8 31014.7 188.620  15
  -1  -2   8 33662.8 222.545  12
   1   2  -8 30508.6 429.558   1
  -1   2   8 31859.4 355.259   1
  -1  -2   8 32933.5 227.562   5
  -1  -2   8 32029.2 203.421  10
   1  -2  -8 32874.7 215.255   7
  -1  -2   8 31421.0 198.875   6
  -1  -2   7 17237.0 161.879  11
  -1  -2   7 16906.4 143.274  10
   1  -2  -7 18010.7 153.262   7
  -1   2   7 16734.0 262.358   1
   1  -2  -7 16461.3 143.541   4
  -1  -2   7 16250.0 155.212   5
  -1  -2   7 17082.1 156.636   8
   1   2  -7 16155.5 321.267   1
  -1  -2   7 17233.6 144.561   6
   1   2  -7 18149.0 326.483   2
  -1   2   7 16648.9 272.357   1
  -1  -2   7 17353.5 156.255  12
   1   2  -7 15933.7 130.085  15
   1   2  -6 31345.8 434.595   1
  -1  -2   6 32420.6 215.086  11
   1  -2  -6 31017.2 196.957   7
  -1  -2   6 31806.6 208.041  12
  -1  -2   6 31623.6 188.105  10
  -1   2   6 29871.4 354.286   1
  -1  -2   6 31167.2 208.241   8
  -1  -2   6 31881.0 198.715   6
   1   2  -6 30560.7 398.605   2
  -1  -2   6 31727.1 207.909   5
  -1   2   5 771.133 65.4406   1
   1   2  -5 825.230 73.2574   1
  -1  -2   5 832.448 33.9213   6
  -1  -2   5 737.874 32.3435  12
  -1  -2   5 715.627 32.4208  11
  -1   2   5 794.523 61.4698   1
   1   2  -5 795.075 64.2649   2
  -1  -2   5 757.162 33.5869   8
   1   2  -4 12816.1 279.929   1
  -1   2   4 13426.2 248.948   1
  -1  -2   4 13052.7 127.593  12
  -1  -2   4 12863.6 125.719  11
  -1  -2   4 13516.1 127.528   6
  -1   2   4 13156.8 257.298   1
  -1  -2   4 12674.0 126.527   8
  -1   2   3 56574.1 521.002   1
  -1   2   3 56267.9 538.132   1
  -1  -2   2 227.326 39.3051   1
  -1   2   2 193.721 37.5119   1
   1   2  -1 52529.7 533.965   1
  -1   2   1 55622.6 521.538   1
  -1   2   1 53573.1 533.232   1
  -1  -2   1 55248.4 532.952   1
  -1   2   0 46828.7 481.359   1
  -1  -2   0 46707.4 486.088   1
  -1   2   0 46285.3 507.338   1
   1   2   0 47768.8 502.442   1
   1   2   1 78579.9 639.641   1
  -1  -2  -1 77803.2 617.585   1
  -1   2  -2 29213.6 309.827   2
   1   2   2 28596.8 377.201   1
  -1   2  -2 28985.1 393.072   1
  -1  -2  -2 28700.0 375.335   1
  -1   2  -3 41150.6 457.814   1
   1  -2   3 42057.0 221.761  12
  -1   2  -3 40128.6 373.407   2
   1  -2   3 40055.5 226.097  11
   1  -2   3 40360.1 222.658   8
   1  -2   3 42090.8 215.398   6
  -1  -2  -3 40980.2 445.926   1
   1   2   3 40418.4 446.385   1
   1  -2   4 6876.10 92.2288  12
   1  -2   4 6520.02 93.6757  11
   1   2   4 6834.86 188.833   1
   1  -2   4 7121.60 97.0826   5
   1  -2   4 6480.28 85.3657   6
  -1  -2  -4 6904.47 97.4194   9
  -1   2  -4 6441.55 188.551   1
  -1   2  -4 6910.30 163.270   2
   1  -2   4 6211.15 90.0907   8
  -1  -2  -4 6992.75 183.383   1
   1  -2   5 571.965 30.1294  11
  -1   2  -5 530.751 58.6090   1
   1  -2   5 547.910 29.0333  12
  -1  -2  -5 547.631 27.1420   6
   1  -2   5 456.646 28.4310   5
   1  -2   5 477.247 27.3259   8
  -1  -2  -5 471.365 50.8993   1
   1   2   5 540.213 56.0672   1
   1  -2   6 24801.7 191.098  11
   1  -2   6 23732.6 194.083   5
  -1  -2  -6 22912.8 163.397   7
   1  -2   6 25935.2 187.928  12
  -1  -2  -6 24227.4 178.022   4
   1  -2   6 24356.3 161.400  10
  -1   2  -6 22987.8 360.622   1
  -1  -2  -6 24743.4 176.547   6
   1   2   6 25584.9 344.045   1
   1  -2   6 25053.2 171.750   6
  -1  -2  -6 25953.6 348.599   1
   1  -2   6 25133.5 187.170   8
   1  -2   7 29907.8 189.305   6
  -1  -2  -7 30006.5 377.441   1
  -1  -2  -7 31607.5 195.988   7
   1  -2   7 28365.8 215.547   5
  -1  -2  -7 28819.9 201.773   4
   1  -2   7 28817.4 212.894  11
  -1  -2  -7 29785.6 198.259   6
   1  -2   7 31277.1 213.255  12
   1  -2   7 29439.9 188.434   3
  -1   2  -7 28679.5 177.238  15
   1  -2   7 29514.2 186.217  10
   1   2   7 27608.9 353.984   1
  -1  -2  -7 29431.4 168.745  13
   1  -2   7 29322.9 207.003   8
  -1   2  -7 28068.7 395.891   1
   1  -2   8 1529.86 45.8150   6
  -1  -2  -8 1502.20 49.1243   4
   1  -2   8 1451.92 45.0333   3
   1  -2   8 1605.48 53.6954   5
  -1   2  -8 1525.31 96.6465   1
  -1   2  -8 1445.49 42.3529  15
   1  -2   8 1461.80 51.1033  11
  -1  -2  -8 1670.31 42.6168  13
  -1  -2  -8 1721.93 89.8086   1
   1  -2   8 1607.28 50.0393   8
  -1  -2  -8 1533.06 47.0953   6
  -1  -2  -8 1604.82 46.7938   7
   1  -2   8 1532.91 44.6025  10
  -1  -2  -9 16005.4 162.322   4
  -1  -2  -9 14694.9 128.595  13
   1  -2   9 14940.1 164.173   5
   1  -2   9 15791.9 147.900  10
  -1   2  -9 16033.6 144.887  15
  -1  -2  -9 15565.1 148.012   7
  -1  -2  -9 16590.1 154.900   6
   1  -2   9 16747.3 156.622   3
   1  -2   9 16008.6 158.046   8
   1  -2   9 16511.4 170.480  11
  -1   2  -9 17198.3 323.953   1
   1  -2  10 23675.0 210.321  11
  -1   2 -10 24373.6 186.181  15
  -1  -2 -10 24596.2 191.352   7
   1  -2  10 23728.6 190.210  10
  -1   2 -10 25534.2 398.481   1
   1  -2  10 24226.4 195.241   3
  -1  -2 -10 25128.5 174.800  13
   1  -2  10 23145.9 212.520   5
  -1  -2 -10 23946.2 205.864   4
  -1  -2 -10 24408.8 190.287   6
   1  -2  10 24245.1 198.568   8
  -1  -2 -11 24744.8 201.631   7
   1  -2  11 24902.2 222.335  11
  -1  -2 -11 24549.2 218.442   4
   1  -2  11 24284.4 204.510   3
  -1  -2 -11 24747.0 195.807   6
  -1   2 -11 24443.1 196.361  15
   1  -2  11 24988.7 203.474  10
   1  -2  11 24794.5 203.327   8
   1  -2  12 23731.0 223.863  11
   1  -2  12 26587.1 244.380   5
  -1   2 -12 24467.0 205.840  15
   1  -2  12 24376.7 202.429   8
  -1  -2 -12 23484.6 200.901   7
   1  -2  12 25302.3 210.899  10
  -1  -2 -12 25472.6 200.679   6
   1  -2  12 24989.8 215.847   3
  -1  -2 -12 24278.3 227.304   4
  -1   2 -12 27660.3 424.600   1
   1  -2  13 252.244 31.4092   5
  -1   2 -13 277.770 26.1913  15
  -1  -2 -13 189.623 25.4612   4
   1  -2  13 206.659 26.0377  11
   1  -2  13 184.495 23.1553   3
   1  -2  13 186.938 22.7125  10
  -1  -2 -14 1329.90 59.6944   4
   1  -2  14 1374.40 58.7975  11
   1  -2  14 1335.35 60.7369   5
   1  -2  14 1519.36 56.0558  10
  -1  -2 -14 1580.20 56.2524   7
   1  -2  14 1437.74 57.2536   3
  -1   2 -14 1316.76 53.1581  15
   1  -2  15 30672.7 267.714   3
  -1  -2 -15 30649.8 282.776   4
   1  -2  15 31209.5 273.923  11
  -1  -2 -15 31791.6 254.204   7
   1  -2  15 31597.9 255.268  10
  -1   2 -15 32232.9 264.655  15
  -1   2 -16 2380.02 74.9849  15
   1  -2  16 2344.18 73.0476  10
   1  -2  16 2483.59 85.8973   5
   1  -2  16 2323.86 76.3793  11
  -1  -2 -16 2518.13 75.5349   7
   1  -2  16 2348.06 76.6810   3
  -1  -2 -16 2232.80 80.3287   4
   1  -2  17 248.885 28.3827  11
  -1  -2 -17 320.235 30.6576   7
   1  -2  17 309.543 36.9001   5
   1  -2  17 290.987 31.2290   3
  -1  -2 -17 298.002 35.0763   4
  -1   2 -17 257.538 28.8559  15
  -1   2 -18 169.493 25.9792  15
   1  -2  18 135.830 22.9989  11
   1  -2  18 172.475 30.8787   5
  -1  -2 -18 240.449 32.1830   4
  -1  -2 -18 183.670 25.2426   7
   1  -2  18 149.885 25.9027   3
  -1  -2 -19 52834.7 390.118   9
  -1   2 -19 57027.4 363.366  15
  -1  -2 -19 56627.9 390.644   4
   1  -2  19 54645.0 365.415   3
   1  -2  19 59345.1 409.242   5
  -1  -2 -20 4983.27 114.274   4
  -1  -2 -20 4742.83 109.819   9
  -1   2 -20 4746.95 102.495  15
   1  -2  20 4814.80 112.984   5
   1  -2  20 4967.31 107.916   3
   1  -2  21 15014.0 177.485   3
  -1  -2 -21 14779.9 183.754   4
   1  -2  21 14508.7 184.287   5
  -1   2 -21 14754.0 172.727  15
  -1  -2 -21 14302.2 180.269   9
  -1  -2 -22 165.552 22.0600   4
  -1  -2 -22 153.988 21.6535   9
  -1  -2 -22 188.799 19.6945  16
   1  -2  22 197.436 23.7287   3
   1  -2  22 171.596 24.4438   5
  -1   2 -22 191.036 21.8575  15
  -1  -2 -23 216.784 21.2618   9
  -1  -2 -23 190.073 21.5279   4
   1  -2  23 178.963 20.4629   3
   1  -2  23 163.662 21.4317   5
  -1   2 -23 195.579 20.6041  15
  -1  -2 -24 2090.70 55.0678   4
   1  -2  24 2133.03 54.4793   5
   1  -2  24 2117.39 53.0016   3
  -1   2 -24 2266.48 51.1731  10
  -1   2 -24 2288.08 54.3640  15
   1  -3 -23 1289.73 42.5101   9
  -1  -3  23 1373.51 44.5763   5
   1  -3 -22 3757.95 73.3960   4
   1  -3 -22 3735.91 78.3718   9
   1   3 -22 3748.07 68.5316  15
   1  -3 -22 3569.44 69.3583  16
   1  -3 -21 268.277 24.6696   4
   1  -3 -21 256.763 25.6692   9
   1   3 -21 310.717 23.4359  15
  -1  -3  21 263.748 27.2515   5
  -1  -3  20 2677.90 79.3199   5
   1  -3 -20 2796.12 67.9068   7
   1  -3 -20 2749.56 75.6004   4
   1   3 -20 2760.16 67.4499  15
   1  -3 -20 2765.27 80.2953   9
  -1  -3  20 2484.26 68.2932  11
   1  -3 -19 40.5270 21.8218   9
   1  -3 -19-11.1558 15.7655   4
   1   3 -19 10.9170 12.4018  15
  -1  -3  19 14.1950 15.9585  11
   1  -3 -19 1.87626 13.4343   7
  -1  -3  19-8.82834 20.0176   5
   1  -3 -18 3179.32 87.7411   4
  -1  -3  18 3079.62 95.3168   5
   1   3 -18 3338.71 80.6652  15
  -1  -3  18 3308.83 82.2660  10
  -1  -3  18 3119.60 88.0954  11
   1  -3 -18 3307.53 81.7238   7
   1  -3 -18 3462.76 100.538   9
  -1  -3  18 3175.40 79.0283   3
  -1  -3  17 2286.13 84.9604   5
   1   3 -17 2138.94 65.9693  15
   1  -3 -17 2114.93 67.5477   7
   1  -3 -17 2082.18 84.1738   9
  -1  -3  17 2119.44 66.7531   3
  -1  -3  17 2068.53 75.2668  11
  -1  -3  17 2196.98 69.4137  10
   1  -3 -17 2293.45 76.9593   4
   1  -3 -16 9946.01 159.389   4
   1  -3 -16 10203.1 147.236   7
   1   3 -16 10216.7 144.637  15
  -1  -3  16 9981.08 176.117   5
  -1  -3  16 10041.4 143.280   3
  -1  -3  16 9676.82 145.008  10
  -1  -3  16 10134.2 168.869  11
  -1  -3  16 9437.51 134.399   8
   1  -3 -16 10537.1 184.370   9
  -1  -3  15 7809.01 126.453   3
  -1  -3  15 7898.09 151.944  11
   1  -3 -15 8138.56 162.783   9
  -1  -3  15 7739.19 130.673  10
   1   3 -15 7896.30 126.211  15
  -1  -3  15 7887.92 158.547   5
  -1  -3  15 7459.98 126.632   8
   1  -3 -15 7775.79 141.008   4
   1  -3 -15 7677.66 129.752   7
   1   3 -14 38579.2 273.907  15
  -1  -3  14 38217.4 286.745  10
   1  -3 -14 41560.9 320.595   4
   1  -3 -14 36764.2 279.655   7
  -1  -3  14 40241.1 351.248   5
  -1  -3  14 40214.2 340.483  11
  -1  -3  14 37866.2 292.609   8
   1  -3 -14 41084.3 362.761   9
  -1  -3  13 9185.11 139.704  10
  -1  -3  13 9125.49 165.993   5
  -1  -3  13 9349.01 146.617   8
   1  -3 -13 9355.56 126.124  13
   1  -3 -13 9507.81 173.093   9
   1   3 -13 8973.75 129.816  15
  -1  -3  13 9209.19 162.067  11
   1  -3 -13 9639.03 151.787   4
   1  -3 -13 8822.68 136.096   7
  -1  -3  12 23616.3 256.267  11
   1  -3 -12 24906.4 236.833   4
  -1  -3  12 22786.9 214.939  10
  -1  -3  12 23865.6 261.196   5
  -1  -3  12 23013.4 230.617   8
   1  -3 -12 23228.3 196.201  13
   1  -3 -12 23923.2 266.974   9
   1  -3 -12 22413.5 212.759   7
   1   3 -12 23526.8 204.780  15
  -1  -3  11 1503.73 65.2864  11
   1  -3 -11 1368.36 53.8719   7
  -1  -3  11 1514.57 55.1165  10
  -1  -3  11 1451.31 65.5859   5
   1  -3 -11 1514.82 57.8787   4
   1  -3 -11 1526.81 70.3325   9
  -1  -3  11 1467.20 59.9732   8
   1   3 -11 1529.30 51.3179  15
   1  -3 -11 1427.77 48.3635  13
  -1  -3  10 3653.88 93.9695  12
  -1  -3  10 3505.42 79.6890  10
   1  -3 -10 3697.50 102.026   9
  -1  -3  10 3474.97 90.3940   8
  -1  -3  10 3440.79 96.3374  11
   1  -3 -10 3647.52 77.8464   6
   1  -3 -10 3339.44 80.9983   7
   1  -3 -10 3688.77 76.3033  13
  -1  -3  10 3553.88 96.9348   5
   1  -3 -10 3519.16 66.2413   5
  -1  -3  10 3417.48 80.8964   6
   1  -3 -10 3721.22 86.4095   4
   1   3 -10 3491.28 74.2406  15
   1  -3  -9 4718.80 89.1547   6
   1  -3  -9 4839.66 85.2352  13
   1  -3  -9 4984.28 95.4622   7
   1  -3  -9 4719.49 76.8116   5
  -1  -3   9 4970.65 111.543   5
   1   3  -9 4979.51 85.6004  15
   1  -3  -9 5006.53 114.477   9
  -1  -3   9 5025.72 97.4658   6
   1  -3  -9 4947.67 95.9140   4
  -1  -3   9 4937.82 92.3103  10
  -1  -3   9 4786.93 109.885  11
  -1  -3   9 5156.66 107.363  12
  -1  -3   9 4789.95 104.878   8
  -1  -3   8 3861.92 95.1038   5
   1  -3  -8 3816.62 68.9924   5
   1  -3  -8 4045.08 84.6324   7
  -1  -3   8 3822.71 78.8275  10
   1  -3  -8 3575.85 79.6933   4
  -1  -3   8 3707.71 91.2125   8
   1  -3  -8 3870.94 96.2541   9
   1  -3  -8 3787.04 80.6859   6
  -1  -3   8 3844.61 84.5959   6
  -1  -3   8 4006.57 98.2489  11
  -1  -3   8 4101.16 94.3270  12
   1  -3  -7 780.363 32.7836   5
  -1  -3   7 697.289 42.8184  11
   1  -3  -7 676.070 34.2914   4
  -1  -3   7 700.389 40.2875  12
   1  -3  -7 695.976 35.1838   7
  -1  -3   7 722.971 41.9985   5
  -1  -3   7 639.473 36.6017   6
   1  -3  -7 621.222 29.6172   8
   1  -3  -7 671.825 41.7670   9
   1  -3  -7 658.688 34.8452   6
   1   3  -7 541.153 82.3633   1
  -1   3   7 619.076 74.3314   1
  -1  -3   7 680.077 40.8184   8
  -1  -3   7 684.960 33.5109  10
  -1  -3   6 25174.8 224.831  12
   1   3  -6 23937.8 477.931   1
  -1  -3   6 24398.8 211.336   6
  -1  -3   6 24597.2 186.194  10
   1  -3  -6 23458.0 196.205   6
  -1  -3   6 25218.2 234.895  11
   1  -3  -6 25828.7 202.352   7
   1  -3  -6 24168.4 185.776   8
   1  -3  -6 23439.1 176.660   5
  -1  -3   6 24285.3 224.252   8
   1  -3  -6 25425.9 226.495   9
   1   3  -6 25111.9 452.239   2
  -1  -3   6 24174.4 221.638   5
  -1   3   6 24223.9 438.557   1
  -1  -3   5 37076.3 273.310   8
  -1  -3   5 37257.1 224.145  10
   1  -3  -5 36215.0 244.707   6
   1  -3  -5 37397.9 264.264   9
   1  -3  -5 38988.9 229.157   5
   1  -3  -5 37455.9 220.296  12
   1   3  -5 36350.3 586.677   1
  -1  -3   5 41505.4 284.420  12
   1  -3  -5 37478.4 233.831  11
   1  -3  -5 37188.7 236.820   7
  -1   3   5 34932.3 528.611   1
  -1  -3   5 37614.1 262.322   6
   1   3  -5 38975.8 544.401   2
  -1  -3   5 38139.2 283.162  11
  -1  -3   5 37994.8 215.559   9
   1  -3  -5 39188.5 240.216   8
  -1  -3   5 36954.8 264.777   5
  -1   3   4 33047.0 513.066   1
   1  -3  -4 33487.5 214.525  12
   1  -3  -4 33380.3 217.720   5
  -1  -3   4 35239.8 255.856   6
   1  -3  -4 35138.3 239.568   6
   1   3  -4 35276.2 501.984   2
   1   3  -4 34054.5 559.312   1
   1  -3  -4 34529.1 230.973   8
  -1  -3   4 34354.5 207.152  10
  -1  -3   4 36163.7 257.036   5
  -1  -3   4 33722.9 255.917   8
  -1  -3   4 35867.2 212.508   9
   1  -3  -4 34543.3 247.050   9
   1  -3  -4 35016.8 226.705   7
  -1  -3   4 33742.7 250.142  12
  -1  -3   4 35326.8 266.507  11
   1  -3  -4 36270.7 230.549  11
  -1  -3   3 1969.37 48.6303  10
   1  -3  -3 2187.81 58.5184  11
   1   3  -3 2105.45 139.938   1
  -1   3   3 2069.44 128.458   1
  -1  -3   3 2102.49 60.4873   5
  -1  -3   3 2110.98 65.2014  11
   1  -3  -3 2103.61 59.8104   6
   1  -3  -3 2133.41 55.8210   7
   1  -3  -3 2118.02 55.8549  12
  -1  -3   3 2022.04 62.2787   8
   1  -3  -3 2098.06 56.4724   5
  -1  -3   3 1978.70 60.4872   6
   1  -3  -3 2247.09 61.9225   9
  -1  -3   3 2152.18 53.9774   9
   1  -3  -3 1981.57 56.8039   8
  -1  -3   3 2142.53 62.6698  12
   1   3  -3 1994.36 120.879   2
  -1  -3   2 40585.5 255.080   5
  -1  -3   2 38860.3 264.362  11
   1  -3  -2 39252.2 228.429   7
  -1  -3   2 42867.7 244.047   9
  -1  -3   2 39921.1 263.552  12
   1  -3  -2 41328.8 258.555  11
   1  -3  -2 37472.8 249.545   6
   1  -3  -2 40047.0 256.504   8
   1  -3  -2 38126.0 244.026   5
  -1  -3   2 37339.0 261.201   8
  -1   3   2 38024.3 554.163   1
   1  -3  -2 39487.5 241.436  12
   1  -3  -2 37087.5 238.721   9
  -1  -3   2 38311.6 259.893   6
   1   3  -2 38587.4 590.578   1
   1  -3  -1 15437.4 142.166   7
  -1  -3   1 15888.4 167.562   6
  -1  -3   1 16162.4 167.712  11
   1   3  -1 15578.2 375.378   1
   1  -3  -1 16899.0 156.501   9
  -1  -3   1 16863.2 168.314  12
   1  -3  -1 16473.4 159.595  12
  -1  -3   1 16782.0 142.074  16
   1  -3  -1 15764.5 158.210   5
   1  -3  -1 17784.9 171.336  11
  -1   3   1 16024.7 362.313   1
  -1  -3   1 16040.7 156.734   5
   1  -3  -1 16857.4 166.760   6
  -1  -3   1 16223.1 168.768   8
   1  -3  -1 16666.4 167.120   8
  -1  -3   1 16121.7 152.669   9
  -1  -3   0 33187.2 222.648   9
  -1  -3   0 35936.4 253.931   6
   1  -3   0 39383.1 228.538   9
  -1  -3   0 36542.2 246.654  12
   1  -3   0 36770.6 251.557   8
   1  -3   0 35941.2 238.912  12
   1   3   0 35031.0 565.913   1
  -1  -3   0 36385.5 248.632  11
  -1  -3   0 36236.5 225.798   5
   1  -3   0 40122.2 253.361   5
   1  -3   0 36448.8 253.273  11
  -1   3   0 35990.4 547.046   1
  -1  -3   0 37367.6 219.035  16
   1  -3   0 36571.0 248.376   6
  -1  -3   0 35900.8 247.913   8
   1  -3   1 49.0824 15.4724   6
  -1  -3  -1 35.2868 15.1895   6
   1  -3   1 51.5725 15.2833  12
  -1   3  -1 49.9600 34.5907   1
  -1  -3  -1 31.6716 13.9258  12
   1  -3   1 44.4788 15.3547  11
   1  -3   1 59.2830 16.0993   5
  -1  -3  -1 24.8352 10.9484   5
  -1  -3  -1 51.7977 15.0552  11
  -1  -3  -1 47.0907 14.2236   8
   1   3   1 70.0428 41.3852   1
   1  -3   1 41.8363 12.0705   9
  -1   3  -1 70.8084 27.9010   2
  -1  -3  -1 20.9041 12.7920   9
   1  -3   1 52.9086 17.0481   8
   1  -3   2 371.658 28.2698   6
  -1  -3  -2 351.219 26.5175   8
  -1  -3  -2 366.931 28.8487   6
  -1  -3  -2 357.807 23.7784   5
   1  -3   2 323.855 27.0598  11
  -1   3  -2 255.505 54.1910   1
  -1  -3  -2 317.672 24.2312  11
  -1  -3  -2 364.786 27.7348   9
  -1   3  -2 287.813 43.7246   2
   1  -3   2 360.699 29.0332   8
   1   3   2 264.271 56.6759   1
  -1  -3  -2 368.121 26.4464  12
   1  -3   2 397.663 29.0342  12
  -1  -3  -2 417.572 23.8979   4
  -1  -3  -3 59883.6 282.029   4
   1  -3   3 61429.8 321.213   6
   1  -3   3 62742.3 342.459   8
   1  -3   3 59352.7 340.868  11
   1  -3   3 62162.3 334.050  12
   1  -3   3 60643.3 332.544   5
  -1  -3  -3 59669.8 305.629   8
  -1  -3  -3 61895.0 295.730  11
  -1   3  -3 61957.4 592.430   2
   1   3   3 61157.7 742.471   1
  -1  -3  -3 59130.7 300.568  12
  -1  -3  -3 60381.9 331.108   6
  -1  -3  -3 59488.8 265.887   7
  -1  -3  -3 61831.0 334.310   9
  -1  -3  -4 69470.4 365.592   9
   1  -3   4 64904.8 347.908  12
  -1   3  -4 61709.0 740.362   1
   1  -3   4 64406.7 273.419  10
  -1  -3  -4 62446.0 289.722  11
   1  -3   4 65522.3 358.116   8
  -1  -3  -4 64609.1 312.711   8
   1  -3   4 63153.7 357.629  11
  -1  -3  -4 64949.4 347.950   6
  -1  -3  -4 64660.4 308.702  12
   1  -3   4 64161.4 356.917   5
   1   3   4 60526.7 741.846   1
  -1  -3  -4 61990.0 279.310   7
  -1  -3  -4 62858.9 301.737   4
   1  -3   4 67433.5 338.699   6
  -1  -3  -5 12640.3 130.215   7
  -1  -3  -5 12940.8 154.705   6
  -1  -3  -5 12807.3 141.596   4
   1   3   5 12421.6 337.236   1
   1  -3   5 13852.7 166.215   8
  -1  -3  -5 14454.8 170.702   9
  -1  -3  -5 13411.2 137.838  12
   1  -3   5 13661.0 169.642  11
   1  -3   5 13647.0 169.083   5
   1  -3   5 13561.2 153.620   6
   1  -3   5 13497.6 164.613  12
  -1   3  -5 14185.4 360.155   1
  -1  -3  -5 13414.0 141.011   8
   1  -3   5 13994.4 131.655  10
  -1   3  -6 32329.9 551.410   1
   1  -3   6 30357.9 257.443   5
  -1  -3  -6 29277.5 221.118   4
   1  -3   6 30266.2 257.911  11
  -1  -3  -6 30025.3 234.986   6
   1  -3   6 30626.4 203.414  10
  -1  -3  -6 29317.2 201.857   7
   1  -3   6 31443.1 254.919  12
   1  -3   6 31025.2 252.059   8
   1   3   6 29339.6 518.334   1
  -1  -3  -6 32230.7 192.770  13
  -1  -3  -6 30937.8 256.062   9
   1  -3   6 31323.8 233.721   6
   1  -3   7 18844.7 200.057   8
  -1  -3  -7 18920.3 189.331   6
   1  -3   7 18941.8 165.536  10
  -1  -3  -7 17820.7 202.297   9
   1  -3   7 19277.8 211.129  11
   1  -3   7 19307.5 212.270   5
  -1  -3  -7 17849.5 162.585   7
  -1  -3  -7 18105.1 147.951  13
  -1  -3  -7 18249.7 181.930   4
   1  -3   7 18932.8 184.618   6
  -1  -3  -8 77496.1 433.450   9
  -1  -3  -8 82131.0 321.066  13
  -1  -3  -8 77679.7 388.511   4
   1  -3   8 79397.8 436.888  11
   1  -3   8 80329.9 388.314   6
   1  -3   8 79006.2 437.501   5
  -1  -3  -8 77601.7 350.513   7
   1  -3   8 79708.3 413.716   8
   1  -3   8 79181.4 350.214  10
  -1  -3  -9 12086.0 141.888   7
   1  -3   9 12680.2 146.672  10
   1  -3   9 12621.3 177.895  11
  -1  -3  -9 12637.7 129.462  13
  -1  -3  -9 12610.7 157.897   6
  -1  -3  -9 12710.2 180.498   9
   1  -3   9 12796.4 168.019   8
  -1  -3  -9 13208.8 165.983   4
   1  -3  10 10848.0 155.576   8
  -1  -3 -10 10010.6 118.096  13
  -1  -3 -10 10082.6 149.074   4
  -1  -3 -10 10770.9 171.663   9
   1  -3  10 10201.8 162.907  11
  -1  -3 -10 10253.0 135.675   7
   1  -3  10 10130.5 166.503   5
  -1  -3 -10 9954.62 139.894   6
   1  -3  10 10547.0 136.793  10
   1  -3  11 48590.7 301.697   3
   1  -3  11 48679.2 361.073  11
  -1  -3 -11 50402.6 312.402   6
   1  -3  11 48502.0 331.977   8
   1  -3  11 49313.6 304.192  10
  -1  -3 -11 50439.9 341.225   4
  -1  -3 -11 48952.2 371.876   9
   1  -3  11 47139.5 367.822   5
  -1  -3 -11 47854.1 301.016   7
  -1   3 -11 49437.1 289.159  15
   1  -3  12 557.376 42.6024  11
   1  -3  12 667.313 49.3914   5
   1  -3  12 615.663 37.1610   3
  -1  -3 -12 663.616 42.6770   4
  -1  -3 -12 592.589 36.9725   7
  -1  -3 -12 561.050 45.5911   9
  -1  -3 -12 495.303 33.4857   6
   1  -3  12 525.036 34.6952  10
  -1   3 -12 543.884 32.5048  15
   1  -3  12 527.872 37.8448   8
   1  -3  13 19060.3 202.196   8
  -1   3 -13 20120.3 194.340  15
   1  -3  13 18880.5 229.102  11
   1  -3  13 20629.3 205.838   3
  -1  -3 -13 20117.7 225.028   4
   1  -3  13 19462.3 200.266  10
  -1  -3 -13 19178.8 195.790   7
   1  -3  14 1432.44 55.2994   8
   1  -3  14 1615.92 59.7078   3
  -1   3 -14 1425.50 54.0118  15
  -1  -3 -14 1603.78 66.5287   4
  -1  -3 -14 1602.31 73.4996   9
   1  -3  14 1377.72 55.2203  10
   1  -3  14 1418.35 64.4133  11
   1  -3  14 1438.42 70.2859   5
  -1  -3 -14 1592.94 58.1925   7
  -1  -3 -15 1236.63 52.5151   7
  -1   3 -15 1221.69 50.1946  15
   1  -3  15 1318.71 54.6663   3
  -1  -3 -15 1206.08 58.4079   4
   1  -3  15 1243.20 53.6468  10
   1  -3  15 1167.56 63.2207   5
   1  -3  15 1210.10 59.4476  11
  -1  -3 -15 1190.35 62.4502   9
  -1   3 -16 20686.3 201.597  15
  -1  -3 -16 20520.9 202.739   7
  -1  -3 -16 21761.3 249.865   9
   1  -3  16 21292.5 210.856   3
  -1  -3 -16 21288.3 233.169   4
   1  -3  16 20244.4 224.828  11
  -1   3 -17 10404.7 140.705  15
  -1  -3 -17 10362.3 159.831   4
  -1  -3 -17 10082.7 166.105   9
  -1  -3 -17 9904.36 137.904   7
   1  -3  17 10196.5 168.414   5
   1  -3  17 10085.0 142.520   3
  -1   3 -18 3685.67 82.0983  15
  -1  -3 -18 3789.57 97.8404   9
   1  -3  18 3807.38 85.5308   3
  -1  -3 -18 3764.30 93.5382   4
   1  -3  18 3793.19 99.8532   5
   1  -3  18 3512.96 84.7701  11
  -1  -3 -19 18.9672 14.9318   4
  -1  -3 -19 73.4130 19.8884   9
  -1   3 -19 50.5096 14.4398  15
   1  -3  19 38.7726 14.6615  11
  -1  -3 -19 41.3863 15.8911  16
   1  -3  19 58.9010 15.4414   3
   1  -3  19 59.6655 21.1645   5
   1  -3  20 21.7241 13.5000   3
  -1  -3 -20 21.4585 15.4625   9
   1  -3  20 27.2704 16.2290   5
  -1  -3 -20 25.8863 13.3058  16
  -1  -3 -20-5.89978 13.6178   4
  -1   3 -20 13.3317 11.0548  15
  -1  -3 -21 274.153 24.2405   9
   1  -3  21 320.042 26.6216   5
  -1  -3 -21 273.361 23.1586   4
  -1  -3 -21 296.881 22.0048  16
  -1   3 -21 265.545 20.2790  15
  -1  -3 -22 465.689 26.1852   9
   1  -3  22 477.391 27.5317   5
  -1  -3 -22 521.764 27.0317   4
   1  -4 -20 1385.00 38.8009  16
   1  -4 -20 1302.27 40.7314   9
   1  -4 -19 11899.4 124.737  16
  -1  -4  19 11657.6 132.553   5
   1  -4 -19 12071.7 133.620   9
   1  -4 -18 1521.36 53.4947   9
   1  -4 -18 1527.84 49.2505  16
  -1  -4  18 1665.55 55.6341   5
  -1  -4  18 1500.43 49.4643  11
  -1  -4  17 7469.90 123.033   5
   1  -4 -17 7560.28 123.113   9
  -1  -4  17 7445.58 115.283  11
   1  -4 -17 7517.44 116.118  16
   1  -4 -17 7863.10 100.619   7
  -1  -4  16 94.1069 20.8362  11
  -1  -4  16 80.7583 14.9852   8
   1  -4 -16 105.543 22.9151   9
  -1  -4  16 95.6353 22.1079   5
   1  -4 -16 101.029 15.9918   7
   1  -4 -15 981.186 40.6035   7
  -1  -4  15 850.821 40.2430   8
   1  -4 -15 1034.14 53.0703   9
  -1  -4  15 932.818 49.8400  11
  -1  -4  15 923.437 50.6757   5
  -1  -4  14 162.908 27.3417   5
  -1  -4  14 159.463 19.7797  10
   1  -4 -14 169.248 20.6835   7
  -1  -4  14 175.940 29.0967  11
  -1  -4  14 156.513 22.2795   8
   1  -4 -14 123.451 26.1769   9
  -1  -4  13 3799.40 104.045  11
   1  -4 -13 3518.60 78.7243   7
  -1  -4  13 3532.70 77.9476  10
   1  -4 -13 3903.87 104.757   9
  -1  -4  13 3491.82 89.9085   8
  -1  -4  13 3485.20 98.8218   5
  -1  -4  12 57.9092 21.0238   8
  -1  -4  12 72.0507 25.7229  11
   1  -4 -12 97.0989 25.7468   9
   1  -4 -12 65.9298 16.0479   7
  -1  -4  12 68.1861 22.0961   5
  -1  -4  12 62.2392 15.2300  10
   1  -4 -11 25765.2 215.967   7
  -1  -4  11 25758.3 254.977   8
  -1  -4  11 25562.9 209.500  10
  -1  -4  11 25359.6 266.949   5
   1  -4 -10 1065.02 57.0842   9
  -1  -4  10 1106.41 45.1708  10
  -1  -4  10 1190.87 59.7395   5
   1  -4 -10 1127.96 46.9901   7
  -1  -4  10 1134.79 57.6562   8
  -1  -4  10 1125.65 62.5329  11
   1  -4 -10 1153.76 41.9768  13
  -1  -4   9 23288.3 226.608   6
  -1  -4   9 23735.9 255.148   5
   1  -4  -9 23398.2 206.308   6
   1  -4  -9 24385.5 256.982   9
   1  -4  -9 22733.8 181.426  13
  -1  -4   9 23968.4 252.516   8
   1  -4  -9 22329.5 198.562   7
  -1  -4   9 23668.3 199.453  10
  -1  -4   9 24676.9 271.622  11
   1  -4  -8 11001.7 127.155  13
   1  -4  -8 11250.1 147.820   6
  -1  -4   8 10857.7 154.464   6
  -1  -4   8 11039.9 172.661   8
   1  -4  -8 10909.0 137.905   7
  -1  -4   8 11222.3 135.639  10
  -1  -4   8 11106.1 184.060  11
   1  -4  -8 11014.5 170.273   9
   1  -4  -7 44852.3 253.978  13
  -1  -4   7 42039.0 255.377  10
  -1  -4   7 42834.4 310.239   6
   1  -4  -7 42369.7 324.961   9
   1  -4  -7 43521.7 295.068   6
  -1  -4   7 41254.9 325.298   5
  -1  -4   7 40835.5 347.530  11
  -1  -4   7 42515.3 338.384   8
   1  -4  -7 41372.1 264.809   7
   1  -4  -6 695.764 35.4494   7
  -1  -4   6 700.628 49.6584  11
   1  -4  -6 717.792 33.0766  13
   1  -4  -6 729.745 41.8230   6
   1  -4  -6 704.369 43.3211   9
  -1  -4   6 767.347 49.7313   8
  -1  -4   6 689.541 42.7161   6
  -1  -4   6 803.187 47.1353   5
  -1  -4   6 748.910 47.4386  12
   1  -4  -6 633.516 34.4013   8
  -1  -4   5 3892.35 102.888   8
  -1  -4   5 3742.06 98.5651  12
   1  -4  -5 3947.46 79.5657   7
   1  -4  -5 3674.23 91.6815   9
   1  -4  -5 3781.80 83.0365   8
  -1  -4   5 4012.72 97.9765   6
  -1  -4   5 3683.65 102.333  11
  -1  -4   5 3845.54 95.8363   5
   1  -4  -5 3941.32 92.6185   6
   1  -4  -5 3976.74 77.5516   5
  -1  -4   4 1266.53 56.4519   6
   1  -4  -4 1185.55 50.7310   9
  -1  -4   4 1254.26 57.4286  12
  -1  -4   4 1207.34 59.7764  11
  -1  -4   4 1329.93 62.0929   8
  -1  -4   4 1230.20 53.1706   5
   1  -4  -4 1168.76 49.8822   8
   1  -4  -4 1231.86 51.9968   6
   1  -4  -4 1299.58 46.6185   5
  -1  -4   3 35275.5 299.039   8
  -1  -4   3 34886.7 282.842   6
   1  -4  -3 35119.5 262.606   9
  -1  -4   3 35558.1 290.765  12
  -1  -4   3 33990.9 229.560   9
   1  -4  -3 33967.7 259.960  11
  -1  -4   3 35351.0 296.812  11
   1  -4  -3 33617.4 238.033   5
  -1  -4   3 36289.7 273.881   5
   1  -4  -3 33784.9 266.480   8
   1  -4  -3 35196.9 273.312   6
   1  -4  -3 33455.7 240.167  16
  -1  -4   2 1120.89 56.2292   6
   1  -4  -2 1000.45 43.5543   5
  -1  -4   2 1071.35 54.2030  12
  -1  -4   2 1064.87 55.8554   8
   1  -4  -2 1021.73 44.9328   9
   1  -4  -2 960.549 46.3368  11
  -1  -4   2 1060.03 43.4214   9
   1  -4  -2 1022.65 48.7020   6
  -1  -4   2 958.610 52.9767  11
   1  -4  -2 1000.29 50.1075   8
  -1  -4   2 1065.65 49.0105   5
   1  -4  -1 30750.0 255.858   6
   1  -4  -1 31710.1 230.565   9
   1  -4  -1 30147.7 255.915  11
   1  -4  -1 30622.0 243.004   5
  -1  -4   1 33036.7 273.224  11
  -1  -4   1 31638.1 267.372  12
  -1  -4   1 32605.0 245.184   5
   1  -4  -1 32091.6 268.420   8
  -1  -4   1 32306.9 280.143   8
  -1  -4   1 31153.2 234.141   9
  -1  -4   1 32551.7 284.200   6
  -1  -4   0 439.009 33.7296   9
  -1  -4   0 416.279 40.0951   8
  -1  -4   0 284.793 33.5551  11
  -1  -4   0 299.173 33.0388  12
   1  -4   0 316.348 35.6791   8
   1  -4   0 310.968 30.1447   5
   1  -4   0 276.024 32.3628  11
  -1  -4   0 442.218 42.1261   6
   1  -4   0 370.054 35.4009   6
  -1  -4   0 344.882 29.6364   5
  -1  -4  -1 64900.1 359.319   9
   1  -4   1 63819.3 368.927   6
  -1  -4  -1 59753.9 380.561   6
  -1  -4  -1 61862.3 311.292  16
  -1  -4  -1 63572.9 364.433  12
   1  -4   1 69444.3 395.230   5
   1  -4   1 61965.9 378.268  11
  -1  -4  -1 62496.1 376.094   8
   1  -4   1 64089.7 388.485   8
  -1  -4  -1 58965.7 343.637  11
   1  -4   2 621.087 48.2668  11
  -1  -4  -2 441.773 31.1363  11
  -1  -4  -2 451.379 37.7607   6
   1  -4   2 411.121 35.8455   6
  -1  -4  -2 674.389 39.3186   9
  -1  -4  -2 452.963 30.2569  16
   1  -4   2 519.545 43.8237   8
  -1  -4  -2 450.549 35.6431   8
   1  -4   2 588.059 41.7958   5
  -1  -4  -2 471.420 33.5284  12
  -1  -4  -3 66503.9 356.042  12
   1  -4   3 63774.9 385.874   5
  -1  -4  -3 65724.6 394.268   6
   1  -4   3 68000.8 413.967  11
  -1  -4  -3 64381.5 375.873   9
   1  -4   3 64167.5 371.092   6
  -1  -4  -3 64308.5 367.570   8
   1  -4   3 67373.4 410.108   8
  -1  -4  -3 62799.4 334.692  11
  -1  -4  -3 66053.9 351.301  16
   1  -4   4 4271.54 107.451  11
   1  -4   4 4281.49 103.379   5
   1  -4   4 4663.93 110.603   8
  -1  -4  -4 4374.61 100.645   9
  -1  -4  -4 4738.43 106.142   6
   1  -4   4 4635.09 100.394   6
  -1  -4  -4 4591.89 96.6405  16
  -1  -4  -4 4306.94 95.3220   8
  -1  -4  -4 4321.06 89.1468  12
  -1  -4  -5 3003.34 86.3521   9
   1  -4   5 3334.61 94.6142   5
  -1  -4  -5 2805.37 74.6246   8
   1  -4   5 3279.03 95.4167   8
   1  -4   5 2961.63 91.2732  11
  -1  -4  -5 2957.87 84.7912   6
   1  -4   5 3212.89 84.9585   6
  -1  -4  -5 3106.37 81.3749  16
  -1  -4  -6 4347.63 105.392   9
  -1  -4  -6 4115.41 94.6927  16
   1  -4   6 4060.51 107.519  11
  -1  -4  -6 4107.62 96.7430   6
   1  -4   6 4242.02 108.044   5
   1  -4   6 4129.86 104.355   8
  -1  -4  -7 110585. 402.776   7
  -1  -4  -7 113422. 503.276   6
   1  -4   7 112401. 493.925   6
   1  -4   7 110113. 553.346   5
  -1  -4  -7 117327. 549.186   9
   1  -4   7 108379. 534.691   8
   1  -4   7 110515. 557.230  11
  -1  -4  -7 107154. 498.028  16
  -1  -4  -8 647.643 39.9308   6
   1  -4   8 669.946 33.0657  10
  -1  -4  -8 660.414 33.2642   7
   1  -4   8 687.875 47.8431   5
   1  -4   8 671.040 48.5878  11
  -1  -4  -8 658.792 46.3522   9
   1  -4   8 640.352 44.7595   8
  -1  -4  -9 26627.3 272.767   9
  -1  -4  -9 26990.8 236.154   6
   1  -4   9 26452.0 277.286   5
   1  -4   9 26833.9 261.894   8
   1  -4   9 26575.6 204.780  10
   1  -4  10 1653.30 53.3118  10
  -1  -4 -10 1527.99 55.4824   4
  -1  -4 -10 1762.74 72.5411   9
   1  -4  10 1756.27 73.7021   5
   1  -4  10 1556.72 64.7292   8
  -1  -4 -10 1744.94 53.7892   7
   1  -4  10 1826.53 74.8581  11
  -1  -4 -10 1748.46 59.4199   6
  -1  -4 -11 35689.8 249.949   6
   1  -4  11 36757.9 314.785  11
  -1  -4 -11 36317.3 241.302   7
  -1  -4 -11 38214.5 322.006   9
   1  -4  11 35405.3 284.971   8
   1  -4  11 36961.8 324.183   5
  -1  -4 -11 34411.0 258.782   4
   1  -4  12 197.946 30.2159  11
  -1  -4 -12 197.617 23.5442   4
   1  -4  12 245.580 32.1653   5
  -1  -4 -12 276.460 23.2384   7
   1  -4  12 190.178 25.2927   8
  -1  -4 -12 200.897 30.3013   9
   1  -4  13 13211.8 187.883   5
  -1  -4 -13 12992.4 181.904   9
  -1  -4 -13 11741.1 148.553   4
  -1  -4 -13 12425.0 138.890   7
   1  -4  13 12361.1 173.645  11
   1  -4  13 12053.9 149.789   8
  -1  -4 -13 12170.5 165.254  16
  -1  -4 -14 155.585 18.6556   7
   1  -4  14 133.853 24.0684  11
   1  -4  14 129.688 18.4285   8
   1  -4  14 203.684 28.0495   5
  -1  -4 -14 158.384 24.0890  16
  -1  -4 -14 185.043 27.4944   9
  -1  -4 -14 144.807 21.1141   4
  -1  -4 -15 1083.53 48.0330  16
  -1  -4 -15 1116.80 44.3245   4
   1  -4  15 1090.82 40.0588   8
   1  -4  15 1211.39 55.0062   5
   1  -4  15 1082.49 49.0038  11
  -1  -4 -15 1011.78 51.6951   9
  -1  -4 -16 64.5958 14.4057   4
  -1  -4 -16 66.3232 18.7199   9
  -1  -4 -16 69.9788 16.5046  16
   1  -4  16 59.4925 16.1601  11
   1  -4  16 51.5458 17.6509   5
  -1  -4 -17 4575.34 88.7427   9
   1  -4  17 4596.81 92.2842   5
  -1  -4 -17 4366.22 82.8320  16
   1  -4  18-2.16135 12.3358   5
  -1  -4 -18 10.1279 9.82636  16
   1  -4  18 10.6928 10.1696  11
  -1  -4 -18 13.8837 11.7313   9
  -1  -4 -19 8840.89 103.683   9
   1  -4  19 8917.15 107.774   5
  -1  -5  14 6477.00 90.4945  11
  -1  -5  13 1612.47 43.7709   8
  -1  -5  13 1633.87 49.7449  11
   1  -5 -13 1723.31 45.5852  16
  -1  -5  12 13542.3 147.593  11
  -1  -5  12 13619.6 133.799   8
   1  -5 -12 13911.8 133.162  16
   1  -5 -11 1057.20 39.1168  16
  -1  -5  11 973.811 39.8150   5
  -1  -5  11 1108.38 46.1529  11
  -1  -5  11 1056.92 40.7416   8
  -1  -5  10 7.92252 13.2657   8
  -1  -5  10 30.5967 14.5672   5
   1  -5 -10 37.9923 12.5821  16
   1  -5 -10 33.6847 13.9632   9
  -1  -5  10 27.1412 15.8956  11
   1  -5  -9 1636.10 49.3036  16
   1  -5  -9 1447.31 48.3229   9
  -1  -5   9 1469.93 50.6729   5
  -1  -5   9 1552.62 58.0461  11
  -1  -5   9 1555.82 54.7441   8
   1  -5  -8 59.4389 15.0541   9
  -1  -5   8 65.2196 19.6232  11
  -1  -5   8 67.2735 19.3277   8
  -1  -5   7 446.785 35.0963  11
  -1  -5   7 453.524 33.7004   8
   1  -5  -7 451.630 28.6236   9
  -1  -5   6 4977.99 104.595   8
  -1  -5   6 5253.98 107.524  11
  -1  -5   5 1037.29 49.6449  11
  -1  -5   5 1099.21 46.9733   6
   1  -5  -5 957.716 38.6395   6
  -1  -5   5 926.746 49.3158   8
   1  -5  -4 2503.28 63.4393   6
   1  -5  -4 2424.75 61.2280   8
  -1  -5   4 2769.20 77.5995  11
  -1  -5   4 2697.26 72.0273   6
  -1  -5   4 2523.60 78.7654   8
  -1  -5   3 20258.7 202.227  11
   1  -5  -3 20694.2 183.585   6
  -1  -5   3 20654.4 213.996   8
  -1  -5   2 33337.3 255.747  11
  -1  -5   2 33746.8 256.917   6
  -1  -5   2 33267.2 268.842   8
   1  -5  -1 703.290 39.4040   8
   1  -5  -1 817.594 41.4801   6
  -1  -5   1 722.230 39.4596  11
  -1  -5   1 682.288 41.5346   8
  -1  -5   1 742.478 41.5542   6
   1  -5   0 12218.0 147.765   6
  -1  -5   0 12472.3 156.406   6
   1  -5   0 12143.2 152.585   8
  -1  -5   0 11863.5 153.968   8
  -1  -5  -1 594.532 36.9908   8
  -1  -5  -1 646.664 38.2853   6
   1  -5   1 670.859 40.0339   8
   1  -5   1 652.637 37.4090   6
   1  -5   1 661.107 39.9425  11
  -1  -5  -2 10338.3 123.748   9
   1  -5   2 10792.7 148.122   8
   1  -5   2 10567.1 148.599  11
   1  -5   2 11102.2 134.694   5
   1  -5   2 10585.7 139.212   6
  -1  -5  -2 10223.9 132.387   8
  -1  -5  -2 10743.3 145.062   6
  -1  -5  -3 2677.43 65.4307   8
   1  -5   3 2902.76 78.2610   8
  -1  -5  -3 2760.47 65.8270   9
   1  -5   3 2785.13 78.3071  11
  -1  -5  -3 2954.14 75.7196   6
   1  -5   3 3032.20 72.6188   5
  -1  -5  -4 15748.6 167.339   6
   1  -5   4 15651.1 166.347   5
   1  -5   4 15970.9 180.073   8
   1  -5   5 10879.7 142.099   5
   1  -5   5 10359.0 143.521   8
  -1  -5  -5 10527.9 133.035   6
   1  -5   5 10693.9 151.837  11
  -1  -5  -5 10595.1 133.259   9
  -1  -5  -6 4083.18 80.5002   6
   1  -5   6 3896.86 91.2372  11
  -1  -5  -6 3902.02 81.8263   9
   1  -5   6 3937.35 87.2254   5
  -1  -5  -7 7536.95 104.501   6
   1  -5   7 7421.96 124.542  11
   1  -5   7 7238.48 117.007   5
  -1  -5  -7 7347.20 110.789   9
   1  -5   8 13273.2 162.340  11
  -1  -5  -8 12470.3 126.171   6
  -1  -5  -8 13620.1 140.351  16
   1  -5   8 12773.7 148.179   8
   1  -5   8 11942.9 147.326   5
  -1  -5  -8 12863.0 145.508   9
  -1  -5  -9 1166.82 44.2356   9
   1  -5   9 1209.60 49.2793  11
  -1  -5  -9 1104.25 41.0954  16
   1  -5   9 1200.16 47.8542   5
   1  -5   9 1117.01 43.4239   8
   1  -5  10 2068.93 54.9907   8
  -1  -5 -10 2140.70 57.9847   9
   1  -5  10 2114.28 61.5369  11
   1  -5  10 1916.24 58.2114   5
   1  -5  11 3788.72 70.4108   8
  -1  -5 -11 4009.88 72.6628  16
   1  -5  11 3951.84 79.3951  11
  -1  -5 -11 3808.25 74.3804   9
   1  -5  11 3646.38 76.4231   5
   1  -5  12 651.534 32.7792   5
   1  -5  12 691.498 30.0702   8
  -1  -5 -12 741.458 32.6645   9
   1  -5  12 718.401 33.6357  11
  -1  -5 -13 1735.11 45.5686   9
   1  -5  13 1808.10 48.7318  11
  -2   0  27 6.45789 10.5547   3
   2   0 -26 121101. 429.327   4
  -2   0  26 122230. 437.734   3
  -2   0  25 18.1820 15.1727   3
   2   0 -25 18.5414 13.5905   4
   2   0 -25 21.0779 13.2670  15
  -2   0  25-3.58016 13.8961   5
   2   0 -24 3485.31 81.0119  15
   2   0 -24 3340.78 86.9569   4
  -2   0  24 3627.15 90.4659   3
  -2   0  24 3473.22 83.5798   5
   2   0 -23 19.4061 17.4111   4
   2   0 -23-6.47570 14.1349  15
  -2   0  23 14.9581 16.2707   5
  -2   0  23 0.56714 17.0639   3
  -2   0  22 3916.57 99.3973   5
   2   0 -22 3758.38 99.5535   4
   2   0 -22 3921.66 93.8479  15
  -2   0  22 3612.54 97.7814   3
  -2   0  21 17.1084 18.8475   5
  -2   0  21 35.4494 21.9792   3
   2   0 -21 9.69198 16.1173  15
   2   0 -21-7.15369 18.3555   4
  -2   0  20 21559.1 226.461   5
   2   0 -20 21095.8 220.533  15
   2   0 -20 21634.3 240.705   4
   2   0 -19 3.78277 14.5552  15
  -2   0  19 4.10908 15.8644   5
  -2   0  19 4.79144 17.5448   3
   2   0 -18 61091.6 381.883   4
  -2   0  18 61777.8 378.318   3
  -2   0  18 61294.3 359.207   5
   2   0 -18 60555.7 355.146  15
   2   0 -17 48.5764 14.7684   7
   2   0 -17 17.6119 17.1478   4
  -2   0  17 20.6183 14.7277   5
   2   0 -17 5.98636 13.3939  15
  -2   0  17 8.76913 11.4046  10
  -2   0  17 17.6072 16.8706   3
   2   0 -16 1117.66 45.7285  15
  -2   0  16 1177.62 42.6582  10
   2   0 -16 1216.43 51.0138   4
  -2   0  16 1272.83 51.4813   3
   2   0 -16 1223.75 44.3009   7
  -2   0  16 1116.21 45.4035   5
   2   0 -15 18.8326 14.0159   4
  -2   0  15-4.72626 9.49422  10
   2   0 -15 27.0759 12.0841   7
  -2   0  15 11.2745 11.1296  11
  -2   0  15 16.1602 14.0492   3
   2   0 -15-6.45272 10.7644  15
  -2   0  15 19.4253 12.6145   5
  -2   0  14 7411.75 100.784   5
   2   0 -14 7412.60 109.239   4
   2   0 -14 7667.40 106.048  15
   2   0 -14 7382.00 96.0025   7
  -2   0  14 7587.83 98.5091  10
  -2   0  14 7551.44 100.490  11
   2   0 -13 50.2188 11.4190   7
  -2   0  13 1.31454 8.70909  10
   2   0 -13 44.8401 13.3268   4
  -2   0  13 14.1213 9.63748  11
   2   0 -13 3.24785 10.0395   3
  -2   0  13 23.9131 11.1471   5
   2   0 -13 4.08108 9.65738  15
   2   0 -12 35175.9 204.818  15
   2   0 -12 35152.6 193.906   7
   2   0 -12 35000.3 201.397   3
  -2   0  12 34987.3 193.491  10
   2   0 -11 38.1991 10.4047   3
   2   0 -11 21.2758 9.84600  15
   2   0 -11 28.4299 10.6903   4
  -2   0   9-8.90655 21.7789   2
  -2   0   8 27878.0 329.196   2
  -2   0   7 54.7076 22.0079   2
  -2   0   6 188558. 708.933   2
  -2   0   5 21.3237 15.4467   2
  -2   0   5 22.3845 7.46538   1
   2   0  -5 9.03927 6.33180   1
  -2   0   4 119.429 19.4021   2
   2   0  -4 145.963 12.4163   1
  -2   0   4 123.663 11.5256   1
   2   0  -3 30.3352 9.63548   1
  -2   0   3 14.6178 8.13768   1
   2   0  -3 11.0864 12.0007   2
  -2   0   1 9.51045 10.0504   1
   2   0  -1 7.06244 9.82130   1
  -2   0   0 37654.6 211.782   1
   2   0   0 38142.1 213.595   1
  -2   0  -1 16.8178 13.6698   1
   2   0   1 13.6464 11.8065   1
  -2   0  -3 51.2261 18.6768   1
   2   0   3 63.1233 14.9977   1
   2   0   4 34780.4 240.812   1
  -2   0  -4 34214.3 249.113   1
  -2   0  -5 18.7600 16.4494   1
   2   0   5 22.0398 13.3829   1
  -2   0  -6 149786. 566.496   1
   2   0   6 147229. 564.904   1
   2   0   7 38.1410 16.0776   1
  -2   0  -7 11.1771 14.7726   1
   2   0   8 70722.2 438.831   1
  -2   0  -8 77640.5 424.360   1
  -2   0  -9 4.59645 9.66937  15
   2   0   9 9.34284 15.7845   1
  -2   0  -9 7.87213 13.3134   1
  -2   0  -9 30.8774 10.6268   7
   2   0   9 7.13408 9.36695   3
  -2   0 -10 68763.9 294.070   4
   2   0  10 70482.7 298.131   3
  -2   0 -10 74967.7 440.637   1
  -2   0 -10 70251.7 271.291   7
  -2   0 -10 69672.2 286.443  15
   2   0  10 74071.1 489.231   1
   2   0  11 13.9302 10.9431   3
   2   0  11 46.0963 12.0745   5
  -2   0 -11 36.0213 11.2142   7
  -2   0 -11 27.3884 11.7016  15
  -2   0 -11 13.2420 12.2638   1
   2   0  12 134895. 425.753   5
  -2   0 -12 137420. 447.846  15
  -2   0 -12 130732. 450.553   4
   2   0  12 132945. 459.658   3
   2   0  13 39.1553 15.1290   3
  -2   0 -13 25.5283 13.7156   4
   2   0  13 12.5794 11.9872   5
  -2   0 -13 4.56275 11.8205  15
  -2   0 -14 321.736 26.8152  15
   2   0  14 311.358 28.1312   3
  -2   0 -14 353.688 28.2332   4
  -2   0 -15 4.09821 14.6643   4
  -2   0 -15-4.04148 14.5533  15
   2   0  15 14.3853 16.8712   3
   2   0  15-5.25090 13.2513   5
  -2   0 -16 35.3036 12.4464   6
  -2   0 -16 25.7867 16.1366  15
  -2   0 -16 38.9181 18.3490   4
   2   0  16 29.4564 17.3308   3
   2   0  16 23.8331 15.0151   5
   2   0  17 20.9332 15.4741   5
  -2   0 -17 10.4065 15.2899   4
  -2   0 -17 18.9382 12.6207   6
  -2   0 -17-10.6565 16.6255  15
   2   0  17 15.8209 21.4679   3
   2   0  18 27289.7 268.324   3
  -2   0 -18 26662.5 250.685  15
  -2   0 -18 27574.7 264.703   4
  -2   0 -19-11.6721 19.4213   4
   2   0  19 2.08605 18.5658   3
  -2   0 -19 6.26448 17.4688  15
   2   0  19 24.6877 16.7094   5
  -2   0 -20 21711.1 227.488  15
   2   0  20 21136.9 217.371   5
  -2   0 -20 21632.6 200.046  10
   2   0  20 22114.2 244.987   3
   2   0  20 21193.9 207.376   7
  -2   0 -20 22564.5 237.183   4
  -2   0 -21 19.1814 16.1422  15
   2   0  21 8.59440 14.0887   7
   2   0  21-2.38372 18.4534   3
   2   0  21 6.32998 14.7129   5
  -2   0 -21-8.54971 12.1777  10
  -2   0 -21 25.1240 18.2141   4
  -2   0 -22 4077.53 79.7775  10
  -2   0 -22 4189.64 95.5657   4
  -2   0 -22 4049.31 92.7971  15
   2   0  22 4255.22 100.775   3
   2   0  22 3887.55 84.7933   7
  -2   0 -23 0.60324 13.8689   4
   2   0  23-0.72657 14.9902   3
   2   0  23 12.2112 13.2903   7
  -2   0 -23 22.8816 13.0989  15
   2   0  24 944.322 41.5805   3
  -2   0 -24 987.794 40.2448   4
   2   0  25 0.23949 11.5276   3
  -2  -1  26 559.968 30.3613   3
   2   1 -26 592.174 29.9219  15
  -2  -1  26 605.010 31.5325   5
   2  -1 -26 610.364 32.0618   4
  -2   1  26 567.651 28.8066   3
   2   1 -25 14483.2 148.374   4
   2   1 -25 13957.3 149.003  15
  -2   1  25 14410.7 152.016   3
   2  -1 -25 14101.6 158.658   4
  -2  -1  25 13627.8 154.353   3
  -2  -1  24 3396.74 85.1868   5
   2   1 -24 3335.88 80.2021  15
  -2   1  24 3394.13 76.3611   5
   2   1 -24 3453.16 79.7054   4
  -2   1  24 3273.77 78.9851   3
  -2  -1  24 3400.39 85.0840   3
   2  -1 -24 3258.00 83.9938   4
   2   1 -23 31305.0 253.127   4
   2  -1 -23 31133.4 270.917   4
   2   1 -23 30866.9 256.176  15
  -2  -1  23 28815.6 260.525   5
  -2   1  23 32032.4 250.969   5
   2  -1 -23 30155.6 223.410  15
  -2  -1  23 31087.6 271.722   3
  -2   1  23 32982.6 262.189   3
  -2   1  22 41143.1 307.824   3
   2  -1 -22 40412.9 324.518   4
   2  -1 -22 40420.6 273.382  15
  -2  -1  22 40841.3 322.667   5
  -2  -1  22 39874.0 315.676   3
  -2   1  22 40065.9 285.128   5
   2   1 -22 40462.0 298.674   4
   2   1 -22 40816.3 308.681  15
   2  -1 -21 1775.70 59.9933  15
   2  -1 -21 1633.22 69.0540   4
  -2  -1  21 1541.77 65.2164   3
  -2  -1  21 1636.74 68.6227   5
   2   1 -21 1622.41 64.5971   4
   2   1 -21 1726.53 66.9924  15
  -2   1  21 1553.88 59.0285   5
  -2   1  20 1296.42 54.0046   5
  -2  -1  20 1325.84 61.8268   3
  -2  -1  20 1366.89 63.9153   5
  -2   1  20 1296.56 58.6773   3
   2   1 -20 1407.03 60.7677   4
   2   1 -20 1425.44 62.2061  15
   2  -1 -20 1242.48 52.1636   7
   2  -1 -20 1431.84 54.4025  15
   2   1 -19 6061.47 121.437   4
  -2  -1  19 6431.90 132.475   5
  -2  -1  19 5970.16 110.578  10
  -2  -1  19 6113.43 124.360   3
   2   1 -19 5998.78 121.157  15
   2  -1 -19 6208.03 130.053   4
   2  -1 -19 5931.38 107.776  15
  -2   1  19 6086.06 109.961   5
  -2   1  19 6152.43 122.404   3
  -2  -1  19 6255.94 115.973  11
  -2   1  18 170.621 21.8113   5
  -2  -1  18 171.337 26.7912   5
  -2  -1  18 190.195 25.5194   3
  -2  -1  18 215.259 24.2591  10
   2  -1 -18 184.910 21.9030  15
  -2  -1  18 196.888 25.1633  11
   2   1 -18 190.608 26.2458  15
   2   1 -18 176.123 24.6734   4
   2  -1 -18 197.245 28.5786   4
  -2   1  18 163.541 24.4545   3
   2  -1 -18 180.852 22.8447   7
  -2   1  17 2884.30 79.2673   3
  -2  -1  17 3046.06 77.3999  10
   2  -1 -17 3110.71 74.4249  15
  -2   1  17 3050.81 74.1380   5
   2  -1 -17 2839.11 74.1848   7
  -2  -1  17 3097.07 84.0069   3
  -2  -1  17 3251.78 84.9064  11
   2   1 -17 2896.86 79.3338   4
   2  -1 -17 3010.23 85.2672   4
  -2  -1  17 3042.48 85.9204   5
  -2  -1  16 38.8652 16.0641  11
   2  -1 -16 26.3711 12.6739  15
   2  -1 -16 43.9773 15.0742   7
  -2  -1  16 18.0741 15.3229   3
  -2  -1  16 50.1769 19.0328   5
   2  -1 -16 15.3498 16.7046   4
  -2  -1  16 15.1271 13.8682  10
   2   1 -16 80.6996 18.9315  15
  -2   1  16 85.8295 18.1367   3
   2   1 -16 59.8916 18.5446   4
  -2   1  16 51.9145 15.0296   5
   2  -1 -15 66683.4 315.482  15
   2  -1 -15 67266.1 372.219   4
  -2  -1  15 66317.7 359.500   5
  -2  -1  15 63821.9 344.327   3
  -2   1  15 66014.1 345.751   3
   2  -1 -15 70075.1 341.451   7
  -2  -1  15 66607.8 335.133  10
   2   1 -15 65231.4 337.332   4
  -2  -1  15 63716.9 341.334  11
  -2   1  15 64448.6 306.058   5
   2   1 -15 67227.6 353.384  15
   2   1 -14 1104.13 45.0027  15
  -2  -1  14 1081.56 42.5579  10
  -2  -1  14 1142.79 46.2210   5
   2   1 -14 1121.60 43.7975   4
   2  -1 -14 1065.26 42.0195   7
   2  -1 -14 1056.59 38.8058  15
   2  -1 -14 1091.14 46.2422   4
  -2   1  14 1039.01 38.2788   5
   2  -1 -14 1145.86 42.1158   3
  -2  -1  14 1019.27 42.5956  11
  -2  -1  14 1128.56 45.2116   3
   2  -1 -13 100323. 384.221   7
  -2   1  13 102018. 339.189   5
   2   1 -13 108515. 407.150  15
   2  -1 -13 98875.1 403.058   4
  -2  -1  13 99498.3 393.939  11
   2  -1 -13 102135. 354.078  15
  -2  -1  13 110157. 418.228   5
  -2  -1  13 107584. 396.822  10
   2  -1 -13 102910. 369.055   3
   2   1 -13 102928. 383.726   4
   2  -1 -13 99472.1 360.828  13
  -2  -1  13 100624. 389.375   3
  -2  -1  12 4015.97 75.0448  10
  -2  -1  12 3916.96 73.8864   3
  -2  -1  12 3974.40 76.5168   5
  -2  -1  12 3857.51 74.2653  11
   2   1 -12 3886.94 73.9971  15
   2  -1 -12 3707.02 67.9722  13
   2  -1 -12 3836.34 65.5150  15
   2  -1 -12 4232.31 71.0852   3
   2   1 -12 4347.70 105.857   1
   2  -1 -12 3982.81 78.0862   4
   2   1 -12 3989.50 72.8074   4
   2  -1 -12 3826.29 74.4743   7
  -2  -1  11 53921.4 260.589  10
   2  -1 -11 56341.4 268.437   7
   2   1 -11 59817.0 415.470   1
   2   1 -11 55732.0 421.655   1
   2  -1 -11 53027.9 243.641  13
  -2  -1  11 54864.6 269.458  11
  -2  -1  11 51692.3 260.841   5
   2   1 -11 51930.9 247.066   4
   2  -1 -11 53431.4 241.880   3
   2  -1 -11 50590.7 260.613   4
   2   1 -11 53070.4 256.625  15
  -2  -1  11 53114.5 253.627   3
   2   1 -10 1827.19 75.7732   1
   2   1 -10 1878.77 46.7762  15
  -2  -1  10 1992.36 49.7871  11
   2   1 -10 1764.15 75.4206   1
   2   1 -10 1915.94 44.8353   4
   2  -1 -10 1795.11 47.5084   7
  -2  -1  10 1840.84 47.4041  10
   2  -1 -10 1856.04 47.9660   4
   2  -1 -10 1799.17 42.3034   3
   2  -1 -10 1915.08 45.2187  13
  -2  -1  10 1936.97 46.3658   3
   2   1  -9 218.702 32.7057   1
   2   1  -9 201.352 16.6533  15
   2  -1  -9 210.450 15.7932  13
  -2  -1   9 246.190 18.4085   5
   2  -1  -9 237.612 19.1417   7
  -2  -1   9 212.713 17.6216  10
   2   1  -9 220.560 29.9342   1
   2   1  -8 15554.1 222.175   1
   2   1  -8 16612.6 233.423   1
   2   1  -7 124257. 614.823   1
   2   1  -7 123441. 631.791   1
   2   1  -7 117794. 689.034   2
  -2   1   5 162961. 502.299   1
   2   1  -5 172522. 699.505   1
  -2  -1   5 174419. 740.289   1
   2   1  -5 163949. 734.484   2
  -2   1   5 170982. 577.933   1
  -2   1   4 507.765 36.4030   1
  -2   1   4 561.420 34.8187   1
  -2  -1   4 464.111 42.6209   1
   2   1  -4 516.567 41.8992   1
  -2  -1   3 134229. 619.420   1
  -2   1   3 129721. 501.986   1
   2   1  -3 127895. 583.849   1
  -2   1   3 135371. 557.295   1
  -2   1   1 46859.0 321.225   1
   2   1  -1 45985.7 337.663   1
   2   1   0 9384.28 152.779   1
  -2  -1   0 9115.38 154.926   1
   2  -1   0 9545.35 163.242   1
  -2   1   0 9249.52 147.089   1
  -2   1   0 9134.15 83.4508   2
   2   1   1 73.6306 19.7037   1
  -2   1  -1 73.1205 21.6901   1
   2  -1   1 104.905 25.9681   1
  -2  -1  -1 88.1872 22.5682   1
  -2  -1  -2 61.4553 23.6289   1
   2   1   2 97.4954 20.6209   1
  -2   1  -2 63.9371 22.2683   1
   2  -1   3 9566.00 185.885   1
   2   1   3 9229.85 146.437   1
  -2   1  -4 508.206 42.2538   1
   2  -1   4 522.946 48.5204   1
   2   1   4 475.742 34.7120   1
   2  -1   4 492.934 40.7871   2
  -2  -1  -4 453.399 37.4377   1
  -2  -1  -5 189122. 708.565   1
   2   1   5 187567. 655.024   1
   2  -1   6 3226.30 114.861   2
   2   1   6 3100.24 89.6880   1
   2  -1   6 2811.63 111.225   1
  -2   1  -6 2974.18 94.8754   1
  -2  -1  -6 2618.95 84.7456   1
  -2   1  -7 219327. 1003.36   1
  -2  -1  -7 235379. 808.716   1
   2   1   7 221276. 761.591   1
  -2   1  -7 213331. 814.122   1
   2  -1   7 229630. 1046.02   2
  -2  -1  -8 18240.4 135.524   7
   2  -1   8 17795.4 143.193   3
   2   1   8 19899.9 227.665   1
  -2   1  -8 19680.1 315.920   1
  -2  -1  -8 18103.5 148.176   4
   2  -1   8 18860.5 137.630  10
   2  -1   8 18422.5 147.587   5
  -2   1  -8 18708.2 140.139  15
  -2  -1  -8 20185.7 239.642   1
  -2   1  -8 19408.9 250.089   1
   2  -1   9 18357.5 153.226   3
   2  -1   9 19144.0 146.544  10
   2  -1   9 18124.2 153.819   5
  -2   1  -9 20164.1 265.525   1
  -2  -1  -9 19214.9 144.540  15
  -2   1  -9 19600.7 324.931   1
   2   1   9 19612.4 220.745   1
  -2  -1  -9 20953.5 241.249   1
  -2   1  -9 19606.3 151.379  15
  -2  -1  -9 18804.6 144.302   7
  -2  -1  -9 18516.7 157.119   4
  -2  -1 -10 12247.9 120.691  15
   2  -1  10 13282.3 125.132   7
   2   1  10 12340.0 123.806   3
   2  -1  10 11460.8 128.167   3
  -2  -1 -10 13303.6 186.640   1
   2  -1  10 12190.5 128.133  11
  -2   1 -10 12644.8 128.846  15
  -2   1 -10 12907.9 276.577   1
   2  -1  10 11476.2 128.423   5
   2  -1  10 12368.8 122.779  10
  -2  -1 -10 12597.6 126.648   6
  -2   1 -10 12330.9 122.174   4
  -2  -1 -10 11860.9 132.812   4
  -2   1 -10 12580.7 216.105   1
  -2   1 -11 68.3086 13.8265   4
   2  -1  11 57.3612 12.9458  10
  -2  -1 -11 67.2531 14.2375   7
  -2  -1 -11 76.5445 12.5635  10
   2  -1  11 86.7459 15.8447  11
  -2  -1 -11 68.6554 14.1954   6
  -2  -1 -11 104.499 14.9538  15
   2  -1  11 53.4499 14.3089   3
   2   1  11 51.6200 12.9599   3
  -2   1 -11 65.4170 14.0908  15
   2  -1  11 92.8991 15.1975   7
  -2   1 -11 66.0173 25.9086   1
   2  -1  11 84.0018 16.5205   5
  -2  -1 -11 61.5263 16.0974   4
   2  -1  12 8814.00 111.748   7
   2   1  12 8007.28 111.433   3
   2  -1  12 7824.28 116.429   5
  -2  -1 -12 8305.19 110.033  15
  -2  -1 -12 8340.00 103.003  10
   2  -1  12 7966.44 108.035  10
  -2  -1 -12 7878.46 119.422   4
  -2   1 -12 8165.27 190.934   1
  -2   1 -12 7965.69 114.291  15
   2  -1  12 8153.44 118.714   3
  -2   1 -12 8439.15 112.688   4
  -2  -1 -12 8634.92 111.297   6
   2  -1  12 8218.16 113.295  11
  -2  -1 -12 7982.63 108.537   7
  -2  -1 -13 23506.2 214.154   4
  -2  -1 -13 23755.8 193.977   7
   2  -1  13 24920.8 193.566   7
  -2  -1 -13 24424.2 183.156  10
   2  -1  13 25093.0 217.768   3
  -2   1 -13 23537.5 204.988  15
  -2  -1 -13 22996.9 184.359   6
  -2   1 -13 23996.2 197.213   4
  -2  -1 -13 22794.7 189.939  15
   2  -1  13 22928.5 191.629  10
   2  -1  13 21264.1 199.483   5
   2   1  13 23770.1 199.897   3
   2   1  13 23683.4 175.803   5
  -2  -1 -14 7574.66 128.037   4
   2  -1  14 7592.64 126.901   3
  -2  -1 -14 7760.81 110.547   6
  -2  -1 -14 7411.69 113.192  15
  -2  -1 -14 7366.06 104.182  10
   2   1  14 7834.80 121.204   3
   2  -1  14 7247.75 121.087   5
   2  -1  14 7818.69 113.097   7
  -2  -1 -14 7302.83 111.331   7
  -2   1 -14 8044.08 120.246   4
  -2   1 -14 7759.91 123.830  15
  -2   1 -15 65061.1 369.624  15
   2  -1  15 64807.6 383.032   3
  -2  -1 -15 60592.2 375.277   4
  -2  -1 -15 64791.2 325.974   6
  -2  -1 -15 62127.3 340.732  15
   2  -1  15 64957.8 336.688   7
  -2  -1 -15 64731.4 313.812  10
   2  -1  15 62716.0 373.022   5
   2   1  15 63011.3 358.342   3
  -2  -1 -15 63628.3 339.362   7
  -2   1 -15 67323.4 355.421   4
  -2  -1 -16 10834.7 147.617  15
  -2   1 -16 11317.1 161.772  15
  -2  -1 -16 11529.4 135.861  10
   2  -1  16 10808.1 163.238   3
  -2   1 -16 11525.4 152.964   4
   2   1  16 11386.7 157.031   3
  -2  -1 -16 11076.1 167.396   4
   2  -1  16 10900.0 160.769   5
   2  -1  16 11625.4 147.917   7
   2  -1  17 1631.54 57.7210   7
   2  -1  17 1590.87 66.1102   3
  -2   1 -17 1367.30 59.9057  15
   2  -1  17 1477.60 62.7497   5
  -2  -1 -17 1642.31 60.2772  15
   2   1  17 1434.71 59.0845   3
  -2  -1 -17 1410.26 62.5665   4
  -2   1 -17 1428.73 56.8535   4
   2  -1  18 4050.59 91.0842   7
  -2   1 -18 3977.34 101.684  15
   2  -1  18 3956.53 101.617   5
   2   1  18 3880.09 97.5270   3
  -2   1 -18 3966.64 94.2658   4
  -2  -1 -18 3914.85 104.147   4
   2  -1  18 3991.77 105.197   3
  -2  -1 -18 3908.67 91.8745  15
  -2  -1 -19 20400.0 211.458  15
   2  -1  19 21700.9 238.310   5
  -2   1 -19 20859.1 230.323  15
   2  -1  19 19841.6 234.294   3
   2  -1  19 20953.2 204.482   7
  -2   1 -19 21225.4 215.231   4
  -2  -1 -19 20197.3 235.360   4
   2   1  19 20274.1 222.574   3
   2   1  20 28.4608 17.4453   3
  -2  -1 -20 14.4173 20.0285   4
   2  -1  20 3.61166 19.7113   3
  -2   1 -20 18.5079 15.6996   4
  -2   1 -20 54.3700 20.9549  15
   2  -1  20 24.0038 14.9832   7
  -2  -1 -20 23.5174 17.2319   9
  -2  -1 -20 23.6193 16.0011  15
   2  -1  20-15.8309 18.8568   5
   2  -1  21 2043.06 73.5704   3
  -2   1 -21 2207.49 72.4096  15
  -2   1 -21 2139.79 65.1485   4
   2   1  21 2001.32 67.2752   3
  -2  -1 -21 2052.07 73.3479   4
   2  -1  21 2097.21 71.8779   5
  -2  -1 -21 1913.44 67.6518   9
  -2  -1 -22 242.501 28.3460   4
   2  -1  22 253.032 26.4616   5
  -2  -1 -22 228.450 24.0450   9
   2  -1  22 286.781 30.2132   3
   2   1  22 250.552 26.2309   7
  -2   1 -22 237.222 27.2315  15
   2   1  22 251.927 26.0026   3
  -2   1 -23 1607.27 55.6312  15
  -2   1 -23 1710.91 51.0866  10
   2   1  23 1546.00 50.3871   7
  -2  -1 -23 1749.45 58.6117   4
   2  -1  23 1663.15 54.7194   5
   2   1  23 1774.98 54.7987   3
   2  -1  23 1681.39 59.2397   3
   2   1  24 3596.30 70.5013   3
  -2  -1 -24 3780.53 77.4020   4
  -2   1 -24 3690.41 67.3608  10
  -2   1 -24 3730.41 76.0701  15
  -2  -1 -25 10717.8 116.155   4
   2  -1  25 10816.1 118.867   3
   2   2 -25 832.476 33.8697  15
  -2  -2  25 822.146 33.6777   3
   2  -2 -25 801.071 34.5948   4
   2  -2 -25 759.525 34.4223   9
  -2  -2  25 864.581 37.1203   5
   2  -2 -24 127.365 19.1057   4
   2  -2 -24 106.024 19.1826   9
  -2  -2  24 143.401 18.4298   3
  -2  -2  24 136.063 20.5766   5
   2   2 -24 120.679 17.3157  15
   2  -2 -23 150.497 22.4033   4
  -2  -2  23 170.856 21.0653   3
   2   2 -23 187.861 21.9445  15
   2  -2 -23 154.546 24.3526   9
  -2  -2  23 155.599 25.1999   5
  -2  -2  22 329.247 29.8724   3
   2  -2 -22 350.530 33.2640   4
   2   2 -22 354.116 30.1206  15
  -2  -2  22 364.186 35.5153   5
  -2  -2  21 6628.80 123.148   3
   2   2 -21 6523.57 119.656  15
   2  -2 -21 6814.81 131.423   4
   2  -2 -21 6300.57 110.748   7
  -2  -2  21 6455.80 133.137   5
  -2   2  21 6665.18 111.080   3
  -2  -2  21 6123.92 114.936  11
  -2  -2  20 12827.6 164.299  10
  -2   2  20 13807.2 154.452   5
  -2  -2  20 12267.7 170.319  11
  -2  -2  20 13245.2 192.980   5
   2  -2 -20 14707.6 174.151   7
  -2  -2  20 13296.4 178.347   3
  -2   2  20 13153.0 161.315   3
   2  -2 -20 13416.5 189.165   4
   2   2 -20 13274.4 176.033  15
   2   2 -20 13266.3 161.419   4
   2  -2 -19 29366.4 284.501   4
  -2  -2  19 29498.8 269.323   3
  -2  -2  19 29912.1 255.749  10
   2   2 -19 29246.1 264.301  15
  -2   2  19 29096.4 224.554   5
  -2   2  19 29302.1 243.644   3
   2   2 -19 29809.2 247.073   4
   2  -2 -19 28739.3 251.223   7
   2  -2 -18 12230.4 183.639   4
   2  -2 -18 11818.8 161.937   7
  -2  -2  18 12489.6 193.279   5
  -2  -2  18 11860.0 174.916  11
   2   2 -18 11941.8 169.099  15
   2   2 -18 12570.0 161.648   4
  -2  -2  18 11939.1 168.698   3
  -2   2  18 12652.9 149.497   5
  -2  -2  18 11879.9 162.594  10
  -2   2  18 12401.2 157.173   3
  -2  -2  17 15727.4 213.593   5
  -2  -2  17 16159.1 192.520   3
   2  -2 -17 16044.5 207.400   4
   2   2 -17 15363.7 189.431  15
  -2  -2  17 15072.3 194.410  11
  -2   2  17 16324.6 165.941   5
   2   2 -17 16853.5 183.498   4
   2  -2 -17 16157.9 189.672   7
  -2  -2  17 15939.4 188.610  10
  -2   2  17 16067.6 177.729   3
  -2   2  16 10369.0 128.041   5
   2  -2 -16 10237.4 147.823   7
   2   2 -16 9275.17 143.781  15
   2  -2 -16 9606.36 156.978   4
  -2  -2  16 9332.09 152.537  11
   2   2 -16 9912.25 136.976   4
  -2  -2  16 9669.29 144.100   3
  -2   2  16 9488.17 133.394   3
  -2  -2  16 10021.4 147.069  10
  -2  -2  16 9233.02 160.642   5
   2  -2 -15 10768.3 149.279   7
   2   2 -15 10065.2 145.251  15
  -2  -2  15 11027.6 167.083   5
  -2   2  15 10234.2 135.132   3
  -2  -2  15 9970.74 154.244  11
  -2  -2  15 10476.3 147.365  10
   2  -2 -15 10481.3 158.509   4
   2   2 -15 10292.7 135.484   4
  -2  -2  15 10104.9 143.510   3
  -2   2  15 10032.6 123.641   5
  -2  -2  14 3934.23 98.4402   5
  -2   2  14 3915.43 81.3570   3
   2  -2 -14 4060.47 95.4747   4
   2   2 -14 3934.24 87.8027  15
  -2  -2  14 3992.43 87.9303   8
  -2  -2  14 3945.36 86.4965   3
  -2  -2  14 3727.16 94.5456  11
   2  -2 -14 4020.04 91.3032   7
   2   2 -14 4212.31 84.3620   4
   2  -2 -14 3933.63 82.7433  13
  -2  -2  14 4080.22 90.5620  10
  -2  -2  13 5945.77 117.149  11
   2   2 -13 5600.92 100.680  15
   2  -2 -13 5700.23 86.0259   3
   2  -2 -13 5907.67 110.405   4
   2   2 -13 5753.15 95.1048   4
  -2  -2  13 5740.35 99.9785   3
  -2  -2  13 5715.52 103.198  10
  -2  -2  13 5727.14 113.612   5
   2  -2 -13 5446.10 94.5672  13
  -2  -2  13 6114.55 106.630   8
   2   2 -12 2686.24 67.3778  15
  -2  -2  12 2762.90 77.2866  11
   2  -2 -12 2727.98 72.2862   4
   2  -2 -12 2868.03 58.9788   3
   2  -2 -12 2615.27 70.5441   7
  -2  -2  12 2972.21 79.0371   5
  -2  -2  12 2683.87 64.9804   3
   2  -2 -12 2509.95 63.2128  13
  -2  -2  12 2799.93 70.6119  12
  -2  -2  12 2850.76 73.4784   8
   2   2 -12 2815.22 135.732   1
   2   2 -12 2735.71 63.4292   4
  -2  -2  12 2739.50 70.0909  10
   2   2 -11 143737. 463.123  15
   2  -2 -11 150295. 407.154   3
  -2  -2  11 154040. 453.893   6
   2   2 -11 151612. 443.192   4
   2  -2 -11 151204. 507.738   4
  -2  -2  11 152589. 463.698   3
  -2  -2  11 153790. 547.704  11
  -2  -2  11 154721. 526.169   8
  -2  -2  11 154167. 541.013   5
   2  -2 -11 152779. 513.807   7
   2  -2 -11 166367. 479.560  13
   2   2 -11 146345. 977.540   1
  -2  -2  11 153653. 499.019  10
  -2  -2  11 155675. 509.531  12
   2   2 -10 483806. 764.119   4
   2  -2 -10 484719. 800.039  13
  -2  -2  10 506301. 942.719   5
  -2  -2  10 497594. 874.960  10
   2   2 -10 513972. 839.144  15
  -2  -2  10 508142. 907.082  12
  -2  -2  10 493290. 799.661   6
  -2  -2  10 518764. 965.405  11
  -2  -2  10 499835. 915.969   8
   2  -2 -10 492896. 879.954   4
   2   2 -10 503997. 1812.27   1
  -2  -2  10 512967. 814.303   3
   2  -2 -10 498842. 733.610   5
   2   2  -9 41110.4 214.887   4
  -2   2   9 38921.1 336.848   1
  -2  -2   9 40886.8 262.398  11
   2  -2  -9 41689.3 245.348   4
  -2  -2   9 40049.8 227.444   6
   2  -2  -9 42759.6 256.949   7
  -2  -2   9 42994.8 262.830   5
   2  -2  -9 41604.2 208.117   5
   2   2  -9 40571.4 506.231   1
  -2  -2   9 42638.0 222.988   3
  -2  -2   9 40823.1 242.133  10
  -2  -2   9 42407.4 256.165  12
  -2  -2   9 41283.6 258.261   8
   2   2  -9 41129.0 228.144  15
   2  -2  -8 14596.5 138.357   4
  -2  -2   8 14409.9 139.738  10
  -2  -2   8 14610.5 149.728   5
   2   2  -8 13554.4 295.455   1
  -2  -2   8 13830.4 145.624   8
   2   2  -8 14242.8 301.783   2
   2  -2  -8 14031.1 143.233   7
  -2   2   8 13324.0 213.038   1
  -2  -2   8 14111.1 133.543   6
  -2  -2   8 13926.6 149.097  11
   2   2  -8 14089.4 128.681  15
  -2   2   8 13748.4 238.411   1
  -2  -2   8 15008.0 150.342  12
   2   2  -8 13662.9 120.275   4
   2  -2  -8 15264.9 125.798   5
  -2   2   7 9851.11 192.230   1
  -2  -2   7 9914.18 111.801  10
   2   2  -7 9581.20 101.727  15
   2  -2  -7 10179.0 117.888   7
  -2  -2   7 9348.61 118.510  11
  -2  -2   7 10211.0 115.012   6
   2   2  -7 10136.3 257.012   1
  -2  -2   7 10679.4 124.384   8
  -2   2   7 9338.01 203.501   1
  -2  -2   7 10267.4 121.888  12
   2   2  -7 10477.3 248.868   2
  -2  -2   7 9566.36 116.166   5
   2  -2  -7 9544.79 99.5827   5
  -2   2   6 83.9266 24.9504   1
   2  -2  -6 108.414 16.3358   7
   2   2  -6 65.8505 25.7432   2
  -2  -2   6 140.229 17.9296  12
  -2  -2   6 108.948 17.0027   8
  -2  -2   6 125.414 15.4990  10
  -2  -2   6 140.195 18.4173  11
   2  -2  -6 122.208 14.3766   5
   2   2  -6 62.9760 32.6232   1
  -2  -2   6 117.332 16.4709   5
  -2   2   6 80.0811 26.7632   1
  -2  -2   6 109.683 16.2032   6
  -2  -2   5 26743.2 182.679   6
  -2  -2   5 26924.3 188.942  11
  -2   2   5 26508.0 334.881   1
   2   2  -5 26605.9 372.256   2
  -2  -2   5 28275.2 193.925  12
   2  -2  -5 28812.9 190.278   7
  -2  -2   5 27344.8 403.656   1
  -2  -2   5 25647.5 183.621   8
  -2   2   5 27338.5 371.925   1
  -2  -2   4 10092.6 112.857  12
  -2   2   4 9665.41 225.853   1
  -2   2   4 10451.9 214.311   1
  -2  -2   4 9911.67 111.309   6
  -2  -2   4 10362.8 116.070  11
  -2  -2   4 9985.51 112.495   8
  -2  -2   4 10370.3 244.467   1
  -2   2   3 960.693 74.9499   1
  -2   2   3 876.902 64.4034   1
  -2  -2   3 1029.29 78.9416   1
  -2   2   2 165683. 967.373   1
  -2   2   2 168463. 878.925   1
  -2   2   1 111062. 725.053   1
  -2  -2   1 108527. 758.645   1
  -2  -2   0 65902.3 587.702   1
  -2   2   0 67512.2 577.803   1
  -2   2  -1 85565.2 457.189   2
  -2  -2  -1 85136.2 666.161   1
   2  -2   2 85900.8 321.952   8
  -2   2  -2 88671.3 493.816   2
   2  -2   2 86586.0 329.562  11
  -2  -2  -2 85852.6 669.362   1
  -2   2  -2 86800.1 659.944   1
   2  -2   2 84291.1 298.590   6
   2  -2   3 177089. 478.411   5
  -2  -2  -3 171875. 460.345   6
   2  -2   3 184222. 494.739  11
  -2  -2  -3 178775. 961.448   1
   2  -2   3 185210. 482.988   8
  -2   2  -3 179691. 956.214   1
   2  -2   3 185521. 443.642   6
  -2  -2  -3 180147. 484.270   9
   2  -2   4 261.672 18.8097   6
   2  -2   4 195.405 20.2522   5
  -2  -2  -4 253.703 19.5104   4
  -2   2  -4 150.636 35.0371   1
  -2  -2  -4 260.360 22.7645   9
  -2  -2  -4 303.860 22.3684   6
   2  -2   4 298.120 22.2974  12
  -2  -2  -4 333.199 45.6182   1
   2  -2   4 267.142 21.6520   8
   2  -2   4 278.922 23.1127  11
  -2  -2  -5 44.5227 12.1938   4
  -2  -2  -5 46.6384 15.1879   9
  -2   2  -5 80.6658 28.5613   1
  -2  -2  -5 67.0555 15.6498   6
   2  -2   5 83.6428 17.2062  11
  -2  -2  -5 81.3572 29.1874   1
   2  -2   5 91.2024 14.6437   6
   2  -2   5 52.3414 10.0742  10
   2  -2   5 114.040 16.3589   8
  -2  -2  -5 64.4612 12.1608   7
   2  -2   6 2601.12 53.7501  10
  -2  -2  -6 2580.39 61.4949   4
   2  -2   6 2586.38 64.6353  11
  -2  -2  -6 2709.74 62.0450   6
  -2  -2  -6 2619.79 66.1168   9
  -2  -2  -6 2461.08 53.6519   7
   2  -2   6 2599.88 56.8735   3
   2  -2   6 2633.77 57.2031   6
  -2   2  -6 2634.84 122.433   1
   2  -2   6 2635.25 65.5311   5
   2  -2   6 2623.31 61.3305   8
  -2   2  -7 6544.48 198.770   1
  -2  -2  -7 7022.66 101.640   6
   2  -2   7 6476.86 105.045   5
  -2  -2  -7 6997.11 103.228   4
  -2  -2  -7 7140.53 92.7919   7
  -2  -2  -7 7115.92 81.7666  13
   2  -2   7 7007.88 91.6152  10
  -2  -2  -7 7269.85 194.136   1
   2  -2   7 7038.93 107.950  11
   2  -2   7 7121.22 101.919   8
  -2   2  -7 6786.52 88.5841  15
   2  -2   7 6755.75 94.6041   3
  -2   2  -8 5298.23 81.8678  15
  -2  -2  -8 5534.72 95.3331   4
   2  -2   8 5238.32 87.4144   3
  -2   2  -8 5341.49 177.984   1
   2  -2   8 5243.17 96.9064  11
   2  -2   8 5256.19 90.7040   8
   2  -2   8 5216.91 99.4259   5
  -2  -2  -8 5499.04 170.871   1
  -2  -2  -8 5413.00 74.6276  13
   2  -2   8 5276.39 82.8966  10
  -2  -2  -8 5325.27 89.9605   6
  -2  -2  -8 5516.57 85.5969   7
  -2  -2  -9 46738.8 487.250   1
  -2  -2  -9 43639.1 277.833   4
   2  -2   9 43018.3 290.992   5
   2  -2   9 45116.8 263.812   8
   2  -2   9 43414.8 247.389  10
  -2   2  -9 42441.0 505.575   1
   2  -2   9 42513.7 279.286  11
  -2  -2  -9 44463.1 264.461   6
   2  -2   9 41479.7 253.149   3
  -2   2  -9 43570.5 245.035  15
  -2  -2  -9 44121.0 246.615   7
  -2  -2 -10 48347.2 281.892   6
   2  -2  10 46054.5 267.273  10
  -2  -2 -10 45459.8 294.184   4
   2  -2  10 45270.4 275.490   3
   2  -2  10 44594.6 306.467   5
   2  -2  10 47252.5 275.420   8
   2  -2  10 45684.5 298.483  11
  -2   2 -10 49425.5 558.813   1
  -2  -2 -10 45864.6 265.478   7
  -2   2 -10 47542.4 265.316  15
  -2  -2 -11 59917.4 351.646   4
   2  -2  11 62714.3 337.776   3
   2  -2  11 62355.4 357.623  11
   2  -2  11 65385.4 382.812   5
  -2  -2 -11 61073.2 322.636   6
  -2   2 -11 60825.9 316.491  15
   2  -2  11 60926.9 315.472   8
  -2  -2 -11 63754.7 323.935   7
   2  -2  11 61463.8 319.471  10
  -2   2 -11 59288.3 622.578   1
  -2  -2 -12 34995.0 248.647   6
  -2   2 -12 35943.8 254.486  15
   2  -2  12 34936.1 237.924   8
   2  -2  12 35346.4 252.502  10
   2  -2  12 34817.0 263.117   3
   2  -2  12 34966.7 274.761  11
  -2  -2 -12 35292.1 279.270   4
  -2  -2 -13 21722.6 227.613   4
   2  -2  13 22347.2 224.654  11
  -2  -2 -13 21517.0 198.934   7
  -2  -2 -13 23108.4 204.891   6
   2  -2  13 23559.5 224.118   3
   2  -2  13 22738.0 207.438  10
   2  -2  13 20970.8 231.480   5
  -2   2 -13 22221.6 208.414  15
  -2  -2 -14 14519.7 170.188   7
   2  -2  14 14287.8 181.322  11
   2  -2  14 14541.0 182.593   3
  -2  -2 -14 14557.8 163.462   6
   2  -2  14 14821.7 172.481  10
  -2  -2 -14 14534.1 192.891   4
  -2   2 -14 14288.7 172.885  15
   2  -2  14 14272.1 197.712   5
   2  -2  15 1909.96 67.4041  11
  -2  -2 -15 1931.80 65.1497   7
  -2  -2 -15 1723.73 70.0449   4
   2  -2  15 1900.57 76.1664   5
  -2   2 -15 1897.63 66.4017  15
   2  -2  15 1805.62 68.0032   3
  -2  -2 -16 2764.27 88.9913   4
  -2   2 -16 2792.05 82.1416  15
   2  -2  16 2714.90 79.5221  11
  -2  -2 -16 2868.92 80.2243   7
   2  -2  16 2846.47 94.1540   5
   2  -2  16 2690.90 83.1286   3
  -2   2 -17 2674.50 81.4424  15
  -2  -2 -17 2761.06 93.0598   9
  -2  -2 -17 2876.52 92.5203   4
   2  -2  17 2631.93 90.0786   5
  -2  -2 -17 2603.10 78.3468   7
   2  -2  18 22036.4 235.713   3
  -2   2 -18 21957.4 226.988  15
  -2  -2 -18 22639.0 251.394   4
  -2  -2 -18 21706.1 246.650   9
  -2  -2 -19 6575.99 132.657   4
   2  -2  19 6463.68 126.068   3
   2  -2  19 6297.32 129.310   5
  -2  -2 -19 6369.79 129.016   9
  -2   2 -19 6453.69 121.522  15
  -2   2 -20 2577.93 75.0804  15
  -2  -2 -20 2538.09 79.0832   4
   2  -2  20 2486.27 75.7942   3
  -2  -2 -20 2495.80 76.6087   9
  -2  -2 -20 2392.54 67.5183  16
   2  -2  20 2556.59 80.3911   5
  -2  -2 -21 17448.7 164.465  16
  -2  -2 -21 17879.8 187.919   9
   2  -2  21 18309.8 196.188   5
  -2   2 -21 18085.4 186.726  15
  -2  -2 -21 17309.7 191.604   4
   2  -2  21 18228.9 192.293   3
   2  -2  22 23689.6 201.720   3
  -2  -2 -22 22872.1 194.755   9
  -2   2 -22 24111.8 198.476  15
   2  -2  22 23498.7 205.727   5
  -2  -2 -22 22631.5 201.398   4
   2  -2  23 2711.27 64.6379   5
  -2   2 -23 2750.69 62.5851  15
  -2  -2 -23 2427.38 57.1673   9
  -2   2 -23 2801.19 60.5532  10
   2   2  23 2737.30 62.2681  14
  -2  -2 -23 2772.88 65.5233   4
   2  -2  23 2817.55 64.5479   3
   2   2  23 2393.29 57.0392   7
  -2   2 -24 2271.47 48.6567  10
  -2  -2 -24 2244.19 51.8497   4
   2  -3 -23 381.629 22.5137  16
  -2  -3  23 426.002 27.3715   5
   2  -3 -23 385.130 25.6242   9
   2  -3 -22 8975.99 124.001   9
  -2  -3  22 9120.13 126.765   5
   2   3 -22 9298.37 110.738  15
   2  -3 -22 9002.56 114.541   4
   2  -3 -21 1063.42 40.8474   7
   2  -3 -21 1082.90 49.5889   9
   2  -3 -21 1093.40 45.5649   4
   2   3 -21 1114.05 42.0961  15
  -2  -3  21 1019.37 42.8369  11
  -2  -3  21 1120.36 50.2089   5
   2  -3 -20 4444.46 86.7143   7
   2   3 -20 4290.99 85.3475  15
  -2  -3  20 4707.46 105.822   5
  -2  -3  20 4223.11 92.6372  11
   2  -3 -20 4550.44 106.436   9
   2  -3 -20 4527.62 94.7872   4
   2  -3 -19 1060.56 58.2549   9
  -2  -3  19 1153.97 47.9745  10
   2   3 -19 1133.65 47.1361  15
   2  -3 -19 1204.94 53.2554   4
   2  -3 -19 1160.39 48.3664   7
  -2  -3  19 1085.22 51.2292  11
   2  -3 -18 500.411 34.5451   7
   2  -3 -18 447.379 43.3774   9
   2   3 -18 481.161 33.4425  15
  -2  -3  18 457.019 33.2189  10
  -2  -3  18 485.141 42.9795   5
  -2  -3  18 436.272 37.5275  11
   2  -3 -18 513.722 37.7116   4
   2  -3 -17 348.614 34.0558   4
   2   3 -17 313.138 28.1072  15
   2  -3 -17 318.481 29.8738   7
  -2  -3  17 345.417 31.1849  10
  -2  -3  17 318.652 38.6658   5
  -2  -3  17 391.097 37.9575  11
   2  -3 -17 367.308 41.3393   9
   2  -3 -16 12456.3 204.642   9
   2  -3 -16 11107.9 169.171   4
  -2  -3  16 11876.4 161.631  10
  -2  -3  16 11118.6 152.511   8
  -2  -3  16 11522.5 182.387  11
   2  -3 -16 11711.3 161.950   7
  -2  -3  16 12440.7 197.283   5
   2   3 -16 11911.9 155.899  15
  -2  -3  15 332.363 31.4721  10
  -2  -3  15 337.958 38.2204   5
   2  -3 -15 325.611 31.7339   4
  -2  -3  15 355.047 38.1851  11
   2   3 -15 298.933 27.5944  15
   2  -3 -15 335.967 30.8766   7
  -2  -3  15 322.816 30.4493   8
  -2  -3  14 61674.1 435.096   5
   2  -3 -14 61619.2 387.134   4
   2   3 -14 62373.2 349.337  15
   2  -3 -14 61482.6 332.630  13
   2  -3 -14 59198.3 358.440   7
  -2  -3  14 59449.6 370.634   8
  -2  -3  14 61488.7 367.544  10
  -2  -3  13 152.615 23.3418  10
  -2  -3  13 144.624 28.9148  11
   2  -3 -13 157.374 21.0057  13
  -2  -3  13 141.518 29.7324   5
  -2  -3  13 165.405 25.0375   8
   2  -3 -13 202.499 26.5509   4
   2  -3 -13 155.150 24.4052   7
   2   3 -13 135.242 20.0364  15
   2   3 -12 35954.8 252.794  15
  -2  -3  12 38762.0 330.330   5
   2  -3 -12 37582.4 287.526   4
   2  -3 -12 36223.4 251.578  13
   2  -3 -12 35891.6 273.704   7
  -2  -3  12 35227.5 289.662   8
  -2  -3  12 34811.7 267.605  10
  -2  -3  12 37073.9 321.094  11
   2  -3 -11 19212.8 180.979  13
   2   3 -11 19729.9 183.078  15
   2  -3 -11 18985.7 197.847   7
  -2  -3  11 20149.0 235.015  11
  -2  -3  11 19655.1 193.245   6
  -2  -3  11 20392.1 233.757   5
   2  -3 -11 20936.4 208.354   4
  -2  -3  11 19505.6 212.201  12
   2  -3 -11 19722.1 163.054   5
  -2  -3  11 19594.4 215.283   8
  -2  -3  11 19078.9 192.916  10
  -2  -3  10 4813.61 106.854   8
  -2  -3  10 4849.83 113.577  11
   2   3 -10 4727.79 87.3148  15
   2  -3 -10 4996.01 101.190   7
  -2  -3  10 4977.66 96.6504   6
   2  -3 -10 4823.35 88.8305  13
  -2  -3  10 4898.31 112.494   5
   2  -3 -10 5178.45 99.2794   4
  -2  -3  10 4829.47 95.3681  10
   2  -3 -10 5108.73 83.1893   5
  -2  -3  10 4698.82 104.196  12
   2   3  -9 6796.66 100.771  15
  -2  -3   9 6773.41 109.171  10
   2  -3  -9 6680.19 113.107   7
  -2  -3   9 6920.34 128.652   5
  -2  -3   9 6980.62 133.207  11
   2  -3  -9 6766.69 108.104   4
  -2  -3   9 6919.71 124.602  12
   2  -3  -9 6813.22 96.0097   5
  -2  -3   9 6747.91 112.701   6
  -2  -3   9 6641.49 123.165   8
   2  -3  -8 19771.9 190.524   7
  -2  -3   8 20470.4 209.648  12
  -2  -3   8 19390.5 191.053   6
  -2  -3   8 19513.4 179.176  10
   2  -3  -8 19978.2 216.454   9
  -2  -3   8 20230.5 212.560   8
   2  -3  -8 19525.8 171.322   6
   2  -3  -8 20546.8 166.898   5
  -2  -3   8 20677.2 222.612  11
  -2  -3   7 596.286 37.4748   5
  -2  -3   7 548.544 30.7405  10
  -2  -3   7 569.985 38.5260   8
  -2   3   7 505.021 64.4224   1
   2  -3  -7 543.398 31.0312   6
  -2  -3   7 547.209 38.5112  11
   2   3  -7 684.018 86.2013   2
   2  -3  -7 562.282 29.6474   5
   2   3  -7 643.964 89.2598   1
   2  -3  -7 503.219 26.9274   8
  -2  -3   7 568.607 34.6992   6
   2  -3  -7 511.495 35.4815   9
   2  -3  -7 622.837 34.7289   7
   2   3  -6 30858.6 515.123   2
  -2  -3   6 28632.9 248.423  11
  -2  -3   6 29005.6 234.351   6
   2  -3  -6 30648.7 246.465   9
  -2  -3   6 28941.8 206.715  10
  -2  -3   6 28105.1 238.587  12
  -2   3   6 28576.1 463.124   1
   2  -3  -6 29609.9 203.595   8
   2  -3  -6 29152.7 211.322   6
   2  -3  -6 32193.8 216.272   5
  -2  -3   6 29774.1 240.836   5
   2   3  -6 28560.9 535.314   1
  -2  -3   6 29136.6 249.365   8
   2  -3  -6 28474.0 220.277   7
  -2  -3   5 5472.71 103.480   6
  -2  -3   5 5074.04 97.1557   5
   2   3  -5 5162.73 206.204   2
  -2   3   5 5016.55 196.573   1
  -2  -3   5 5024.72 99.7001  12
   2   3  -5 5168.82 225.421   1
   2  -3  -5 4926.16 90.6447   7
   2  -3  -5 5387.23 89.6336   8
   2  -3  -5 5246.19 97.9856   9
  -2  -3   5 4690.61 98.0402   8
   2  -3  -5 5487.64 91.9835  11
  -2  -3   5 5226.09 86.1884  10
  -2  -3   5 5350.78 84.2770   9
   2  -3  -5 5500.04 92.4147   6
   2  -3  -5 5561.87 91.4542   5
  -2  -3   5 5147.60 103.080  11
   2  -3  -4 56878.2 294.747   8
  -2  -3   4 56896.1 330.153  12
  -2  -3   4 56330.0 336.135   8
   2  -3  -4 58509.9 302.523  11
   2   3  -4 56846.7 743.499   1
   2  -3  -4 58194.8 299.311   7
  -2  -3   4 56644.2 274.553  10
   2  -3  -4 60351.5 305.159   5
  -2  -3   4 56287.4 312.151   5
  -2  -3   4 56329.5 324.883   6
  -2  -3   4 60238.6 285.742   9
   2  -3  -4 58220.4 301.291   6
   2   3  -4 56857.3 671.656   2
  -2   3   4 54594.2 651.683   1
   2  -3  -4 62750.8 324.396   9
  -2  -3   4 58353.3 337.796  11
  -2  -3   3 24899.3 198.739   5
  -2  -3   3 25249.7 222.101   8
  -2  -3   3 24676.6 214.676   6
   2   3  -3 26914.9 505.644   1
   2  -3  -3 23805.7 190.098   7
  -2  -3   3 26008.3 192.808   9
  -2   3   3 24627.8 436.179   1
   2  -3  -3 27079.4 208.292   5
  -2  -3   3 25838.1 180.724  10
   2  -3  -3 25517.2 202.372   8
   2  -3  -3 25870.6 203.013   6
  -2  -3   3 24610.2 214.101  12
   2  -3  -3 25816.4 194.013  12
   2  -3  -3 25665.7 203.937   9
   2  -3  -3 26658.9 205.676  11
  -2  -3   3 26771.5 225.251  11
   2  -3  -2 125905. 428.880   9
  -2  -3   2 122064. 377.683  16
  -2  -3   2 121661. 427.139   5
  -2  -3   2 123723. 482.667   8
  -2  -3   2 127621. 431.298   9
  -2  -3   2 122731. 387.676  10
   2   3  -2 124318. 1093.00   1
   2  -3  -2 124221. 433.425  12
   2  -3  -2 123206. 452.023   5
  -2  -3   2 129364. 485.855   6
  -2  -3   2 121826. 465.058  12
  -2   3   2 123443. 990.872   1
   2  -3  -2 122398. 426.116   7
   2  -3  -2 126758. 455.395  11
   2  -3  -2 128477. 455.337   6
   2  -3  -2 123236. 450.389   8
  -2  -3   2 124633. 475.726  11
   2  -3  -1 431.851 27.0361   7
   2   3  -1 353.480 60.8614   1
  -2  -3   1 407.660 23.0823   4
  -2  -3   1 493.288 32.2942  12
   2  -3  -1 552.737 32.7769  12
  -2  -3   1 436.637 26.8183   5
  -2  -3   1 454.481 28.5205   9
  -2  -3   1 433.874 30.5664  11
   2  -3  -1 550.907 34.4070  11
  -2   3   1 359.685 58.3277   1
  -2  -3   1 479.919 26.2906  16
   2  -3  -1 471.520 27.3452   9
   2  -3  -1 580.312 34.1858   6
  -2  -3   1 449.017 31.4747   8
   2  -3  -1 461.962 30.8823   5
  -2  -3   1 473.975 32.2990   6
   2  -3  -1 463.234 32.5913   8
   2  -3   0 7856.00 113.138  12
  -2   3   0 7955.96 258.094   1
  -2  -3   0 7485.26 119.553   6
  -2  -3   0 7595.98 113.716  11
   2   3   0 7737.47 271.087   1
  -2  -3   0 8276.97 101.012   4
   2  -3   0 7910.17 113.344   6
   2  -3   0 8329.68 119.380   5
   2  -3   0 7467.48 115.460  11
  -2  -3   0 7938.54 112.724   9
   2  -3   0 7642.78 104.190   7
  -2  -3   0 7543.44 101.701  16
  -2  -3   0 7673.64 116.238   8
  -2  -3   0 7876.68 117.448  12
   2  -3   0 7482.21 116.050   8
  -2  -3  -1 364.393 26.9908  12
   2  -3   1 384.832 28.8047  12
  -2  -3  -1 375.831 23.5694   4
  -2  -3  -1 424.480 25.8770  16
   2  -3   1 438.414 31.3534   5
  -2   3  -1 327.456 57.8499   1
  -2  -3  -1 362.513 26.8934   9
   2  -3   1 373.333 29.5765  11
  -2  -3  -1 359.178 25.4161  11
   2   3   1 276.059 59.8442   1
   2  -3   1 350.560 24.0474   7
  -2  -3  -1 372.633 27.2989   8
  -2  -3  -1 396.667 31.5521   6
   2  -3   1 369.011 29.1290   8
  -2  -3  -2 102681. 384.217  11
  -2  -3  -2 101520. 426.865   9
   2  -3   2 96829.3 436.526  11
  -2  -3  -2 101985. 406.724   8
  -2  -3  -2 103598. 441.350   6
   2  -3   2 105306. 441.797   5
  -2  -3  -2 97849.4 403.115  12
   2  -3   2 106659. 433.604  12
   2  -3   2 103306. 409.137   6
  -2   3  -2 104114. 937.198   1
  -2  -3  -2 101346. 369.849   4
   2  -3   2 105810. 445.641   8
  -2  -3  -3 368.911 26.6733   8
   2  -3   3 385.675 29.9932  11
  -2  -3  -3 325.311 29.5181   6
   2  -3   3 526.703 32.2812   6
  -2  -3  -3 363.216 25.2052   4
  -2  -3  -3 372.984 24.1039  11
  -2  -3  -3 408.525 30.6030   9
  -2  -3  -3 393.671 27.3971  12
   2  -3   3 371.936 29.0415   5
  -2   3  -3 205.467 49.4983   1
   2  -3   3 386.934 30.7439   8
   2  -3   4 4006.93 68.0970  10
  -2  -3  -4 3835.54 87.4355   6
  -2  -3  -4 4023.42 80.6581   4
   2   3   4 3892.02 195.147   1
  -2   3  -4 4133.67 193.145   1
  -2  -3  -4 4000.86 80.5937  12
   2  -3   4 4114.74 83.7749   6
   2  -3   4 4290.61 92.6422   8
   2  -3   4 4009.39 92.2024  11
   2  -3   4 3924.64 89.6205   5
  -2  -3  -4 4156.23 70.4756   7
  -2  -3  -4 4054.71 91.0113   9
  -2  -3  -4 4010.53 79.3752   8
  -2  -3  -5 16027.4 163.461   4
   2   3   5 14301.2 370.986   1
   2  -3   5 15863.0 186.047   5
  -2  -3  -5 15853.3 151.588   8
   2  -3   5 14901.3 162.520   6
  -2  -3  -5 15722.2 140.444   7
   2  -3   5 15618.1 185.853  11
  -2  -3  -5 15015.6 150.007  12
   2  -3   5 15921.0 140.299  10
  -2  -3  -5 15656.7 182.381   9
   2  -3   5 16451.2 182.435   8
  -2  -3  -5 16253.0 180.013   6
  -2   3  -5 15503.8 376.988   1
  -2  -3  -6 63152.3 357.515   6
   2   3   6 58941.3 764.616   1
   2  -3   6 65152.6 369.391   8
  -2  -3  -6 68643.7 302.336   7
   2  -3   6 59969.2 371.877   5
   2  -3   6 62429.1 373.854  11
   2  -3   6 64909.2 337.832   6
   2  -3   6 62601.9 287.299  10
  -2  -3  -6 62771.3 372.578   9
  -2  -3  -6 63693.9 335.622   4
  -2  -3  -7 2424.08 60.2043   7
   2  -3   7 2375.35 59.1995  10
   2  -3   7 2234.83 74.8394   5
   2  -3   7 2369.09 76.2861  11
  -2  -3  -7 2398.65 69.1186   4
  -2  -3  -7 2399.66 71.5322   6
   2  -3   7 2422.68 73.4353   8
   2  -3   7 2391.44 68.3149   6
  -2  -3  -7 2413.32 76.4924   9
  -2  -3  -8 9873.79 142.419   4
   2  -3   8 9207.94 150.078  11
  -2  -3  -8 9879.27 123.304   7
  -2  -3  -8 9339.35 140.165   6
   2  -3   8 9790.69 158.045   5
  -2  -3  -8 9370.42 152.073   9
   2  -3   8 9243.45 120.273  10
   2  -3   8 9839.26 145.139   8
   2  -3   9 9125.02 127.477   3
  -2  -3  -9 9022.73 151.826   9
  -2  -3  -9 9481.31 142.449   6
  -2  -3  -9 9525.03 125.355   7
   2  -3   9 9304.16 142.334   8
   2  -3   9 9282.45 124.226  10
  -2  -3  -9 9369.16 144.812   4
   2  -3   9 8750.39 148.564  11
   2  -3   9 8958.83 155.923   5
   2  -3  10 31237.7 284.167  11
  -2  -3 -10 31168.5 257.064   6
  -2  -3 -10 30635.8 285.728   9
   2  -3  10 32102.5 246.437   3
   2  -3  10 32022.8 237.190  10
  -2  -3 -10 32051.5 236.761   7
  -2  -3 -10 31508.6 270.805   4
   2  -3  10 31434.3 262.079   8
  -2  -3 -11 184.756 23.7786   6
  -2  -3 -11 194.464 22.7133   7
  -2  -3 -11 211.298 28.6256   4
   2  -3  11 221.947 30.8888  11
  -2   3 -11 191.861 21.1070  15
  -2  -3 -11 179.837 28.9665   9
   2  -3  11 142.204 22.1826   8
   2  -3  11 179.363 22.5278   3
   2  -3  11 228.990 24.0024  10
   2  -3  11 160.627 28.8271   5
  -2  -3 -12 2385.10 67.9827   7
   2  -3  12 2472.31 70.6709  10
  -2   3 -12 2454.61 67.4648  15
   2  -3  12 2411.26 82.9853  11
  -2  -3 -12 2395.97 72.1471   6
   2  -3  12 2334.74 85.0189   5
  -2  -3 -12 2483.57 80.5098   4
   2  -3  12 2455.51 72.1395   3
   2  -3  12 2444.67 74.0838   8
  -2  -3 -12 2509.62 87.8612   9
   2  -3  13 9661.32 169.737   5
  -2   3 -13 10145.1 138.577  15
   2  -3  13 10045.4 144.216  10
  -2  -3 -13 10196.3 163.584   4
  -2  -3 -13 9986.66 171.323   9
   2  -3  13 9831.57 145.260   3
  -2  -3 -13 10613.9 144.836   7
   2  -3  13 9867.20 163.299  11
  -2  -3 -13 9703.58 140.451   6
   2  -3  13 9662.04 139.363   8
  -2   3 -14 46935.6 300.696  15
   2  -3  14 46599.9 318.654   3
  -2  -3 -14 46662.5 350.857   4
  -2  -3 -14 46026.8 303.840   7
   2  -3  14 45660.7 345.830  11
  -2  -3 -14 46432.5 367.398   9
   2  -3  14 46228.9 288.467   8
  -2   3 -15 198.918 22.6072  15
   2  -3  15 237.910 30.1225  11
   2  -3  15 212.835 25.5693   3
  -2  -3 -15 194.531 23.6338   7
  -2  -3 -15 237.132 31.4061   4
   2  -3  15 191.955 31.5726   5
  -2  -3 -15 238.751 32.3358   9
   2  -3  16 26757.8 247.377  11
  -2   3 -16 28251.9 232.218  15
  -2  -3 -16 28833.4 270.144   4
   2  -3  16 30533.8 254.056   3
  -2  -3 -16 27113.8 271.235   9
   2  -3  16 29273.8 287.576   5
  -2  -3 -16 29032.3 235.027   7
   2  -3  17 2090.80 66.0839  11
   2  -3  17 2212.96 67.5282   3
  -2   3 -17 2192.90 64.1131  15
  -2  -3 -17 2125.41 72.5777   4
   2  -3  17 2242.02 80.1028   5
  -2  -3 -17 2141.65 76.0652   9
  -2  -3 -18 18396.9 200.078   4
  -2   3 -18 18784.8 178.996  15
  -2  -3 -18 18453.6 206.978   9
   2  -3  18 17466.6 175.953  11
  -2  -3 -18 17922.9 188.549  16
   2  -3  18 18448.3 182.360   3
   2  -3  18 19261.4 217.316   5
  -2   3 -19 1494.43 49.1028  15
  -2  -3 -19 1490.55 55.3599   4
  -2  -3 -19 1528.54 57.5041   9
   2  -3  19 1548.35 59.6348   5
   2  -3  19 1559.84 51.5063   3
  -2  -3 -19 1495.93 52.1426  16
  -2  -3 -20 772.544 34.5343  16
   2  -3  20 760.406 34.3242   3
   2  -3  20 745.518 39.1855   5
  -2   3 -20 807.492 34.0023  15
  -2  -3 -20 737.566 37.5346   9
  -2  -3 -20 746.134 36.9335   4
  -2  -3 -21 32.8887 11.7204   4
  -2  -3 -21 65.6607 11.8218  16
  -2  -3 -21 31.4825 12.2992   9
   2  -3  21 49.3655 14.6528   5
  -2   3 -22 1817.86 43.4991  10
   2   3  22 1048.10 34.3812   7
   2  -4 -20 115.728 15.5740   9
   2  -4 -20 147.214 15.1812  16
  -2  -4  19 9703.52 122.850   5
  -2  -4  19 9708.58 115.899  11
   2  -4 -19 9538.00 115.001  16
   2  -4 -19 9878.06 123.522   9
  -2  -4  18 633.984 35.6790   5
  -2  -4  18 688.746 35.9945  11
   2  -4 -18 655.172 29.5007   7
   2  -4 -18 713.837 38.6325   9
  -2  -4  17 24071.1 217.838  11
   2  -4 -17 24342.2 223.980   9
   2  -4 -17 24802.1 183.931   7
  -2  -4  16 685.473 34.6504  10
  -2  -4  16 646.828 41.8294   5
   2  -4 -16 768.468 35.9832   7
  -2  -4  16 671.576 35.0172   8
  -2  -4  16 712.969 44.1190  11
   2  -4 -16 775.002 45.5003   9
  -2  -4  15 5687.21 104.197   8
   2  -4 -15 6065.41 124.313   9
  -2  -4  15 6111.11 124.138  11
  -2  -4  15 5798.02 121.297   5
   2  -4 -15 5995.59 99.0395   7
  -2  -4  15 5961.03 98.2706  10
   2  -4 -14 752.649 38.8572   7
  -2  -4  14 741.637 48.7058  11
  -2  -4  14 720.961 47.5582   5
  -2  -4  14 617.338 39.9303   8
  -2  -4  14 734.483 37.0450  10
   2  -4 -14 783.346 49.6518   9
   2  -4 -13 730.017 38.7176   7
  -2  -4  13 768.075 51.5601  11
  -2  -4  13 712.806 37.3015  10
  -2  -4  13 697.468 44.6238   8
  -2  -4  13 671.422 47.0623   5
  -2  -4  12 739.204 51.6776  11
  -2  -4  12 639.149 45.6007   5
   2  -4 -12 690.022 33.5404  13
   2  -4 -12 680.913 46.7818   9
  -2  -4  12 721.561 38.1463  10
   2  -4 -12 705.523 38.9473   7
  -2  -4  12 684.008 44.5770   8
  -2  -4  11 11823.0 187.538  11
   2  -4 -11 12238.1 183.801   9
   2  -4 -11 11302.7 146.218   7
   2  -4 -11 11113.4 132.135  13
  -2  -4  11 11685.9 175.157   8
  -2  -4  11 11714.9 145.010  10
  -2  -4  11 11222.4 175.358   5
  -2  -4  10 411.481 40.6227  11
   2  -4 -10 322.359 25.4548  13
  -2  -4  10 322.312 34.8298   5
  -2  -4  10 308.560 30.1615   6
   2  -4 -10 366.524 35.8891   9
  -2  -4  10 316.601 34.6891   8
  -2  -4  10 333.916 26.8729  10
   2  -4 -10 334.742 28.3275   7
  -2  -4   9 9583.15 170.843  11
   2  -4  -9 8732.91 152.205   9
  -2  -4   9 9290.81 128.089  10
  -2  -4   9 9030.83 154.799   5
   2  -4  -9 9016.48 130.941   7
   2  -4  -9 9227.11 122.772  13
  -2  -4   9 9036.28 140.701   6
  -2  -4   9 9285.37 159.602   8
   2  -4  -8 13622.7 149.929   6
   2  -4  -8 14158.6 141.156   5
   2  -4  -8 14286.6 151.460  13
  -2  -4   8 14244.8 207.280  11
   2  -4  -8 15278.0 169.051   7
  -2  -4   8 14490.5 194.945  12
   2  -4  -8 13322.8 182.543   9
  -2  -4   8 13727.9 187.141   5
  -2  -4   8 14152.2 154.883  10
  -2  -4   8 13947.7 196.461   8
  -2  -4   8 14534.4 180.497   6
   2  -4  -7 86523.5 369.735   8
   2  -4  -7 91091.2 409.292   7
   2  -4  -7 87946.1 395.693   6
  -2  -4   7 90456.1 449.072   6
  -2  -4   7 89084.5 480.677  12
  -2  -4   7 90808.3 383.236  10
   2  -4  -7 86307.4 455.762   9
  -2  -4   7 90131.2 514.554  11
  -2  -4   7 94614.5 479.745   5
  -2  -4   7 92047.2 501.685   8
   2  -4  -7 90268.2 367.580   5
   2  -4  -6 176.441 20.8106   7
   2  -4  -6 181.654 22.0650   6
  -2  -4   6 189.577 31.0831  11
   2  -4  -6 178.110 19.8841   5
  -2  -4   6 177.545 19.0439  10
  -2  -4   6 208.847 29.8562  12
  -2  -4   6 202.329 26.2495   5
  -2  -4   6 192.709 27.8048   6
   2  -4  -6 169.276 21.0998   8
   2  -4  -6 167.499 24.8856   9
  -2  -4   6 191.327 30.4444   8
   2  -4  -5 29096.3 220.246   5
   2  -4  -5 26808.4 220.314   8
   2  -4  -5 26799.3 216.535   7
  -2  -4   5 28238.1 266.629  12
   2  -4  -5 26498.5 222.806   6
  -2  -4   5 27855.0 276.054  11
  -2  -4   5 27238.4 251.596   6
  -2  -4   5 27458.3 272.297   8
   2  -4  -5 29076.8 247.063   9
  -2  -4   5 27950.9 246.856   5
   2  -4  -4 7420.30 111.467   7
  -2  -4   4 7288.67 109.017   9
   2  -4  -4 7422.25 114.842   5
  -2  -4   4 7834.44 140.552  12
  -2  -4   4 7847.51 139.521   6
  -2  -4   4 7714.41 143.344  11
   2  -4  -4 7277.31 118.605   6
  -2  -4   4 7985.46 126.308   5
  -2  -4   4 7593.80 143.809   8
   2  -4  -4 7775.26 122.598   9
   2  -4  -4 7482.59 119.775   8
  -2  -4   3 4198.92 103.815  11
   2  -4  -3 4129.19 89.2500   5
  -2  -4   3 4154.77 101.729  12
  -2  -4   3 4291.39 86.0443   9
   2  -4  -3 3932.77 84.0853   9
   2  -4  -3 3921.70 88.2196   6
   2  -4  -3 3961.08 90.3618   8
  -2  -4   3 4232.72 102.392   6
  -2  -4   3 3952.50 87.0609   5
   2  -4  -3 4016.41 92.3292  11
  -2  -4   3 4038.63 103.955   8
   2  -4  -2 2599.25 72.8509   5
  -2  -4   2 2636.93 83.0168  12
  -2  -4   2 2728.04 85.0560   8
  -2  -4   2 2808.29 88.1850   6
   2  -4  -2 2641.55 73.9049   6
  -2  -4   2 2567.30 79.9671  11
   2  -4  -2 2471.44 74.6241  11
  -2  -4   2 2684.74 70.2845   9
   2  -4  -2 2567.40 74.7861   8
  -2  -4   1 32267.2 279.260   8
  -2  -4   1 31453.8 281.631   6
  -2  -4   1 30588.0 262.066  11
  -2  -4   1 31598.8 272.081  12
   2  -4  -1 29724.0 261.927   8
   2  -4  -1 31306.9 250.733   6
  -2  -4   1 33808.3 251.213   9
   2  -4  -1 30099.4 252.192   5
   2  -4  -1 29185.6 254.381  11
  -2  -4   0 107.899 24.6626  12
  -2  -4   0 192.304 26.5511   9
   2  -4   0 105.029 26.3013   5
  -2  -4   0 108.770 21.7483  11
   2  -4   0 158.269 25.5026   6
  -2  -4   0 120.615 31.0879   6
   2  -4   0 116.999 25.3282  11
  -2  -4   0 119.502 26.8998   8
  -2  -4   0 92.1681 17.0386  16
   2  -4   0 143.204 27.0019   8
  -2  -4  -1 45311.3 304.847   9
   2  -4   1 45519.0 305.179   6
  -2  -4  -1 45278.1 315.082  12
   2  -4   1 46559.0 331.457   8
  -2  -4  -1 47016.0 341.440   6
  -2  -4  -1 44530.9 271.713  16
  -2  -4  -1 45387.9 298.137  11
   2  -4   1 46487.6 332.768  11
   2  -4   1 46329.1 328.871   5
  -2  -4  -1 48190.1 329.412   8
  -2  -4  -2 468.642 38.9619   6
   2  -4   2 460.232 40.1575   8
  -2  -4  -2 432.966 29.8812  16
  -2  -4  -2 430.003 33.6127  12
  -2  -4  -2 396.401 29.2200  11
  -2  -4  -2 481.069 35.5872   9
   2  -4   2 472.307 39.8574  11
   2  -4   2 546.756 39.9890   5
   2  -4   2 497.800 36.3821   6
  -2  -4  -2 471.726 35.6142   8
  -2  -4  -3 56079.9 337.779   8
  -2  -4  -3 54549.9 323.683  16
   2  -4   3 56379.2 343.444   6
   2  -4   3 53215.3 371.533  11
   2  -4   3 57868.1 377.290   5
   2  -4   3 55735.4 371.669   8
  -2  -4  -3 56167.5 334.271  12
  -2  -4  -3 55285.3 369.580   6
  -2  -4  -4 3517.54 92.2898   9
   2  -4   4 3212.89 90.8970   8
  -2  -4  -4 3633.33 83.2880  12
  -2  -4  -4 3138.81 88.8098   6
  -2  -4  -4 3091.98 82.1887   8
   2  -4   4 3282.53 92.3867   5
  -2  -4  -4 3623.99 86.6992  16
   2  -4   4 3385.13 86.2833   6
   2  -4   4 3422.09 96.2062  11
   2  -4   5 2380.96 81.9196  11
  -2  -4  -5 2253.55 75.9375   6
   2  -4   5 2264.05 71.9612   6
   2  -4   5 2217.29 77.5917   8
  -2  -4  -5 2209.35 75.3658   9
   2  -4   5 2267.36 79.2875   5
  -2  -4  -5 2271.13 70.9382  16
   2  -4   6 55.9854 25.0855   8
  -2  -4  -6 102.434 21.2163  16
  -2  -4  -6 14.0927 18.5735   9
   2  -4   6 51.1727 22.6430   5
  -2  -4  -6 29.1523 18.4356   6
  -2  -4  -7 2088.54 70.9713  16
  -2  -4  -7 2156.93 78.5239   9
   2  -4   7 2086.36 79.3799  11
  -2  -4  -7 2111.34 63.8916   4
  -2  -4  -7 2056.01 71.1212   6
   2  -4   7 2134.63 81.1431   5
   2  -4   7 2097.44 74.7860   8
  -2  -4  -8 6266.14 121.762  16
   2  -4   8 6489.19 135.717  11
  -2  -4  -8 6121.60 119.723   6
  -2  -4  -8 6413.97 111.833   4
  -2  -4  -8 6536.26 133.860   9
   2  -4   8 5910.14 132.079   5
  -2  -4  -8 6533.95 97.6863   7
   2  -4   8 6328.56 128.334   8
  -2  -4  -9 5759.11 117.650  16
  -2  -4  -9 5916.64 128.221   9
  -2  -4  -9 6476.75 120.814   6
  -2  -4  -9 6048.00 109.592   4
   2  -4   9 5763.83 127.237  11
   2  -4   9 6155.09 134.919   5
   2  -4   9 5481.57 115.314   8
  -2  -4  -9 5945.06 95.1045   7
  -2  -4 -10 4808.92 108.074  16
  -2  -4 -10 5072.86 101.621   4
  -2  -4 -10 5360.34 105.154   6
  -2  -4 -10 4989.36 118.840   9
   2  -4  10 5089.34 117.291  11
   2  -4  10 4925.30 106.644   8
  -2  -4 -10 5068.88 88.2720   7
   2  -4  10 5256.39 123.649   5
   2  -4  11 13085.4 165.925   8
  -2  -4 -11 14101.4 167.615   4
  -2  -4 -11 14440.0 164.007   6
   2  -4  11 13265.4 185.217  11
  -2  -4 -11 13243.2 176.943  16
  -2  -4 -11 14114.7 145.885   7
   2  -4  11 14801.4 203.951   5
  -2  -4 -11 13841.5 193.805   9
  -2  -4 -12 507.527 29.2646   7
   2  -4  12 498.839 40.1895   5
   2  -4  12 510.405 39.6717  11
  -2  -4 -12 560.958 39.4627  16
  -2  -4 -12 573.441 42.7242   9
  -2  -4 -12 504.429 33.8178   4
   2  -4  12 482.376 32.6880   8
  -2  -4 -13 24204.0 243.061   9
  -2  -4 -13 22995.0 209.312   4
   2  -4  13 22502.6 195.616   8
  -2  -4 -13 22628.0 222.145  16
   2  -4  13 24527.2 250.371   5
   2  -4  13 22931.6 229.359  11
  -2  -4 -14 3526.30 90.6643   9
  -2  -4 -14 3343.41 76.9034   4
  -2  -4 -14 3265.48 82.3213  16
   2  -4  14 3226.00 70.1910   8
   2  -4  14 3283.03 84.0989  11
   2  -4  15 44.5467 16.2548  11
  -2  -4 -15 83.0013 19.5320   9
  -2  -4 -15 55.2847 14.9011   4
   2  -4  15 57.3675 19.0823   5
  -2  -4 -15 50.3980 15.9152  16
  -2  -4 -16 467.383 27.6922   4
   2  -4  16 476.521 28.9401  11
  -2  -4 -16 517.894 32.9946   9
   2  -4  16 512.571 34.3404   5
  -2  -4 -16 468.368 29.4742  16
  -2  -4 -17 4053.22 75.6496  16
  -2  -4 -17 4173.26 72.2881   4
  -2  -4 -17 4012.23 80.4745   9
   2  -4  17 3885.88 71.0377  11
   2  -4  17 4278.75 85.4440   5
  -2  -4 -18 369.943 22.3275  16
   2  -4  18 363.860 25.6448   5
  -2  -4 -18 346.863 23.4531   9
  -2  -5  14 3039.85 64.1751  11
   2  -5 -13 8451.73 99.5785  16
  -2  -5  13 8634.20 114.344  11
  -2  -5  12 2101.24 55.1151   8
  -2  -5  12 2037.46 59.5402  11
   2  -5 -12 2083.96 52.5468  16
  -2  -5  11 3795.58 78.4286   8
   2  -5 -11 3828.70 72.8547  16
  -2  -5  11 3746.90 83.2469  11
   2  -5 -10 19491.2 165.471  16
  -2  -5  10 19768.9 188.397   8
  -2  -5   9 4007.90 90.7460  11
  -2  -5   9 3966.65 87.9231   8
  -2  -5   8 2637.86 76.0290  11
  -2  -5   8 2538.86 76.5411   8
  -2  -5   7 3986.40 92.7986  11
  -2  -5   7 3959.93 92.3859   8
  -2  -5   6 6602.58 119.073  11
  -2  -5   6 6825.61 111.209   6
   2  -5  -5 27.7943 11.5720   8
  -2  -5   5 44.8463 18.5232  11
   2  -5  -5 30.2212 12.1868   6
  -2  -5   5 32.6268 17.9072   8
  -2  -5   5 11.7707 14.1277   6
  -2  -5   4 5022.51 101.859  11
  -2  -5   4 5097.78 99.2684   6
   2  -5  -4 4899.72 86.3841   8
   2  -5  -4 4851.09 84.4770   6
  -2  -5   4 4987.42 107.155   8
  -2  -5   3 8212.98 127.173   6
  -2  -5   3 8241.93 126.622  11
   2  -5  -3 7925.58 111.166   6
  -2  -5   3 7913.91 133.620   8
   2  -5  -3 8015.22 115.033   8
   2  -5  -2 7275.80 112.374   8
  -2  -5   2 7699.09 124.469   6
   2  -5  -2 7321.91 108.752   6
  -2  -5   2 7604.30 119.636  11
  -2  -5   2 7420.00 130.039   8
   2  -5  -1 7401.95 111.810   6
  -2  -5   1 7477.50 124.790   6
  -2  -5   1 7416.31 113.562  11
   2  -5  -1 7541.21 117.072   8
  -2  -5   1 7421.50 128.380   8
   2  -5   0 18757.1 177.430   6
   2  -5   0 19156.0 189.341   8
   2  -5   1 929.587 47.0070  11
  -2  -5  -1 937.349 38.9396   9
  -2  -5  -1 875.193 44.4931   6
   2  -5   1 862.236 40.6141   5
  -2  -5  -1 864.413 43.3816   8
   2  -5   1 921.652 45.2523   8
  -2  -5  -2 705.857 35.1443   9
   2  -5   2 704.786 36.9719   5
   2  -5   2 691.061 38.5802   8
  -2  -5  -2 727.895 40.3045   6
   2  -5   2 691.953 40.8543  11
  -2  -5  -2 638.504 34.9170   8
  -2  -5  -3-0.38501 12.6032   9
  -2  -5  -3 16.1777 16.4454   6
   2  -5   3 24.9574 14.4691   5
   2  -5   3 35.4279 18.1700  11
   2  -5   3 19.6702 16.9567   8
  -2  -5  -3 29.8040 15.2147   8
  -2  -5  -4 8007.13 122.718   6
  -2  -5  -4 7892.21 115.969   9
   2  -5   4 8214.77 131.517  11
   2  -5   4 7672.16 120.820   8
   2  -5   4 8253.94 125.701   5
  -2  -5  -5 4651.15 91.2448   6
   2  -5   5 4475.18 97.1533  11
  -2  -5  -5 4623.27 89.1644   9
   2  -5   5 4643.72 95.1465   5
  -2  -5  -6 19747.5 182.482   9
   2  -5   6 19470.4 187.005   8
   2  -5   6 19810.4 195.737   5
  -2  -5  -6 20001.3 180.340   6
  -2  -5  -7 1709.59 51.5017   6
   2  -5   7 1646.86 57.2138   5
  -2  -5  -7 1662.36 53.6238   9
   2  -5   7 1668.40 58.7771  11
   2  -5   7 1636.42 54.0887   8
  -2  -5  -8 9632.73 125.760   9
   2  -5   8 9625.42 132.129   5
  -2  -5  -8 9081.98 109.709   6
   2  -5   8 9587.19 134.227  11
   2  -5   8 9070.99 120.647   8
   2  -5   9 3093.43 74.0004  11
  -2  -5  -9 3142.97 70.2394   9
   2  -5   9 2971.93 66.5850   8
   2  -5   9 3137.80 74.0466   5
   2  -5  10 408.952 25.6613   8
   2  -5  10 433.527 28.5754   5
  -2  -5 -10 456.694 28.2299   9
   2  -5  10 435.683 29.2330  11
   2  -5  11 531.017 26.8155   8
   2  -5  11 642.696 32.7599   5
  -2  -5 -11 633.634 31.0310   9
   2  -5  11 583.731 31.5072  11
  -2  -5 -12 287.431 20.9541   9
   2  -5  12 261.700 18.5304   8
   2  -5  12 305.335 22.8611   5
   2  -5  12 264.211 21.0363  11
   2  -5  13 2653.73 55.2191  11
   3   0 -27 27.6951 11.9670   4
  -3   0  27 19.0448 10.8918   3
   3   0 -26 4090.79 82.5365   4
  -3   0  26 4045.16 79.6438   5
   3   0 -26 4351.67 76.3764  15
  -3   0  26 4315.86 86.0240   3
  -3   0  25 34.3934 15.7779   5
  -3   0  25 27.4329 16.0743   3
   3   0 -25 19.8233 15.5645   4
   3   0 -25 42.6994 13.9986  15
   3   0 -24 221.208 26.5858   4
  -3   0  24 221.480 26.0065   5
   3   0 -24 265.310 25.5964  15
  -3   0  24 209.200 26.6447   3
  -3   0  23 5.64791 17.0918   5
   3   0 -23 19.9361 19.7909   4
  -3   0  23 30.6724 19.6480   3
   3   0 -22 947.308 52.2014   4
  -3   0  22 956.653 50.4861   5
  -3   0  22 943.241 52.1322   3
   3   0 -22 1089.51 50.4611  15
   3   0 -21 3.40297 16.1563  15
   3   0 -21 23.7174 21.3212   4
  -3   0  21 12.6158 19.2590   5
  -3   0  21 23.3212 20.7425   3
   3   0 -20 20841.0 235.971   4
   3   0 -20 21108.6 217.756  15
  -3   0  20 20303.5 221.780   5
   3   0 -19 15.3317 15.0280  15
  -3   0  19 25.1681 19.0126   3
  -3   0  19 6.93590 14.5947   5
  -3   0  18 71089.3 379.681   5
   3   0 -18 70973.7 380.198  15
   3   0 -18 73745.6 419.696   4
  -3   0  18 74674.2 412.026   3
  -3   0  18 69815.5 339.477  10
   3   0 -18 68759.5 333.607   7
  -3   0  17 12.3777 15.5826   5
   3   0 -17 7.60123 15.7425   4
  -3   0  17 11.3572 10.0787  10
   3   0 -17 4.15306 13.9259  15
  -3   0  17 1.95206 15.0266   3
   3   0 -16 37069.2 253.005  15
  -3   0  16 37796.7 247.054  11
  -3   0  16 38046.2 233.940  10
   3   0 -16 38539.0 236.349   7
   3   0 -16 37093.8 268.969   4
  -3   0  16 37311.2 251.577   5
  -3   0  16 37233.3 269.109   3
   3   0 -15 15.6492 9.61526   7
  -3   0  15 59.6406 12.4534  10
  -3   0  15 16.4614 12.1086  11
  -3   0  15 32.3038 12.6300   5
   3   0 -15 6.51704 13.0524   4
   3   0 -15 16.8284 11.8376  15
   3   0 -15 18.2895 13.0537   3
  -3   0  14 521.761 28.0842   5
  -3   0  14 560.669 28.5326  11
  -3   0  14 540.887 27.6346  10
   3   0 -14 474.706 29.1162   4
   3   0 -14 492.764 26.4919   7
   3   0 -14 561.457 29.9160  15
   3   0 -14 507.969 29.4637   3
   3   0 -13 2.21930 10.5915   4
  -3   0  13 4.91350 10.1107   5
   3   0 -13 6.37151 10.3581   3
   3   0 -13 0.03969 9.40339   7
  -3   0  13-1.56438 8.59987  10
   3   0 -13 16.5586 11.0027  15
  -3   0  13 29.6557 10.4308  11
   3   0 -12 3513.12 64.8251   3
   3   0 -12 3294.93 60.0275   7
   3   0 -12 3717.69 66.1754  15
   3   0 -12 3401.13 65.7256   4
   3   0 -12 3616.10 72.1016  14
  -3   0  12 3463.79 60.6560   5
  -3   0  12 3466.35 60.9373  10
  -3   0  12 3399.12 60.6305  11
   3   0 -11 46.9020 11.4065  15
  -3   0  11 47.8677 10.6165   5
   3   0 -11 69.5152 12.5658   4
   3   0 -11 26.3325 10.3464   3
   3   0 -11 29.4911 12.8791  14
   3   0 -10 136750. 368.519   4
   3   0 -10 137771. 394.099  14
  -3   0   9 18.4226 18.7462   2
  -3   0   8 194662. 867.487   2
  -3   0   7 19.0279 18.2660   2
   3   0  -7 31.3156 7.52696   1
   3   0  -6 75872.9 275.597   1
  -3   0   6 77289.4 292.620   1
  -3   0   5 19.5294 10.9483   1
   3   0  -5 6.38473 10.1563   1
   3   0  -4 14957.2 165.370   2
  -3   0   4 15486.4 134.763   1
  -3   0   3 4.37297 11.6686   1
   3   0  -3 12.4780 13.5534   1
   3   0  -2 249.242 24.6521   1
  -3   0   2 277.852 22.6864   1
   3   0  -1 8.19695 15.5093   1
  -3   0   1-1.79874 14.8947   1
  -3   0   0 21817.9 196.350   1
   3   0   0 18906.5 183.180   1
   3   0   1 25.1779 16.2179   1
  -3   0  -1 15.9035 18.4085   1
   3   0   3 70.5525 18.9985   1
  -3   0  -3 54.4334 20.6622   1
   3   0   4 129767. 546.633   1
  -3   0  -4 142702. 586.568   1
   3   0   5 20.6915 15.0519   1
  -3   0  -5 18.1653 17.3800   1
   3   0   6 14347.0 202.069   1
  -3   0  -6 13220.4 191.736   1
   3   0   7 42.4210 18.2420   1
  -3   0  -7 31.2855 18.1769   1
  -3   0  -8 55234.2 239.094  15
  -3   0  -8 55267.5 399.965   1
  -3   0  -9 0.53257 9.91798  15
   3   0   9 0.01065 10.4456   3
  -3   0  -9-2.67706 11.1150   4
  -3   0 -10 152773. 443.146  15
  -3   0 -10 157420. 714.005   1
   3   0  10 140851. 408.947   5
   3   0  10 144639. 449.567   3
  -3   0 -10 140872. 432.364   4
   3   0  10 139133. 789.721   1
   3   0  11 60.4133 12.9634   5
  -3   0 -11 24.0705 11.6753  15
  -3   0 -11 34.4450 17.1886   1
   3   0  11 17.3490 12.1659   3
  -3   0 -11 27.7523 12.4372   4
   3   0  12 15196.3 162.689   3
   3   0  12 15685.6 154.264   5
  -3   0 -12 15709.5 158.114  15
  -3   0 -12 14909.2 156.590   4
   3   0  13 16.2571 13.1355   5
  -3   0 -13 23.1473 14.0633  15
   3   0  13 6.98431 14.4224   3
  -3   0 -13 23.3932 16.0036   4
   3   0  14 63417.0 336.959   5
  -3   0 -14 64292.6 358.445   4
   3   0  14 64008.0 366.012   3
  -3   0 -15 26.9171 16.0868  15
   3   0  15 30.9013 14.1902   5
  -3   0 -15 37.2548 13.9004   6
   3   0  15 25.4686 17.4808   3
  -3   0 -15 20.2120 14.9175   4
  -3   0 -16 10823.1 132.964   6
  -3   0 -16 11212.7 159.829  15
   3   0  16 10634.4 162.832   3
  -3   0 -16 11155.2 162.251   4
   3   0  16 10302.7 145.785   5
  -3   0 -17 29.4746 14.3834   6
  -3   0 -17 2.09701 17.1595   4
   3   0  17 8.73184 17.9241   3
   3   0  17 16.6659 15.6816   5
  -3   0 -17 7.22983 16.5134  15
  -3   0 -18 3997.43 99.7927  15
  -3   0 -18 4754.80 91.6395   6
   3   0  18 4163.16 96.5371   5
  -3   0 -18 4454.24 107.209   4
   3   0  18 4332.39 98.4466   7
   3   0  18 4322.16 110.047   3
   3   0  19-7.91090 14.9188   5
  -3   0 -19-18.4071 15.3826  10
  -3   0 -19 13.4393 17.6144   4
   3   0  19-7.24469 20.2364   3
  -3   0 -19 30.3952 19.6201  15
   3   0  20 8356.18 132.831   7
  -3   0 -20 8726.76 143.530  15
  -3   0 -20 9281.01 149.490   4
  -3   0 -20 8625.81 126.649  10
   3   0  20 9399.78 158.008   3
  -3   0 -21 0.59435 12.2643  10
   3   0  21 15.1431 17.4953   3
   3   0  21 4.07033 14.6958   7
  -3   0 -21 30.0739 17.9489   4
   3   0  22 5293.08 108.194   3
   3   0  22 4699.96 91.6343   7
  -3   0 -22 5219.87 101.335   4
  -3   0 -22 4998.74 100.178  15
  -3   0 -22 4443.94 81.6283  10
   3   0  23-3.22462 14.5497   3
   3   0  23 12.9048 12.1277   7
  -3   0 -23 14.3474 11.9968   4
  -3   0 -24 7457.67 99.8771   4
   3   0  24 8440.06 112.778   3
   3   0  25-4.65891 10.5347  14
   3   1 -27 67.3277 12.1957  15
  -3  -1  27 58.2504 12.2283   3
   3  -1 -27 64.0542 12.7250   4
   3  -1 -26 1373.76 47.7581   4
  -3  -1  26 1277.15 45.6372   3
   3   1 -26 1317.04 43.0377   4
  -3  -1  26 1444.17 50.1011   5
   3   1 -26 1385.44 44.6612  15
  -3   1  26 1390.11 45.0026   3
   3   1 -25 6960.11 107.098  15
  -3   1  25 7025.73 108.213   3
   3  -1 -25 6752.39 113.222   4
  -3   1  25 6927.25 103.553   5
   3   1 -25 7135.76 107.474   4
  -3  -1  25 6880.50 113.223   5
  -3  -1  25 6772.30 111.493   3
   3   1 -24 3927.45 88.2502  15
  -3   1  24 4155.68 88.0535   5
  -3  -1  24 3923.33 92.5481   3
   3  -1 -24 3704.29 91.2742   4
   3   1 -24 3960.98 86.9376   4
  -3   1  24 4089.77 89.3854   3
  -3  -1  24 3854.85 93.0837   5
  -3   1  23 6456.35 113.454   5
  -3  -1  23 6287.73 124.238   5
   3  -1 -23 6564.36 126.078   4
   3   1 -23 6361.17 116.264   4
   3   1 -23 6302.83 117.334  15
  -3   1  23 5935.01 114.303   3
  -3  -1  23 6355.60 122.115   3
   3  -1 -23 6352.50 103.350  15
  -3   1  22 2066.46 71.1580   3
   3  -1 -22 2071.77 75.4633   4
  -3  -1  22 2071.29 74.9140   5
   3   1 -22 1971.25 69.5771  15
  -3   1  22 2062.38 67.2998   5
   3  -1 -22 1957.63 60.5092  15
   3   1 -22 1972.18 70.2958   4
  -3  -1  22 1950.83 72.2260   3
  -3   1  21 11577.1 157.406   5
  -3  -1  21 11644.9 173.008   3
   3  -1 -21 11123.8 145.439  15
   3   1 -21 11649.4 168.310  15
  -3  -1  21 11195.5 174.420   5
   3  -1 -21 11427.1 175.741   4
  -3   1  21 12059.8 170.578   3
   3   1 -21 11264.7 167.852   4
   3  -1 -21 11281.6 148.227   7
   3   1 -20 70.5110 20.9714   4
  -3  -1  20 80.7275 21.2274   3
  -3  -1  20 102.971 27.7053   5
   3  -1 -20 63.6184 16.2558  15
  -3  -1  20 65.0851 17.2819  10
   3  -1 -20 56.3575 21.6893   4
   3   1 -20 62.8520 21.6678  15
   3  -1 -20 106.289 19.5256   7
  -3   1  20 75.5995 18.1084   5
  -3  -1  20 108.255 20.9569  11
  -3   1  20 74.9532 22.2245   3
   3   1 -19 22474.1 233.065   4
   3  -1 -19 22120.4 204.934  15
  -3  -1  19 22228.8 232.379   3
  -3  -1  19 21433.2 208.257  10
  -3  -1  19 23342.6 248.700   5
   3  -1 -19 21115.5 204.828   7
   3   1 -19 21885.3 229.123  15
   3  -1 -19 21495.1 237.203   4
  -3  -1  19 21029.9 220.216  11
  -3   1  19 22695.8 231.310   3
  -3   1  19 22520.5 211.428   5
   3  -1 -18 1377.63 53.5977   7
   3  -1 -18 1464.16 62.8386   4
   3  -1 -18 1529.44 53.4379  15
   3   1 -18 1512.24 60.9249  15
  -3   1  18 1476.60 53.9475   5
  -3   1  18 1467.87 58.6326   3
  -3  -1  18 1378.94 58.2023   3
  -3  -1  18 1490.22 55.8701  10
   3   1 -18 1385.49 57.9022   4
  -3  -1  18 1506.28 62.8379   5
  -3  -1  18 1571.30 60.8224  11
   3   1 -17 16687.1 186.797   4
   3   1 -17 16371.4 188.680  15
  -3  -1  17 16149.8 186.567  11
  -3  -1  17 16623.3 196.502   5
  -3  -1  17 16639.3 177.965  10
  -3   1  17 17237.9 172.950   5
  -3  -1  17 16217.8 187.397   3
   3  -1 -17 16559.0 177.807   7
   3  -1 -17 16812.8 200.236   4
  -3   1  17 17329.5 192.728   3
   3  -1 -17 16187.7 166.752  15
   3  -1 -16 1100.47 45.9497   7
   3   1 -16 1083.34 47.3177   4
  -3  -1  16 1157.28 47.0967  10
  -3  -1  16 1132.30 49.1534   3
  -3  -1  16 1181.67 51.9479   5
   3  -1 -16 1108.41 51.4398   4
  -3   1  16 1074.35 42.1234   5
   3  -1 -16 1175.22 44.0649  15
   3  -1 -16 1146.10 45.9632   3
   3   1 -16 1173.41 50.8614  15
  -3  -1  16 1103.98 47.9720  11
  -3  -1  15 42271.4 287.588   5
  -3  -1  15 42113.7 278.169  11
  -3  -1  15 40988.6 271.558   3
   3  -1 -15 41323.4 285.691   4
  -3  -1  15 42551.3 268.834  10
   3  -1 -15 40378.8 252.725   3
   3  -1 -15 42062.0 245.928  15
   3  -1 -15 42929.9 268.074   7
   3   1 -15 41959.8 273.612   4
  -3   1  15 40904.4 240.927   5
   3   1 -15 41799.2 276.898  15
   3  -1 -14 7803.28 106.643   3
   3  -1 -14 7819.79 101.607  15
  -3  -1  14 7728.85 112.231   3
  -3  -1  14 7712.99 111.845  10
  -3   1  14 8031.27 100.874   5
   3  -1 -14 7492.55 110.096   7
   3   1 -14 7967.13 113.624   4
  -3  -1  14 8149.28 118.212  11
   3  -1 -14 8039.90 107.341  13
   3  -1 -14 7886.09 119.970   4
   3   1 -14 7951.46 115.719  15
   3  -1 -13 58098.3 305.423   4
   3   1 -13 59969.8 301.630  15
  -3  -1  13 57333.4 291.487   3
   3  -1 -13 59543.4 281.363   3
   3  -1 -13 60748.2 283.835  13
   3  -1 -13 60166.2 301.546   7
   3  -1 -13 59262.5 266.591  15
  -3  -1  13 60051.2 298.584  10
  -3  -1  13 61106.3 308.871   5
   3   1 -13 58919.1 292.019   4
   3  -1 -12 20108.8 155.562   3
  -3  -1  12 20328.6 169.314  10
  -3  -1  12 20237.4 171.474  11
   3  -1 -12 19675.8 167.961   7
   3  -1 -12 20722.5 173.626   4
   3   1 -12 20541.1 169.321  15
   3   1 -12 20610.6 164.844   4
   3  -1 -12 20416.3 148.174  15
   3   1 -12 21218.8 239.634   1
  -3  -1  12 20470.5 168.224   5
   3   1 -11 120344. 389.386  15
   3  -1 -11 119123. 368.012  13
   3  -1 -11 117165. 391.264  14
   3   1 -11 118410. 609.094   1
   3   1 -11 118157. 371.704   4
   3  -1 -11 124060. 371.408   3
   3   1 -11 114647. 393.436  14
   3   1 -11 119314. 610.139   1
  -3  -1  11 120735. 398.992  11
  -3  -1  11 117537. 395.012  10
   3  -1 -11 114506. 384.132   4
   3   1 -11 111777. 354.733   3
   3  -1 -11 127543. 411.336   7
   3  -1 -10 12976.4 122.797   4
  -3  -1  10 12537.8 119.150   5
   3  -1 -10 12417.1 120.684  14
   3   1 -10 12169.8 121.488  14
   3   1 -10 13200.3 211.224   1
   3  -1 -10 12297.3 113.357  13
  -3  -1  10 12650.6 125.671  10
   3   1 -10 13185.0 122.756  15
   3   1 -10 12922.7 116.373   4
  -3  -1  10 12997.1 124.884  11
   3  -1 -10 13859.5 132.011   7
   3   1 -10 12119.5 193.996   1
   3   1 -10 12529.8 113.471   3
   3  -1 -10 12989.5 114.273   3
  -3   1   9 45643.7 456.669   2
   3   1  -9 43649.9 398.314   1
   3  -1  -9 42463.1 226.126   7
  -3  -1   9 41496.8 217.403  10
   3   1  -9 44627.9 373.083   1
  -3  -1   9 40846.3 202.379   5
   3   1  -9 42073.5 208.393  15
  -3  -1   9 43661.9 218.717  11
   3   1  -8 11358.1 230.661   2
   3   1  -8 11676.5 189.950   1
  -3  -1   8 11393.1 202.522   1
  -3   1   7 46946.0 270.036   1
  -3   1   7 45763.9 224.385   1
   3   1  -7 46532.6 445.150   2
   3   1  -7 45842.5 368.090   1
   3   1  -6 22711.1 299.396   2
  -3   1   6 22308.4 212.257   1
  -3   1   6 22454.0 175.434   1
   3   1  -5 42290.3 346.002   1
  -3   1   5 42268.2 260.299   1
  -3  -1   5 42245.6 374.945   1
   3   1  -4 1004.69 56.0898   1
  -3   1   4 1093.81 45.7490   1
  -3  -1   4 958.497 58.0254   1
  -3   1   4 1120.31 55.0723   1
   3  -1  -2 134360. 611.187   1
  -3  -1   2 134781. 631.485   1
   3  -1  -1 47907.9 374.702   1
  -3   1   1 47456.7 336.276   1
  -3   1   0 53941.9 366.557   1
   3   1   0 55555.4 381.700   1
   3  -1   0 57386.5 427.188   1
  -3  -1   0 52206.7 390.032   1
  -3  -1  -1 201814. 761.347   1
   3   1   1 205778. 731.580   1
   3  -1   2 703.712 57.4755   1
  -3   1  -2 680.989 47.2133   1
  -3  -1  -2 786.101 50.5422   1
   3   1   2 816.251 47.2795   1
   3  -1   3 24788.7 234.915   2
  -3   1  -3 24366.7 268.040   1
   3   1   3 23743.3 254.034   1
   3  -1   3 24155.5 306.000   1
  -3  -1  -3 23830.1 266.002   1
  -3   1  -4 16015.2 217.810   1
   3   1   4 16711.8 217.856   1
   3  -1   4 17353.4 222.417   2
   3  -1   4 17196.6 268.445   1
  -3  -1  -4 16103.8 222.671   1
   3  -1   5 88154.0 632.012   1
   3   1   5 88997.4 523.708   1
  -3  -1  -5 89115.3 530.785   1
   3   1   6 15449.7 223.799   1
   3  -1   6 16236.5 283.634   1
  -3  -1  -6 15861.6 228.201   1
   3  -1   7 217168. 1100.21   1
  -3  -1  -7 239419. 533.091   4
  -3   1  -7 228052. 896.469   1
  -3  -1  -7 231481. 463.583   7
   3   1   7 220376. 866.555   1
   3  -1   7 238051. 477.405  10
   3  -1   7 223650. 515.495   3
   3  -1   7 239512. 1103.67   2
   3  -1   8 402.584 23.2587   7
  -3  -1  -8 480.013 26.6439   6
   3   1   8 490.483 44.1398   1
  -3  -1  -8 464.250 23.3099   7
  -3  -1  -8 519.649 25.3536  15
   3  -1   8 470.489 26.6028   3
  -3  -1  -8 443.217 26.0508   4
  -3   1  -8 483.146 47.5052   1
  -3  -1  -8 493.274 43.9126   1
   3  -1   8 420.405 22.7087  10
  -3   1  -8 457.765 24.6735  15
   3  -1   8 426.879 25.5302   5
  -3   1  -9 22582.1 170.735  15
   3  -1   9 24311.8 171.605   7
  -3   1  -9 22808.6 304.201   1
  -3  -1  -9 24983.6 182.919   6
  -3  -1  -9 21077.6 275.337   1
   3  -1   9 21031.9 171.924   5
   3  -1   9 21364.2 157.125  10
  -3  -1  -9 22848.8 163.183   7
   3   1   9 23347.7 285.776   1
  -3  -1  -9 22628.2 164.935  15
  -3  -1  -9 22356.5 180.048   4
   3  -1   9 22700.3 179.049   3
  -3  -1  -9 24005.0 163.044  10
   3   1   9 22885.5 166.513   3
  -3   1 -10 21352.6 164.770   4
  -3  -1 -10 20629.2 172.657   6
   3  -1  10 22682.2 185.927   5
  -3   1 -10 21264.6 173.856  15
  -3  -1 -10 21110.1 165.434   7
  -3  -1 -10 21079.7 159.989  10
   3  -1  10 21490.3 176.111  11
   3  -1  10 21649.3 170.816   7
  -3   1 -10 21841.6 314.332   1
  -3  -1 -10 21247.9 166.511  15
  -3  -1 -10 20455.4 181.088   4
   3   1  10 20018.0 163.507   3
   3  -1  10 22652.6 188.033   3
  -3  -1 -10 22919.8 290.446   1
   3  -1  10 20870.9 164.731  10
   3  -1  11 8825.39 113.199   7
   3  -1  11 7579.50 113.150   5
  -3   1 -11 8425.04 115.210  15
  -3   1 -11 8165.62 199.828   1
   3   1  11 8355.37 112.247   3
  -3  -1 -11 7706.25 104.493   7
  -3   1 -11 8172.76 106.888   4
  -3  -1 -11 8395.50 113.367   6
  -3  -1 -11 8562.31 110.857  15
   3  -1  11 7885.40 117.000   3
   3  -1  11 7955.90 107.808  10
  -3  -1 -11 8541.64 105.514  10
  -3  -1 -11 8656.51 123.201   4
  -3  -1 -12 569.937 29.4800  10
  -3  -1 -12 725.848 35.1425   7
   3  -1  12 497.764 33.0791   5
  -3   1 -12 546.881 29.8736   4
  -3  -1 -12 513.852 33.8186   4
  -3  -1 -12 568.714 31.9866   6
  -3  -1 -12 528.064 30.9254  15
   3  -1  12 548.289 34.4429   3
  -3   1 -12 494.866 31.0104  15
  -3   1 -12 699.544 65.3008   1
   3   1  12 549.849 32.6300   3
   3  -1  12 524.033 30.7702   7
   3  -1  13 11687.8 142.311   7
  -3   1 -13 12505.3 144.182   4
  -3  -1 -13 12402.7 143.808   6
   3   1  13 11828.5 146.428   3
  -3  -1 -13 11761.1 142.218  15
  -3  -1 -13 12248.4 144.834   7
   3  -1  13 11311.9 150.727   5
   3  -1  13 12618.2 162.427   3
  -3  -1 -13 12127.2 134.250  10
  -3  -1 -13 12266.5 160.462   4
  -3   1 -13 11742.7 149.839  15
   3  -1  14 1550.42 53.9967   7
  -3  -1 -14 1560.11 55.3047  15
  -3  -1 -14 1499.59 49.7202  10
  -3  -1 -14 1507.83 60.2308   4
  -3  -1 -14 1552.02 53.1022   6
  -3  -1 -14 1531.12 52.6441   7
   3  -1  14 1541.78 59.0454   5
  -3   1 -14 1526.52 53.5960   4
   3  -1  14 1635.42 63.5853   3
   3   1  14 1489.92 56.2134   3
  -3   1 -14 1461.36 56.5593  15
  -3  -1 -15 11004.4 148.282  15
  -3   1 -15 12209.8 154.106   4
  -3  -1 -15 11528.4 143.821   6
  -3   1 -15 11245.8 159.558  15
   3  -1  15 11473.0 167.856   3
  -3  -1 -15 11571.1 139.486  10
   3  -1  15 12009.7 165.362   5
   3  -1  15 11652.8 150.538   7
   3   1  15 11313.4 155.011   3
  -3  -1 -15 11374.8 167.032   4
   3  -1  16 127.783 24.9542   3
  -3  -1 -16 84.0348 19.6174  15
  -3  -1 -16 101.341 18.7643   6
  -3   1 -16 109.990 19.5765   4
   3  -1  16 84.2425 19.3141   7
  -3   1 -16 139.069 25.5094  15
  -3  -1 -16 76.6518 15.8184  10
   3  -1  16 105.117 22.5375   5
   3   1  16 138.130 23.8187   3
  -3  -1 -16 79.5165 23.2460   4
  -3   1 -17 54974.1 369.786  15
   3  -1  17 55075.1 373.017   5
  -3  -1 -17 54803.7 382.814   4
   3  -1  17 54307.0 382.355   3
  -3  -1 -17 55117.8 309.684  10
   3   1  17 55807.1 364.271   3
  -3   1 -17 56296.0 344.116   4
   3  -1  17 56377.6 348.017   7
  -3  -1 -17 54242.6 345.988  15
  -3   1 -18 1940.35 65.4725   4
  -3  -1 -18 1872.53 65.7734  15
   3  -1  18 1811.23 70.9127   5
   3  -1  18 1961.51 66.2719   7
  -3  -1 -18 1768.53 71.0772   9
  -3   1 -18 2003.19 73.7678  15
  -3  -1 -18 1858.48 73.7752   4
   3   1  18 1772.68 67.4465   3
   3  -1  18 1942.42 75.7651   3
  -3   1 -19 10839.2 130.459   6
  -3  -1 -19 11315.5 175.824   4
   3  -1  19 11572.6 175.112   5
   3  -1  19 11211.9 174.160   3
   3   1  19 11202.0 161.579   3
  -3   1 -19 11327.6 152.607   4
  -3   1 -19 11637.4 170.881  15
  -3  -1 -19 10894.2 164.502   9
   3  -1  19 11432.4 153.494   7
   3  -1  20 230.752 24.2514   7
   3  -1  20 195.884 29.1689   3
  -3  -1 -20 199.740 30.0133   4
  -3  -1 -20 169.983 23.9047   9
   3  -1  20 146.761 24.3480   5
  -3   1 -20 180.972 26.1395  15
   3   1  20 215.000 26.2529   3
  -3  -1 -21 1500.32 60.5962   4
   3  -1  21 1387.41 56.2592   5
   3   1  21 1351.19 53.0673   7
  -3   1 -21 1378.06 56.5428  15
   3  -1  21 1490.65 62.1527   3
   3   1  21 1458.03 55.5952   3
   3   1  22 955.546 43.0165   7
  -3  -1 -22 992.624 46.9313   4
  -3   1 -22 1030.88 42.4111  10
   3  -1  22 977.189 43.9192   5
  -3   1 -22 970.408 46.7300  15
   3   1  22 1034.61 43.8125   3
   3  -1  22 973.889 47.7431   3
   3   1  23 277.418 23.6782   7
  -3   1 -23 325.840 23.3002  10
   3   1  23 331.564 23.6684   3
   3  -1  23 342.342 28.0056   3
  -3  -1 -23 325.238 26.4596   4
  -3   1 -24 149.128 15.3610  10
   3  -1  24 117.075 16.8314   3
  -3  -1 -24 132.349 17.2474   4
   3   1  24 123.756 16.3636   7
   3  -1  24 133.978 16.6595  14
  -3  -2  25 1972.85 56.6293   5
   3   2 -25 1971.13 51.7843  15
   3  -2 -25 2022.68 53.9237   4
   3  -2 -25 1782.35 53.6320   9
  -3  -2  25 1847.69 48.8777   3
   3  -2 -24 3982.52 84.5105   4
   3   2 -24 3900.35 79.0101  15
  -3  -2  24 3896.30 86.7121   5
  -3  -2  24 4144.00 80.4775   3
  -3  -2  23 5937.56 103.796   3
   3   2 -23 5749.50 103.121  15
   3  -2 -23 5921.24 111.479   4
  -3  -2  23 5881.53 117.699   5
   3   2 -22 686.329 39.4917  15
  -3  -2  22 649.724 38.6244  11
  -3   2  22 677.488 34.9139   5
   3  -2 -22 640.754 41.1727   4
   3   2 -22 669.916 36.1224   4
  -3   2  22 611.200 34.7131   3
   3  -2 -22 676.771 37.0354   7
  -3  -2  22 669.326 44.8878   5
  -3  -2  22 665.585 39.3257   3
   3   2 -21 1579.18 56.6636   4
  -3  -2  21 1493.63 60.0561   3
   3  -2 -21 1399.53 53.5265   7
  -3  -2  21 1339.00 57.6161  11
  -3  -2  21 1475.65 56.0598  10
  -3   2  21 1401.97 52.7951   3
  -3   2  21 1480.67 51.6788   5
  -3  -2  21 1325.44 63.3127   5
   3   2 -21 1434.70 58.2019  15
   3  -2 -21 1356.04 60.7964   4
  -3  -2  20 18381.8 213.884  11
   3  -2 -20 18351.2 196.303   7
   3   2 -20 18812.5 196.757   4
   3   2 -20 18632.9 208.412  15
  -3  -2  20 18469.6 197.494  10
  -3   2  20 18410.9 180.778   5
   3  -2 -20 17878.7 217.659   4
  -3  -2  20 17641.9 222.792   5
  -3  -2  20 19050.7 210.077   3
  -3   2  20 18262.2 191.299   3
   3   2 -19 13858.0 182.969  15
   3  -2 -19 13985.2 175.633   7
  -3  -2  19 14111.8 176.671  10
  -3  -2  19 13903.5 202.613   5
  -3  -2  19 13801.1 189.234  11
   3   2 -19 14168.0 172.842   4
   3  -2 -19 14498.7 198.731   4
  -3   2  19 14011.3 169.233   3
  -3   2  19 14362.8 162.476   5
  -3  -2  19 14309.2 183.422   3
  -3  -2  18 10441.5 154.175   3
  -3   2  18 10146.1 144.343   3
  -3   2  18 10743.9 138.184   5
   3  -2 -18 10421.9 152.896   7
   3  -2 -18 10191.6 166.045   4
  -3  -2  18 9374.64 156.682  11
  -3  -2  18 11030.8 180.793   5
  -3  -2  18 10365.2 153.055  10
   3   2 -18 10091.3 156.336  15
   3   2 -18 10556.0 147.841   4
  -3   2  17 21473.8 191.088   5
  -3  -2  17 20997.2 232.764  11
   3  -2 -17 21923.9 222.268   7
  -3  -2  17 22696.7 250.773   5
   3   2 -17 21421.0 221.429  15
  -3   2  17 20729.6 202.439   3
  -3  -2  17 20759.5 214.496   3
  -3  -2  17 22025.4 222.462  10
   3  -2 -17 22102.2 240.616   4
   3   2 -17 21737.0 208.633   4
  -3  -2  16 22843.4 242.984  11
  -3   2  16 22916.9 208.622   3
   3  -2 -16 21790.8 232.264   4
   3   2 -16 21999.1 204.318   4
   3  -2 -16 21635.3 215.247   7
  -3  -2  16 23257.1 219.998   3
  -3  -2  16 22356.4 220.364  10
  -3  -2  16 22452.3 246.291   5
   3   2 -16 21445.7 218.101  15
  -3   2  16 22284.6 190.167   5
   3   2 -15 5926.77 111.428  15
  -3  -2  15 5909.50 108.078   8
  -3  -2  15 6402.92 129.550  11
   3  -2 -15 6173.11 115.468   7
   3  -2 -15 5860.80 104.586  13
   3  -2 -15 5936.50 117.791   4
   3   2 -15 6324.31 108.318   4
  -3  -2  15 6094.15 108.791   3
  -3  -2  15 6480.23 129.505   5
  -3  -2  15 6193.19 114.366  10
   3   2 -14 666.557 37.9987  15
   3  -2 -14 674.576 32.3929   3
  -3  -2  14 622.538 37.1781   8
  -3  -2  14 730.057 44.6366   5
   3  -2 -14 660.764 36.3251  13
  -3  -2  14 640.506 41.4645  11
   3  -2 -14 629.221 39.0468   7
   3   2 -14 684.000 35.7889   4
   3  -2 -14 734.779 41.9493   4
  -3  -2  14 723.343 37.6134   3
  -3  -2  14 623.703 37.6978  10
   3  -2 -13 6457.74 113.061   4
   3  -2 -13 5968.68 109.939   7
   3   2 -13 6250.79 100.616   4
  -3  -2  13 6297.17 106.985  12
  -3  -2  13 6457.00 103.245   3
  -3  -2  13 6199.39 111.420   8
  -3  -2  13 6034.90 108.548  10
  -3  -2  13 6731.33 122.787  11
   3  -2 -13 5754.87 98.5447  13
  -3  -2  13 6361.38 120.670   5
   3   2 -13 6259.90 106.389  15
   3  -2 -13 5997.59 89.0113   3
   3  -2 -12 62665.0 280.556   3
   3  -2 -12 61426.2 335.286   7
   3  -2 -12 64831.5 341.185   4
  -3  -2  12 62658.7 359.719  11
  -3  -2  12 62756.7 341.488   8
  -3  -2  12 64105.1 336.917  10
  -3  -2  12 63856.5 337.053  12
   3  -2 -12 64008.4 312.173  13
   3   2 -12 62480.5 319.518  15
   3   2 -12 63040.7 303.395   4
   3   2 -12 60931.8 643.094   1
  -3  -2  12 62953.3 359.606   5
  -3  -2  12 63317.0 308.592   3
   3  -2 -11 128549. 432.221  13
   3   2 -11 118909. 898.696   1
  -3  -2  11 131911. 473.418  12
  -3  -2  11 128581. 419.003   3
  -3  -2  11 130152. 465.557  10
   3  -2 -11 132144. 465.487   4
  -3  -2  11 128884. 479.696   8
   3  -2 -11 126685. 380.983   3
   3   2 -11 127410. 440.053  15
  -3  -2  11 134933. 510.174  11
   3  -2 -11 137069. 496.584   7
  -3  -2  11 130712. 499.188   5
   3   2 -11 131888. 419.656   4
   3  -2 -11 130894. 398.616   5
  -3  -2  11 127329. 410.510   6
   3  -2 -10 51166.3 294.430   7
   3  -2 -10 50605.4 232.494   3
  -3  -2  10 51210.9 284.640  10
  -3  -2  10 53607.4 307.987   5
   3   2 -10 50544.6 265.362  15
  -3  -2  10 53619.6 256.974   3
  -3  -2  10 50552.5 256.079   6
  -3  -2  10 50770.7 294.460   8
  -3  -2  10 51739.8 291.884  12
   3   2 -10 48443.8 580.864   1
   3  -2 -10 51218.3 279.078   4
   3  -2 -10 49598.3 241.479   5
   3   2 -10 51846.4 254.914   4
  -3  -2  10 50911.9 302.836  11
   3   2  -9 27187.1 428.137   1
   3  -2  -9 25743.0 160.912   3
   3   2  -9 27215.5 179.482   4
   3   2  -9 28803.8 454.487   2
  -3  -2   9 26380.9 211.337  11
  -3  -2   9 27304.6 209.605  12
  -3  -2   9 27250.0 210.307   5
  -3  -2   9 27766.2 211.760   8
   3  -2  -9 25246.0 203.419   7
   3  -2  -9 27978.4 178.429   5
   3  -2  -9 26856.0 193.067   4
  -3  -2   9 26651.7 198.427  10
  -3  -2   9 25929.7 183.516   6
  -3   2   9 26690.8 269.056   1
   3   2  -9 26050.6 183.310  15
   3   2  -8 34466.4 482.161   1
  -3   2   8 32979.6 377.571   1
   3   2  -8 33236.2 197.868  15
  -3  -2   8 34621.3 235.745  11
   3  -2  -8 33692.4 206.430   4
  -3  -2   8 35190.1 216.733   6
   3   2  -8 35325.2 197.377   4
   3  -2  -8 34530.4 228.447   7
  -3  -2   8 34598.8 226.886   5
  -3  -2   8 33947.1 218.455  10
   3   2  -8 34728.1 481.744   2
  -3  -2   8 34372.3 229.303  12
  -3  -2   8 34246.6 228.681   8
  -3   2   8 35431.3 340.182   1
   3  -2  -8 32987.1 195.254   5
   3  -2  -7 485783. 745.425   5
  -3  -2   7 517066. 876.692   8
   3  -2  -7 484080. 837.097   7
  -3  -2   7 499966. 813.695  10
   3   2  -7 492723. 738.366  15
  -3  -2   7 515647. 878.448  12
  -3  -2   7 502695. 868.327  11
  -3  -2   7 515874. 832.220   6
   3   2  -7 481792. 1717.98   2
  -3   2   7 489026. 1324.71   1
  -3  -2   7 489605. 1775.92   1
  -3   2   7 464955. 1523.62   1
   3   2  -7 492877. 718.063   4
  -3   2   6 996.156 74.8039   1
  -3  -2   6 1073.64 38.9161   6
  -3  -2   6 1107.26 40.7380  12
  -3  -2   6 1074.32 37.8639  10
  -3  -2   6 1198.24 35.7454   9
  -3  -2   6 1104.38 41.2101   8
   3  -2  -6 1003.72 34.8638   5
   3   2  -6 1027.59 80.9324   2
   3  -2  -6 1144.21 40.9019   7
  -3  -2   6 1210.39 89.0677   1
  -3   2   6 890.369 60.2463   1
   3  -2  -5 40998.7 210.853  11
  -3  -2   5 38034.1 228.124  12
  -3  -2   5 38558.3 227.700  11
  -3  -2   5 38348.5 212.878  10
  -3  -2   5 38507.0 199.136   9
   3  -2  -5 39636.9 213.880   5
  -3   2   5 38766.8 461.560   1
  -3  -2   5 37964.8 479.063   1
  -3   2   5 38785.4 398.436   1
  -3  -2   5 40105.6 235.919   8
  -3  -2   5 38632.4 225.451   6
   3  -2  -4 36969.7 217.329   7
  -3  -2   4 39242.3 226.279  12
  -3  -2   4 38708.1 481.358   1
  -3  -2   4 39298.9 221.840  11
  -3   2   4 35519.0 389.253   1
  -3  -2   4 39409.1 224.590   6
  -3   2   4 37343.4 462.927   1
  -3  -2   4 39888.8 230.477   8
   3  -2  -4 38166.2 214.054   5
  -3   2   3 59368.5 604.521   1
  -3  -2   3 58591.9 269.375  12
  -3  -2   3 58450.6 271.933   6
  -3  -2   3 58110.8 576.489   1
  -3   2   3 60529.1 514.392   1
  -3  -2   3 60484.4 277.062   8
  -3  -2   2 300.207 22.2881   6
  -3   2   2 381.766 45.8615   1
  -3  -2   2 302.337 22.2565  12
  -3  -2   2 273.497 45.8215   1
  -3  -2   1 931.007 35.5053   6
  -3  -2   1 958.230 76.4191   1
   3  -2  -1 857.358 32.8352  11
  -3   2   1 946.636 37.1892   2
  -3   2   1 896.041 67.6857   1
  -3  -2   0 143400. 417.907   9
  -3  -2   0 139929. 415.112   6
   3  -2   0 151567. 418.576   8
   3  -2   0 152970. 431.201  11
  -3   2   0 144479. 832.081   1
   3  -2   0 147879. 430.974   5
  -3  -2   0 150376. 929.073   1
  -3  -2  -1 42182.1 487.039   1
  -3   2  -1 43694.9 460.847   1
  -3  -2  -1 41650.1 230.711   6
  -3  -2  -1 41603.4 227.805   9
   3  -2   1 40718.8 228.402   5
   3  -2   1 39941.6 201.880   6
   3  -2   1 43739.4 229.200   8
  -3   2  -2 58413.2 536.478   1
  -3  -2  -2 58428.5 278.952   9
   3  -2   2 60095.4 252.460   6
   3  -2   2 58296.4 281.002   5
   3  -2   2 58858.9 269.130   8
   3  -2   2 57243.7 277.023  11
  -3  -2  -2 56650.8 273.132   6
  -3  -2  -2 60317.2 582.718   1
  -3  -2  -3 114407. 394.184   6
   3  -2   3 112264. 395.275  11
   3  -2   3 113653. 401.461   5
  -3  -2  -3 122775. 832.480   1
  -3   2  -3 119683. 792.440   1
  -3  -2  -3 114393. 394.496   9
  -3  -2  -3 118355. 381.050   4
   3  -2   3 120249. 360.804   6
   3  -2   3 116228. 387.400   8
  -3  -2  -4 2515.25 121.361   1
  -3  -2  -4 2118.90 53.6513   4
  -3   2  -4 2402.67 115.964   1
   3  -2   4 1964.63 54.0460   5
  -3  -2  -4 2235.98 58.3363   9
   3  -2   4 2299.71 51.8384   6
   3  -2   4 2312.71 58.9634  11
  -3  -2  -4 2135.77 56.7230   6
   3  -2   4 2385.19 56.9260   8
   3  -2   5 8174.87 106.545   8
  -3  -2  -5 7860.18 112.038   9
  -3  -2  -5 7746.89 103.424   4
  -3  -2  -5 8027.53 215.900   1
  -3  -2  -5 7596.65 106.838   6
  -3  -2  -5 7814.25 89.2055   7
   3  -2   5 7736.48 96.9643   6
   3  -2   5 8101.68 91.6052  10
  -3   2  -5 8199.74 215.876   1
   3  -2   5 7717.97 110.137   5
   3  -2   5 7821.14 99.0273   3
   3  -2   5 7726.88 108.837  11
  -3  -2  -6 1319.74 44.7884   4
   3  -2   6 1424.25 49.6294  11
   3  -2   6 1464.04 41.7852  10
   3  -2   6 1386.29 45.4015   7
  -3  -2  -6 1390.60 47.8420   6
  -3   2  -6 1365.79 90.9230   1
  -3  -2  -6 1368.20 49.3067   9
  -3  -2  -6 1464.36 41.4106   7
   3  -2   6 1428.66 49.9682   5
   3  -2   6 1450.49 44.9093   3
  -3  -2  -6 1549.61 96.3208   1
   3  -2   6 1473.54 47.4391   8
  -3  -2  -7 3857.48 80.6428   6
   3  -2   7 3755.21 75.4467   7
  -3   2  -7 3857.69 152.454   1
  -3  -2  -7 3716.09 77.6753   4
   3  -2   7 3760.65 68.0659  10
  -3  -2  -7 4096.18 159.507   1
  -3  -2  -7 3975.64 69.6326   7
   3  -2   7 3531.50 71.8531   3
  -3  -2  -7 3701.78 83.6600   9
   3  -2   7 3910.30 83.1841   5
   3  -2   7 3780.72 81.4099  11
  -3   2  -7 3676.93 67.9414  15
   3  -2   7 3881.11 76.3781   8
  -3   2  -8 1311.46 42.5130  15
   3  -2   8 1427.14 47.9690   8
  -3  -2  -8 1573.98 98.3741   1
  -3  -2  -8 1360.41 53.0518   9
   3  -2   8 1427.73 48.7220   7
   3  -2   8 1287.80 49.8284  11
  -3  -2  -8 1546.54 46.1179   7
  -3  -2  -8 1463.60 51.5631   6
   3  -2   8 1469.18 48.9848   3
  -3   2  -8 1481.72 97.1451   1
  -3  -2  -8 1467.12 52.3320   4
   3  -2   8 1412.44 44.1606  10
   3  -2   8 1408.94 52.7840   5
  -3  -2  -9 3599.73 83.9018   4
   3  -2   9 3604.14 72.6161  10
   3  -2   9 3316.21 75.9489   7
  -3   2  -9 3477.62 71.8151  15
  -3  -2  -9 3704.55 72.4258   7
   3  -2   9 4025.77 91.6852   5
  -3  -2  -9 4170.52 157.497   1
  -3  -2  -9 3553.48 80.0701   6
   3  -2   9 3581.79 83.2704  11
  -3   2  -9 3769.14 156.703   1
   3  -2   9 3543.85 75.4464   8
  -3  -2  -9 3706.36 88.8953   9
   3  -2   9 3652.22 78.7285   3
  -3   2 -10 46607.3 269.049  15
  -3  -2 -10 45763.9 263.175   7
  -3  -2 -10 45543.2 319.398   9
   3  -2  10 45170.3 298.464  11
  -3  -2 -10 42989.8 297.770   4
  -3  -2 -10 44634.2 287.202   6
   3  -2  10 48558.3 327.006   5
   3  -2  10 40177.2 270.718   7
   3  -2  10 45798.6 268.315  10
  -3   2 -10 49302.6 573.700   1
   3  -2  10 45036.8 285.486   3
   3  -2  10 45944.1 270.344   8
  -3   2 -11 45646.3 573.631   1
   3  -2  11 40308.1 280.698   3
  -3  -2 -11 40146.1 295.453   4
   3  -2  11 39390.5 259.797  10
  -3  -2 -11 41945.2 282.606   6
   3  -2  11 40294.5 287.205  11
  -3  -2 -11 40267.4 309.812   9
  -3  -2 -11 39243.9 255.355   7
   3  -2  11 39516.7 302.232   5
  -3   2 -11 38947.8 258.063  15
   3  -2  11 34866.7 258.879   7
   3  -2  11 38914.9 244.941   8
   3  -2  12 28609.8 246.999  11
   3  -2  12 27753.5 242.706   3
  -3  -2 -12 29199.4 240.320   6
  -3  -2 -12 28449.0 226.756   7
  -3   2 -12 28290.7 229.904  15
  -3  -2 -12 28500.1 257.750   4
   3  -2  12 29025.6 233.686  10
   3  -2  12 27866.0 262.263   5
  -3  -2 -12 28453.1 268.935   9
  -3  -2 -13 33720.6 259.868   6
  -3  -2 -13 33368.4 253.316   7
  -3   2 -13 33911.9 262.240  15
  -3  -2 -13 32364.5 283.353   4
   3  -2  13 32320.9 291.507   5
  -3  -2 -13 32435.1 294.159   9
   3  -2  13 34260.0 278.047   3
   3  -2  13 35017.1 276.846  11
  -3  -2 -14 13003.8 161.654   7
   3  -2  14 12713.4 174.763   3
  -3  -2 -14 13177.8 186.893   4
  -3  -2 -14 12640.4 187.757   9
   3  -2  14 13308.5 173.617  11
  -3  -2 -14 13587.6 167.100   6
   3  -2  14 12044.2 182.984   5
  -3   2 -14 12925.6 168.091  15
   3  -2  15 2651.43 77.0588  11
  -3   2 -15 2498.61 77.1671  15
  -3  -2 -15 2515.98 86.3335   4
  -3  -2 -15 2411.63 85.1046   9
  -3  -2 -15 2610.66 75.2371   7
   3  -2  15 2500.91 84.8438   5
  -3  -2 -15 2512.94 71.5072   6
   3  -2  15 2704.45 83.6826   3
  -3  -2 -16 843.181 53.0029   4
  -3   2 -16 915.412 48.4107  15
   3  -2  16 846.392 51.3608   5
   3  -2  16 933.940 51.7885   3
  -3  -2 -16 809.713 50.6055   9
  -3  -2 -17 46.4291 21.5489   9
  -3   2 -17 6.88527 16.5478  15
  -3  -2 -17 4.20550 21.9500   4
   3  -2  17 28.1961 19.2235   3
   3  -2  17 14.5553 20.2603   5
  -3  -2 -18 5632.82 109.572  16
  -3  -2 -18 5909.51 122.885   9
  -3   2 -18 5700.59 115.037  15
   3  -2  18 5973.70 122.123   3
  -3  -2 -19 6701.45 124.898   9
  -3  -2 -19 6731.72 113.879  16
   3  -2  19 7324.60 135.010   5
  -3  -2 -19 6795.07 129.787   4
  -3   2 -19 6860.19 122.014  15
   3  -2  19 7259.98 130.461   3
   3  -2  20 17900.4 195.626   3
  -3  -2 -20 17487.1 168.519  16
  -3  -2 -20 18063.8 199.735   4
  -3  -2 -20 17553.0 188.632   9
   3  -2  20 17436.8 195.506   5
  -3   2 -20 18366.9 190.695  15
   3  -2  21 6724.01 112.518   3
  -3  -2 -21 6897.86 116.365   4
  -3   2 -21 7063.07 111.722  15
   3  -2  21 6684.36 112.887   5
  -3  -2 -21 6914.68 110.102   9
   3   2  22 2936.15 66.5936   7
  -3  -2 -22 3257.94 73.0463   4
   3  -2  22 3250.99 72.6947   3
  -3  -2 -22 2936.34 64.0818   9
   3   2  22 3286.28 69.9507  14
  -3   2 -22 3278.29 70.8051  15
   3  -2  22 3122.94 71.4336   5
  -3   2 -22 3240.41 68.4189  10
   3  -2  23 4112.34 73.7204   3
  -3   2 -23 4023.51 68.6403  10
  -3  -2 -23 4125.19 74.1165   4
  -3  -3  23 3776.25 76.4530   5
   3   3 -23 3906.41 66.7332  15
   3  -3 -23 3801.60 76.0688   9
  -3  -3  22 19197.2 184.955   5
   3   3 -22 20219.8 164.491  15
   3  -3 -22 18513.2 166.361   4
   3  -3 -22 19609.3 186.549   9
  -3  -3  22 17575.1 161.036  11
   3  -3 -21 1857.40 53.7142   7
   3   3 -21 1897.05 54.8993  15
   3  -3 -21 1822.47 56.9253   4
  -3  -3  21 1807.23 64.0567   5
  -3  -3  21 1770.56 57.5968  11
   3  -3 -21 1710.59 65.3572   9
  -3  -3  20 8592.81 122.303  10
   3   3 -20 8742.15 122.174  15
   3  -3 -20 8557.59 129.064   4
   3  -3 -20 8822.13 148.613   9
  -3  -3  19 5427.34 123.010   5
   3   3 -19 5808.63 104.754  15
   3  -3 -19 5670.61 128.339   9
  -3  -3  19 5499.99 117.163  11
   3  -3 -19 5466.86 109.126   4
  -3  -3  19 5562.42 103.117  10
   3  -3 -19 5638.83 103.935   7
  -3  -3  18 60.7656 17.8028  10
   3   3 -18 44.4844 15.7169  15
  -3  -3  18 22.7824 20.5456  11
  -3  -3  18 41.2315 23.2819   5
   3  -3 -18 38.7222 17.1974   7
   3  -3 -18 68.9670 20.3897   4
   3  -3 -18 27.3987 23.5468   9
   3  -3 -17 4541.44 100.228   7
   3  -3 -17 4383.42 103.992   4
   3   3 -17 4526.52 97.4768  15
  -3  -3  17 4424.70 113.118  11
  -3   3  17 4455.25 82.3171   5
  -3  -3  17 4515.82 100.024  10
  -3  -3  17 4244.26 92.1828   8
  -3  -3  17 4537.41 117.790   5
   3   3 -16 62127.0 358.455  15
   3  -3 -16 61020.4 387.060   4
  -3   3  16 62942.8 307.967   5
  -3  -3  16 62912.5 375.092  10
   3  -3 -16 61220.3 370.584   7
  -3  -3  16 59481.8 360.410   8
  -3  -3  16 61092.1 437.073   5
  -3  -3  16 63218.8 427.816  11
  -3  -3  15 52951.3 410.283   5
   3  -3 -15 53473.3 318.887  13
   3  -3 -15 54062.9 364.773   4
  -3  -3  15 52655.4 344.244  10
  -3  -3  15 51893.8 345.786   8
   3  -3 -15 55307.5 354.066   7
   3   3 -15 53248.3 329.476  15
  -3  -3  15 55433.1 404.791  11
   3  -3 -14 14366.4 164.734  13
   3  -3 -14 13644.1 176.038   7
  -3  -3  14 14557.9 207.864  11
   3  -3 -14 14026.3 183.671   4
  -3  -3  14 14058.7 176.738  10
  -3  -3  14 14278.6 186.859   8
   3   3 -14 14166.4 167.854  15
   3  -3 -13 245.102 25.0957  13
   3  -3 -13 263.722 28.2928   4
  -3  -3  13 209.259 28.1733  12
  -3  -3  13 302.587 36.7867   5
  -3  -3  13 179.756 27.3603   8
   3  -3 -13 255.632 27.4753   7
  -3  -3  13 180.608 23.7012  10
  -3  -3  13 247.519 34.0337  11
   3   3 -13 183.219 21.9299  15
   3  -3 -12 46934.3 316.299   4
  -3  -3  12 44321.1 304.308  10
  -3  -3  12 44283.9 329.457   8
  -3  -3  12 46039.7 358.488  11
  -3  -3  12 44284.0 322.665  12
  -3  -3  12 45151.6 289.468   6
  -3  -3  12 46931.6 363.188   5
   3  -3 -12 43446.4 310.368   7
   3   3 -12 45016.9 286.435  15
   3  -3 -12 42960.0 280.778  13
  -3  -3  11 734.402 48.6084  11
  -3  -3  11 641.111 37.9812  10
   3  -3 -11 761.165 42.7706   7
  -3  -3  11 656.418 37.0364   6
   3   3 -11 676.893 35.7972  15
  -3  -3  11 732.867 46.8863   5
   3  -3 -11 671.628 38.2253   4
   3  -3 -11 634.687 35.0532  13
  -3  -3  11 664.896 43.0536   8
  -3  -3  11 666.094 42.2103  12
   3  -3 -11 603.579 30.7163   5
   3  -3 -10 13476.8 168.318   7
  -3  -3  10 14203.6 187.665   5
  -3  -3  10 13805.2 191.106  11
  -3  -3  10 13717.8 160.623   6
  -3  -3  10 13181.8 158.716  10
   3   3 -10 13795.6 149.304  15
  -3  -3  10 13385.4 179.651   8
  -3  -3  10 13022.9 173.463  12
   3  -3 -10 14103.8 143.576   5
   3  -3  -9 29829.6 246.925   7
   3   3  -9 30770.0 218.219  15
  -3  -3   9 33107.1 278.264   5
  -3  -3   9 31803.6 283.394  11
  -3  -3   9 31405.7 244.758   6
  -3  -3   9 31092.9 237.856  10
  -3  -3   9 31787.6 266.457  12
  -3  -3   9 31929.8 276.869   8
   3  -3  -9 30419.5 211.961   5
   3  -3  -8 18365.4 152.363   8
  -3  -3   8 19123.6 204.047   5
   3  -3  -8 19798.6 195.342   7
  -3  -3   8 19742.1 185.054  10
  -3  -3   8 19872.6 218.313  11
   3   3  -8 20010.7 455.580   2
  -3  -3   8 20470.2 211.378  12
   3  -3  -8 21525.0 225.633   9
  -3  -3   8 19693.3 193.686   6
  -3  -3   8 20135.1 218.880   8
   3   3  -8 19844.6 168.748  15
   3  -3  -8 20097.6 173.806   5
  -3   3   7 41.0010 29.5991   1
   3  -3  -7 51.0821 16.7616   7
   3  -3  -7 53.8244 17.7649   9
   3   3  -7 51.0282 47.1157   1
  -3  -3   7 65.5113 20.3917   8
  -3  -3   7 66.4963 19.8817  11
   3  -3  -7 42.0030 12.9716   6
   3  -3  -7 22.9402 11.5622   5
   3   3  -7 42.0613 36.3484   2
  -3  -3   7 43.7131 15.6159   5
  -3  -3   7 46.3153 14.0123  10
  -3  -3   7 49.6001 19.6145  12
   3  -3  -7 45.8279 11.4493   8
  -3  -3   6 49363.4 262.971   9
  -3  -3   6 52677.3 314.887   5
  -3  -3   6 53094.1 324.853   6
  -3  -3   6 50452.6 280.728  10
   3   3  -6 48552.4 721.610   1
  -3  -3   6 51884.1 334.615  11
   3  -3  -6 52165.6 278.398   6
   3  -3  -6 52839.4 320.223   9
  -3  -3   6 50082.4 324.690  12
   3  -3  -6 51764.8 303.551   7
  -3   3   6 52791.6 623.313   1
   3   3  -6 51973.7 688.359   2
   3  -3  -6 51674.3 269.204   8
   3   3  -6 52297.9 259.039   4
   3  -3  -6 48277.4 271.957   5
  -3  -3   6 50677.3 333.760   8
   3   3  -5 3236.64 64.5332   4
   3  -3  -5 3194.76 71.7165  11
  -3  -3   5 3143.85 79.0347   6
   3   3  -5 3160.45 168.513   2
  -3  -3   5 3444.14 87.0269   8
  -3  -3   5 3305.82 70.7455  10
  -3  -3   5 3303.31 82.5550  12
  -3  -3   5 3340.89 83.8618  11
   3  -3  -5 3027.90 73.6470   7
  -3   3   5 3100.71 153.120   1
   3   3  -5 2924.99 181.735   1
   3  -3  -5 3007.47 70.5966   5
  -3  -3   5 3204.68 68.4326   9
  -3  -3   5 3235.63 75.8361   5
   3  -3  -5 3443.35 78.6346   9
   3  -3  -5 3338.56 71.1584   8
   3  -3  -5 3391.77 72.4401   6
   3  -3  -4 81882.3 354.960   8
   3  -3  -4 76258.1 359.558   7
  -3  -3   4 83346.9 368.565   5
  -3  -3   4 80124.4 397.941  12
  -3  -3   4 81360.9 409.234   8
   3  -3  -4 76791.8 355.333   5
  -3  -3   4 81184.9 396.682  11
  -3   3   4 82714.5 790.826   1
   3  -3  -4 80679.5 344.314   6
  -3  -3   4 82665.8 349.990   9
   3  -3  -4 78881.0 359.923   9
   3   3  -4 83438.2 320.524   4
  -3  -3   4 80185.1 339.679  10
   3   3  -4 76690.8 886.618   1
   3  -3  -4 82621.4 368.658  11
  -3  -3   4 81463.3 395.733   6
   3  -3  -3 4333.40 81.6376   6
   3  -3  -3 4367.79 85.6267   8
  -3  -3   3 4341.38 93.7370  12
   3  -3  -3 4588.92 84.4341   9
  -3  -3   3 4629.00 93.4647  11
  -3   3   3 4320.58 182.650   1
   3  -3  -3 4350.04 85.0890  11
   3   3  -3 4561.62 215.896   1
  -3  -3   3 4485.97 78.9506  10
  -3  -3   3 4511.66 83.0107   9
  -3  -3   3 4598.88 75.0186   4
   3  -3  -3 4785.48 89.0252   7
  -3  -3   3 4251.10 79.7976   5
  -3  -3   3 4435.33 95.0585   8
  -3  -3   3 4301.55 92.6543   6
   3  -3  -3 4445.79 87.7781   5
   3  -3  -2 74509.0 335.162   6
  -3  -3   2 73355.1 845.786   1
   3  -3  -2 73109.5 342.895   7
   3  -3  -2 73936.0 356.155  11
  -3  -3   2 75013.2 304.331   4
  -3   3   2 74765.5 764.843   1
  -3  -3   2 69695.6 371.926   6
  -3  -3   2 73863.1 340.682   9
  -3  -3   2 75856.1 372.009  11
  -3  -3   2 72428.8 374.008   8
  -3  -3   2 73960.4 312.938  10
  -3  -3   2 76668.5 382.735  12
  -3  -3   2 73858.7 304.928  16
   3  -3  -2 70580.2 353.878   5
   3  -3  -2 75054.0 351.930   8
  -3  -3   1 787.768 40.9627   6
  -3  -3   1 837.610 34.9700  16
  -3  -3   1 745.578 38.3276  11
  -3  -3   1 784.016 40.6415   8
  -3  -3   1 772.021 39.7621  12
   3  -3  -1 734.668 35.9447   6
  -3   3   1 647.291 76.3040   1
   3  -3  -1 829.223 40.7643  11
   3  -3  -1 729.640 39.0218   8
  -3  -3   1 738.836 32.1929   4
  -3  -3   1 762.561 32.3179  10
   3  -3  -1 686.351 34.7690   7
  -3  -3   1 780.885 90.7122   1
  -3  -3   1 777.887 36.7759   9
   3  -3  -1 826.676 40.2010   5
  -3  -3   0 433.200 29.1715  11
  -3  -3   0 395.569 24.9222   4
  -3  -3   0 399.222 31.8996   6
  -3  -3   0 451.304 30.7130  12
   3  -3   0 372.027 26.8985   6
   3  -3   0 440.960 28.4772   7
   3  -3   0 368.401 28.2726   5
   3  -3   0 403.718 31.6530   8
   3  -3   0 467.417 32.0960  11
  -3  -3   0 421.493 29.6041   9
  -3  -3   0 447.756 26.9273  16
  -3  -3   0 428.048 30.5020   8
  -3   3   0 339.626 60.0026   1
  -3  -3   0 390.956 69.0497   1
   3  -3   1 112535. 422.012   7
   3  -3   1 107440. 407.107   6
  -3  -3  -1 114723. 482.032   6
  -3  -3  -1 110011. 439.644  12
  -3  -3  -1 114306. 416.675  11
  -3  -3  -1 108147. 404.130  16
   3  -3   1 105462. 448.509   5
  -3   3  -1 110507. 954.175   1
   3  -3   1 103000. 440.194  11
   3  -3   1 109613. 449.884   8
  -3  -3  -1 112216. 443.652   8
  -3  -3  -1 108226. 392.566   4
  -3  -3  -1 109395. 441.182   9
  -3  -3  -1 107195. 1026.96   1
   3  -3   2 6936.95 105.839   6
   3  -3   2 7232.06 105.888   7
  -3  -3  -2 6838.72 120.403   6
  -3  -3  -2 6819.87 109.061  12
  -3  -3  -2 7269.10 107.245  16
  -3  -3  -2 7200.29 103.458   4
  -3   3  -2 7338.17 249.839   1
   3  -3   2 7673.97 119.435   8
  -3  -3  -2 7477.17 117.923   9
   3  -3   2 6946.39 118.147   5
   3  -3   2 7354.04 120.288  11
  -3  -3  -2 7117.40 262.815   1
  -3  -3  -2 7255.29 110.424   8
  -3  -3  -3 128.090 19.3539   8
  -3  -3  -3 113.889 45.1728   1
   3  -3   3 130.195 20.9439   8
  -3  -3  -3 226.805 21.8487   4
   3  -3   3 106.245 20.1999  11
   3  -3   3 120.768 17.2843   7
   3  -3   3 128.039 21.4292   5
  -3  -3  -3 189.433 27.3332   9
  -3  -3  -3 123.674 20.9678   6
  -3   3  -3 94.3820 39.8151   1
   3  -3   3 144.814 19.8799   6
  -3  -3  -3 117.919 20.1365  12
  -3  -3  -4 69361.4 339.253  12
  -3  -3  -4 65137.4 809.496   1
   3  -3   4 66142.8 332.020   6
  -3  -3  -4 67623.1 376.391   6
  -3  -3  -4 65973.2 333.783   4
  -3  -3  -4 66378.0 321.184   8
  -3   3  -4 68272.6 785.957   1
  -3  -3  -4 70427.8 382.805   9
   3  -3   4 68343.6 381.001   5
   3  -3   4 67856.1 381.716  11
   3  -3   4 67029.2 274.337  10
  -3  -3  -4 68174.2 278.627   7
   3  -3   4 68285.6 365.958   8
   3  -3   5 11323.5 158.953  11
  -3  -3  -5 10831.0 139.822   4
  -3  -3  -5 11884.5 159.660   6
  -3  -3  -5 11195.8 117.760   7
  -3  -3  -5 11447.2 136.163  12
   3  -3   5 11461.0 118.899  10
  -3  -3  -5 10944.7 155.280   9
   3  -3   5 12545.8 170.067   5
   3  -3   5 11755.2 144.226   6
  -3  -3  -5 11009.2 335.607   1
   3  -3   5 11876.9 155.615   8
   3  -3   6 37872.7 223.810  10
  -3  -3  -6 39186.7 626.659   1
  -3  -3  -6 37272.2 286.563   6
   3  -3   6 38409.9 302.193   5
  -3  -3  -6 37549.8 268.967   4
  -3  -3  -6 38743.9 299.567   9
  -3  -3  -6 37551.0 222.584   7
   3  -3   6 39760.2 301.069  11
   3  -3   6 38815.1 285.715   8
  -3  -3  -7 3493.80 93.1203   9
   3  -3   7 3339.89 89.5384  11
  -3  -3  -7 3409.27 70.0618   7
   3  -3   7 3294.85 92.0512   5
  -3  -3  -7 3333.22 83.0404   4
   3  -3   7 3329.49 69.9365  10
   3  -3   7 3352.94 75.6634   3
  -3  -3  -7 3445.28 90.2557   6
   3  -3   7 3414.31 86.5006   8
  -3  -3  -8 77402.6 340.370   7
  -3  -3  -8 80002.4 411.462   4
   3  -3   8 76903.4 435.729  11
   3  -3   8 80642.1 353.137  10
  -3  -3  -8 80197.9 445.440   9
   3  -3   8 78234.8 449.191   5
   3  -3   8 79135.3 373.501   3
   3  -3   8 78361.5 408.892   8
   3  -3   9 11643.5 148.152   3
  -3  -3  -9 12605.4 142.696   7
  -3  -3  -9 11692.3 162.661   4
  -3  -3  -9 10838.0 159.026   6
   3  -3   9 12003.5 161.714   8
  -3  -3  -9 11528.4 175.965   9
   3  -3   9 11800.1 179.112   5
   3  -3   9 11877.6 141.160  10
   3  -3   9 11668.6 172.096  11
  -3  -3 -10 3114.20 87.5631   4
  -3  -3 -10 3386.17 77.2681   7
  -3  -3 -10 3341.15 88.3101   6
   3  -3  10 3119.67 79.8256   3
   3  -3  10 3289.48 92.2988  11
  -3  -3 -10 2969.04 91.8272   9
   3  -3  10 3178.55 76.7034  10
   3  -3  10 3127.08 82.2877   8
  -3  -3 -11 7386.70 116.268   7
  -3  -3 -11 7910.79 135.077   6
   3  -3  11 7830.42 127.736   3
  -3  -3 -11 7328.68 135.608   4
   3  -3  11 6868.88 134.759  11
  -3  -3 -11 6989.89 140.200   9
   3  -3  11 7401.20 147.784   5
   3  -3  11 7106.34 121.853   8
   3  -3  12 29166.1 294.254   5
  -3   3 -12 28273.2 226.106  15
  -3  -3 -12 28211.0 230.918   7
  -3  -3 -12 28338.7 283.511   9
  -3  -3 -12 28808.7 272.049   4
   3  -3  12 28289.6 237.875   8
  -3  -3 -12 28128.9 256.237   6
   3  -3  12 28045.7 270.596  11
  -3  -3 -13 6770.59 133.673   4
   3  -3  13 7241.48 127.387   3
  -3  -3 -13 7109.60 127.028   6
  -3  -3 -13 6829.39 140.562   9
  -3  -3 -13 6928.76 116.143   7
   3  -3  13 7042.65 147.852   5
   3  -3  13 6556.07 130.626  11
   3  -3  13 6781.09 112.357   8
  -3   3 -13 6979.38 114.532  15
   3  -3  14 3626.79 90.8246   3
   3  -3  14 3221.68 89.5701  11
  -3  -3 -14 3471.44 85.7749   6
  -3  -3 -14 3740.32 99.9888   4
  -3  -3 -14 3462.51 83.1100   7
  -3   3 -14 3309.84 79.7909  15
  -3  -3 -14 3311.08 98.7340   9
   3  -3  14 3472.55 102.755   5
  -3  -3 -15 273.518 30.8971   4
   3  -3  15 236.605 32.5216   5
  -3  -3 -15 258.601 31.4656   9
   3  -3  15 249.962 27.1859   3
  -3   3 -15 268.053 25.5976  15
  -3  -3 -15 229.789 27.7161  16
   3  -3  15 241.165 28.3147  11
   3  -3  16 48098.8 313.720   3
  -3  -3 -16 46601.0 336.162   4
  -3   3 -16 47920.1 296.409  15
   3  -3  16 46750.3 310.841  11
   3  -3  16 49057.9 364.719   5
  -3  -3 -16 45749.9 320.471  16
  -3  -3 -16 47166.7 349.271   9
   3  -3  17 1127.18 47.9444   3
  -3  -3 -17 1178.95 54.9345   9
  -3  -3 -17 1101.67 49.8898  16
  -3  -3 -17 1179.51 53.9419   4
   3  -3  17 1136.05 46.2132  11
   3  -3  17 1184.81 56.9994   5
  -3   3 -17 1121.37 45.0455  15
   3  -3  18 11260.8 159.130   5
  -3  -3 -18 11490.8 144.975  16
   3  -3  18 12361.5 148.250   3
  -3  -3 -18 11902.1 155.297   4
  -3   3 -18 12080.6 138.198  15
  -3  -3 -18 11244.8 153.882   9
   3  -3  19 1826.53 54.0361   3
  -3  -3 -19 1835.11 57.8351   4
  -3  -3 -19 1865.15 54.0396  16
  -3  -3 -19 1797.72 57.0893   9
   3  -3  19 1725.38 58.8544   5
   3  -3  20 281.256 21.7831   3
  -3  -3 -20 273.225 20.5927  16
  -3  -3 -20 307.343 24.4784   4
   3  -3  20 251.747 22.8184   5
  -3  -3 -20 269.772 22.5055   9
   3  -3  21 69.6664 13.6722   5
  -3   3 -21 95.7635 13.6636  10
   3   3  21 91.2375 13.7104   7
   3  -4 -20 172.200 16.8176  16
   3  -4 -20 194.957 19.1681   9
   3  -4 -19 12591.2 118.262   7
  -3  -4  19 12406.5 136.053  11
   3  -4 -19 12883.3 142.745   9
  -3  -4  19 12733.8 139.095   5
  -3  -4  18 6931.14 111.382  11
   3  -4 -18 7169.68 95.4655   7
  -3  -4  18 6730.85 109.632   5
   3  -4 -18 6509.32 110.475   9
  -3  -4  17 9999.97 141.924   5
   3  -4 -17 10920.1 125.230   7
   3  -4 -17 10314.1 147.238   9
  -3  -4  17 10346.2 121.751  10
  -3  -4  17 10829.8 150.341  11
  -3  -4  17 10154.2 120.130   8
  -3  -4  16 29.4734 14.6225   8
  -3  -4  16 34.6971 19.1586  11
   3  -4 -16 62.9742 15.8883   7
  -3  -4  16 58.1582 14.6301  10
   3  -4 -16 60.5043 20.5127   9
  -3  -4  16 27.9585 16.6911   5
   3  -4 -15 34182.3 241.714   7
   3  -4 -15 34337.2 292.025   9
  -3  -4  15 33982.6 237.091  10
   3  -4 -14 1183.96 58.7964   9
  -3  -4  14 1257.12 48.4075  10
  -3  -4  14 1345.75 62.8917  11
   3  -4 -14 1325.64 50.7476   7
  -3  -4  14 1238.60 55.7019   8
  -3  -4  13 134.741 25.3298   8
   3  -4 -13 87.4431 16.2529  13
   3  -4 -13 51.1644 15.7639   7
  -3  -4  13 51.5366 15.9789  10
  -3  -4  13 67.0331 25.9786  11
  -3  -4  13 55.5804 21.6501   5
   3  -4 -13 51.9582 22.9087   9
  -3  -4  12 2614.95 88.9069  11
   3  -4 -12 2336.44 68.8435   7
  -3  -4  12 2474.72 68.9839  10
  -3  -4  12 2032.66 74.3076   5
   3  -4 -12 2445.42 83.7296   9
   3  -4 -12 2222.95 60.6959  13
  -3  -4  12 2403.19 80.3389   8
  -3  -4  11 5047.06 102.185   6
   3  -4 -11 5416.90 121.774   9
   3  -4 -11 5281.99 103.278   7
  -3  -4  11 5103.20 115.899   5
  -3  -4  11 5398.97 120.597   8
  -3  -4  11 5310.87 129.694  11
  -3  -4  11 5196.18 99.0266  10
   3  -4 -11 5266.95 94.0791  13
   3  -4 -10 840.060 43.6090   7
  -3  -4  10 968.401 54.7585   8
   3  -4 -10 881.687 40.6791  13
   3  -4 -10 891.123 51.5772   9
  -3  -4  10 932.343 57.0426  11
  -3  -4  10 884.394 50.0376   5
  -3  -4  10 930.083 53.3407  12
  -3  -4  10 852.075 44.9356   6
  -3  -4  10 868.720 41.6210  10
   3  -4 -10 889.248 36.9924   5
   3  -4  -9 4965.53 101.601   7
  -3  -4   9 4639.57 108.053   5
  -3  -4   9 5271.00 127.223  11
   3  -4  -9 4541.77 88.8387  13
  -3  -4   9 5092.15 119.744   8
  -3  -4   9 4807.68 94.0020  10
   3  -4  -9 4994.83 113.456   9
  -3  -4   9 4574.30 101.523   6
  -3  -4   9 5168.41 117.771  12
   3  -4  -9 5001.86 87.4811   5
  -3  -4   8 4016.48 111.394  11
   3  -4  -8 3843.69 88.6283   7
  -3  -4   8 3893.38 104.100  12
  -3  -4   8 3877.59 106.268   8
  -3  -4   8 3895.68 83.2662  10
  -3  -4   8 3751.79 95.2648   5
   3  -4  -8 3699.48 94.3112   9
  -3  -4   8 3805.63 93.2871   6
   3  -4  -8 3790.95 77.6955   5
   3  -4  -7 41181.8 256.124   6
  -3  -4   7 43581.2 356.739  11
  -3  -4   7 43685.5 314.147   5
  -3  -4   7 43227.3 316.485   6
  -3  -4   7 43777.6 337.418  12
   3  -4  -7 42583.6 310.645   9
  -3  -4   7 43018.1 269.702  10
   3  -4  -7 40696.8 256.135   8
   3  -4  -7 41105.2 286.025   7
  -3  -4   7 43109.5 351.524   8
   3  -4  -7 46322.6 279.338   5
   3  -4  -6 3881.21 82.8486   8
  -3  -4   6 4106.65 100.359   6
   3  -4  -6 4045.52 88.6545   7
  -3  -4   6 4124.82 109.296  11
  -3  -4   6 4094.64 104.619  12
  -3  -4   6 4063.25 81.9035  10
   3  -4  -6 3832.46 90.0301   9
   3  -4  -6 3915.93 81.5791   6
  -3  -4   6 3937.91 91.9073   5
   3  -4  -6 4001.05 84.0105   5
  -3  -4   6 4181.23 110.201   8
  -3  -4   5 64227.9 408.329  12
   3  -4  -5 66680.5 356.801   9
   3  -4  -5 65086.7 338.327   6
  -3  -4   5 67860.3 429.271  11
   3  -4  -5 68003.1 356.926   7
   3  -4  -5 64856.1 341.807   8
  -3  -4   5 67310.1 321.471  10
  -3  -4   5 67482.9 406.460   6
   3  -4  -5 64134.3 344.067   5
  -3  -4   5 67683.3 433.602   8
  -3  -4   4 5259.92 118.142  11
  -3  -4   4 5465.85 97.7807   9
   3  -4  -4 4731.68 92.7299   6
   3  -4  -4 4825.43 96.3548   8
   3  -4  -4 5132.78 98.8436   5
   3  -4  -4 4891.46 95.0979   7
  -3  -4   4 4999.83 112.949   6
  -3  -4   4 5109.69 115.614  12
  -3  -4   4 5145.09 118.674   8
   3  -4  -3 3136.80 76.9902   6
   3  -4  -3 3102.06 74.8007   7
  -3  -4   3 3176.47 93.3551   8
  -3  -4   3 2829.64 72.1284   9
  -3  -4   3 3064.15 89.6006  12
  -3  -4   3 2991.46 87.3672  11
  -3  -4   3 3035.05 92.5803   6
   3  -4  -3 2836.15 76.6109   5
   3  -4  -3 3079.64 79.8320   8
   3  -4  -3 2962.32 80.1945  11
   3  -4  -2 39.3150 17.9482   8
  -3  -4   2 8.18655 20.3662   6
  -3  -4   2 13.7375 16.9243  12
   3  -4  -2 10.5296 16.5264  11
   3  -4  -2 6.09557 16.3797   5
  -3  -4   2 26.8457 13.0457   9
   3  -4  -2 35.0398 14.9946   6
  -3  -4   2 16.6582 15.6556  11
  -3  -4   2 25.7552 19.6443   8
  -3  -4   1 752.605 45.4226  12
  -3  -4   1 764.175 46.2469   8
   3  -4  -1 718.994 39.0236   6
   3  -4  -1 748.870 43.7350  11
   3  -4  -1 791.754 44.2749   5
  -3  -4   1 795.252 41.7782   9
  -3  -4   1 789.542 49.3333   6
  -3  -4   1 751.424 42.9647  11
   3  -4  -1 710.412 42.7073   8
  -3  -4   0 208.756 27.6313  12
   3  -4   0 188.548 23.9010   6
  -3  -4   0 213.296 33.0659   6
   3  -4   0 187.959 26.7447  11
   3  -4   0 184.760 26.2319   5
  -3  -4   0 241.134 27.6497   9
  -3  -4   0 185.616 24.3228  11
   3  -4   0 166.290 24.8269   8
  -3  -4   0 209.259 28.0932   8
  -3  -4  -1 35209.7 251.176  11
  -3  -4  -1 39157.7 320.753   6
   3  -4   1 38378.9 276.938   6
   3  -4   1 37153.2 294.155   8
   3  -4   1 39615.8 309.883  11
  -3  -4  -1 38332.9 260.009  16
  -3  -4  -1 37270.0 284.074   9
  -3  -4  -1 40717.5 302.718  12
   3  -4   1 41389.3 318.365   5
  -3  -4  -1 38287.6 293.205   8
  -3  -4  -2 161.398 20.2888  16
  -3  -4  -2 150.511 22.6666   8
  -3  -4  -2 236.098 26.5019  12
   3  -4   2 171.030 28.9670  11
   3  -4   2 139.793 27.8595   8
   3  -4   2 153.013 23.5585   6
  -3  -4  -2 166.925 24.3311   9
  -3  -4  -2 172.072 27.3756   6
   3  -4   2 132.200 25.4562   5
  -3  -4  -3 18391.3 207.374   9
   3  -4   3 18603.3 217.012  11
   3  -4   3 18909.9 198.209   6
  -3  -4  -3 18930.4 223.608   6
  -3  -4  -3 18864.7 197.316   8
  -3  -4  -3 18872.0 194.089  16
   3  -4   3 18654.2 217.342   5
  -3  -4  -3 18682.1 196.623  12
   3  -4   3 18126.8 209.859   8
  -3  -4  -4 34795.4 269.103  16
   3  -4   4 33707.4 294.919  11
   3  -4   4 34478.8 270.164   6
  -3  -4  -4 34673.3 243.824   4
  -3  -4  -4 33925.7 257.139  12
  -3  -4  -4 35122.4 292.439   9
  -3  -4  -4 34463.5 301.870   6
   3  -4   4 37687.4 311.944   5
  -3  -4  -4 31127.7 251.905   8
   3  -4   4 34655.3 289.942   8
   3  -4   5 84233.1 468.388  11
  -3  -4  -5 84360.0 394.621   4
  -3  -4  -5 80882.3 449.038   9
  -3  -4  -5 87621.1 479.401   6
   3  -4   5 81766.0 446.672   8
   3  -4   5 79324.8 468.102   5
  -3  -4  -5 84437.4 428.045  16
   3  -4   6 79.0023 25.2880   5
   3  -4   6 60.2089 20.6889   8
  -3  -4  -6 63.9843 21.2630   6
  -3  -4  -6 90.3653 20.6933  16
  -3  -4  -6 81.9064 17.9890   4
  -3  -4  -6 91.8194 24.4908   9
   3  -4   6 67.4158 26.0339  11
  -3  -4  -7 19446.0 223.394   6
   3  -4   7 19970.9 235.193  11
  -3  -4  -7 18819.6 194.677   4
  -3  -4  -7 19714.2 214.010  16
  -3  -4  -7 19257.5 225.853   9
   3  -4   7 19526.3 215.762   8
  -3  -4  -8 49242.1 340.211  16
  -3  -4  -8 47840.7 342.248   6
   3  -4   8 50840.9 386.926   5
   3  -4   8 50704.3 370.579  11
  -3  -4  -8 47648.0 358.414   9
   3  -4   8 48572.5 335.249   8
  -3  -4  -8 49575.8 316.983   4
  -3  -4  -9 30689.9 269.713  16
  -3  -4  -9 32044.4 292.061   9
   3  -4   9 30049.8 281.808  11
   3  -4   9 31955.8 304.189   5
  -3  -4  -9 31050.8 252.525   4
  -3  -4  -9 32095.7 272.477   6
   3  -4   9 29604.0 257.203   8
  -3  -4 -10 3.00732 15.4214   6
   3  -4  10 20.3449 16.0353   8
  -3  -4 -10 27.3581 17.1123  16
  -3  -4 -10 15.3630 19.2975   9
   3  -4  10 9.44749 22.3139   5
  -3  -4 -10 0.43141 13.9751   4
   3  -4  10-8.35389 18.8013  11
  -3  -4 -11 18573.2 206.132  16
  -3  -4 -11 19966.9 225.329   9
  -3  -4 -11 19638.5 198.703   4
   3  -4  11 19676.9 233.068   5
   3  -4  11 18369.6 209.431  11
  -3  -4 -11 20085.3 198.760   6
   3  -4  11 18572.1 188.910   8
  -3  -4 -12 1646.14 61.0732  16
  -3  -4 -12 1747.98 66.9139   9
   3  -4  12 1649.20 55.2156   8
  -3  -4 -12 1485.68 52.6988   6
  -3  -4 -12 1740.98 59.3309   4
   3  -4  12 1772.65 69.9991   5
   3  -4  12 1611.51 61.7064  11
  -3  -4 -13 10790.1 140.614   4
   3  -4  13 10397.9 158.886   5
  -3  -4 -13 10801.4 156.723   9
  -3  -4 -13 10345.0 145.573  16
   3  -4  13 10298.8 128.372   8
   3  -4  14 658.132 42.0392   5
   3  -4  14 581.235 34.7823  11
   3  -4  14 557.865 28.9460   8
  -3  -4 -14 625.551 38.0245   9
  -3  -4 -14 638.482 34.7601   4
  -3  -4 -14 669.344 37.6217  16
   3  -4  15 3042.14 78.8975   5
  -3  -4 -15 2821.55 73.5108   9
  -3  -4 -15 2990.03 67.7722   4
  -3  -4 -16 5758.42 90.5370  16
   3  -4  16 5938.94 89.6893  11
   3  -4  16 5894.58 101.952   5
  -3  -4 -16 5914.79 98.0693   9
  -3   4 -17 2871.78 56.3654  10
  -3  -4 -17 2927.71 60.4881  16
  -3  -4 -17 2869.75 62.8199   9
   3  -4  17 2881.64 66.6387   5
  -3  -4 -18 1396.13 38.0522  16
  -3  -4 -18 1350.88 39.2942   9
   3  -4  18 1382.53 41.7419   5
  -3  -5  14 2037.26 47.1066   8
  -3  -5  14 2135.25 54.9959  11
  -3  -5  13 2076.50 57.8503  11
  -3  -5  13 2137.94 53.3517   8
  -3  -5  12 16571.9 167.710  11
  -3  -5  12 16530.3 155.753   8
  -3  -5  11 673.667 38.0844  11
  -3  -5  11 639.946 35.6313   8
  -3  -5  10 2040.19 63.0104   8
  -3  -5  10 2109.39 66.4835  11
  -3  -5   9 352.777 31.0163  11
  -3  -5   9 347.751 31.1835   8
  -3  -5   8 142.874 22.6178  11
  -3  -5   8 158.801 23.8642   8
  -3  -5   7 190.328 24.8347  11
  -3  -5   7 121.856 19.6560   6
  -3  -5   7 132.695 24.1023   8
  -3  -5   6 25442.9 213.012   6
  -3  -5   6 25588.7 241.596   8
  -3  -5   5 560.876 36.7682  11
  -3  -5   5 590.005 36.9717   6
  -3  -5   5 617.939 41.6354   8
   3  -5  -5 486.509 27.7814   8
   3  -5  -4 18136.1 165.315   8
  -3  -5   4 18232.0 187.120  11
   3  -5  -3 1252.58 46.2535   8
  -3  -5   3 1223.25 49.2188  11
  -3  -5   3 1283.70 57.3916   8
  -3  -5   3 1352.17 55.0946   6
   3  -5  -3 1390.09 45.2040   5
   3  -5  -2 10691.1 134.012   8
   3  -5  -2 10846.9 126.636   5
  -3  -5   2 11057.9 137.012  11
  -3  -5   2 11106.8 157.366   8
   3  -5  -1 625.633 35.6777   8
  -3  -5   1 611.941 38.6160   6
   3  -5  -1 646.265 34.8453   5
  -3  -5   1 587.546 38.8130   8
   3  -5   0 356.273 27.9156   8
  -3  -5   0 348.899 30.5754   8
  -3  -5   0 411.684 34.6750   6
  -3  -5   0 378.252 26.1093   9
   3  -5   0 418.710 29.1772   5
   3  -5   1 10018.3 136.210   8
  -3  -5  -1 10972.9 151.660   6
  -3  -5  -1 10246.1 126.771   9
   3  -5   1 11129.3 138.645   5
  -3  -5  -1 9637.97 132.952   8
  -3  -5  -2 1306.89 47.3075   9
   3  -5   2 1353.41 54.3317  11
   3  -5   2 1382.46 53.0955   8
  -3  -5  -2 1466.28 56.2629   6
   3  -5   2 1374.12 51.8931   5
  -3  -5  -2 1297.82 48.1217   8
   3  -5   3 5743.60 104.356   8
   3  -5   3 6154.89 113.188  11
  -3  -5  -3 5882.48 98.6292   9
  -3  -5  -3 6056.32 111.545   6
   3  -5   3 6333.84 109.357   5
   3  -5   4 116.513 20.2832   5
  -3  -5  -4 116.951 20.0487   6
   3  -5   4 111.845 21.5648  11
   3  -5   4 94.7657 19.4867   8
  -3  -5  -4 90.3996 17.1764   9
   3  -5   5 6276.97 110.047   5
   3  -5   5 6056.45 110.714  11
  -3  -5  -5 6163.42 106.332   6
   3  -5   5 6072.89 104.930   8
  -3  -5  -5 5917.70 100.054   9
   3  -5   6 10416.0 132.581   8
   3  -5   6 10595.5 143.919  11
  -3  -5  -6 10871.6 135.368   6
  -3  -5  -6 10605.1 133.239   9
   3  -5   7 1165.00 44.6761   8
   3  -5   7 1147.94 48.3248  11
  -3  -5  -7 1283.06 45.8038   6
  -3  -5  -7 1237.39 46.2274   9
   3  -5   7 1222.66 49.3559   5
   3  -5   8 10583.5 135.667   5
   3  -5   8 9819.59 131.036  11
  -3  -5  -8 10414.3 118.823   6
   3  -5   8 10012.9 122.818   8
  -3  -5  -8 10596.8 128.469   9
  -3  -5  -9 3427.61 71.9449   9
   3  -5   9 3448.71 75.7511  11
   3  -5   9 3370.67 67.3977   8
   3  -5  10 1545.54 48.9615  11
   3  -5  10 1475.12 43.2758   8
   3  -5  10 1623.71 51.5056   5
  -3  -5 -10 1541.87 47.3789   9
   3  -5  11 1920.61 51.5431  11
   3  -5  11 1985.85 53.9105   5
  -3  -5 -11 2068.34 51.9937   9
   3  -5  11 1897.20 45.3969   8
  -3  -5 -12-5.02587 9.66730   9
   3  -5  12 11.3466 10.7310   5
   4   0 -27 29.3146 12.3569   4
  -4   0  27 16.4666 11.6002   5
  -4   0  27-7.15682 12.0680   3
   4   0 -26 15846.7 163.711   4
   4   0 -26 15454.5 144.106  15
  -4   0  26 15612.5 158.712   5
  -4   0  26 15904.7 163.404   3
   4   0 -25 11.1343 12.3630  15
  -4   0  25 55.3219 17.1509   3
   4   0 -25 24.1979 16.9458   4
  -4   0  25 11.2689 14.9409   5
   4   0 -24 36143.8 282.802   4
  -4   0  24 36954.4 287.147   5
  -4   0  24 36309.5 285.306   3
   4   0 -23 7.15896 14.3657  15
  -4   0  23 10.7103 17.3895   5
   4   0 -23 4.08973 18.6573   4
  -4   0  23 21.6621 19.3966   3
  -4   0  22 2177.11 74.1219   5
   4   0 -22 2052.27 67.7292  15
   4   0 -22 2143.52 77.4403   4
  -4   0  22 2111.03 74.5256   3
   4   0 -21 14.6345 16.5083  15
  -4   0  21 31.6980 19.5748   5
  -4   0  21 12.3817 19.7253   3
   4   0 -21 10.8685 21.4195   4
   4   0 -20 22067.2 219.423  15
   4   0 -20 21662.8 239.314   4
  -4   0  20 22331.5 236.479   3
  -4   0  20 22470.2 228.352   5
  -4   0  19 21.9743 15.1152  11
   4   0 -19 7.57952 11.6825   7
   4   0 -19 12.8965 17.9475   4
  -4   0  19-1.16571 11.2130  10
   4   0 -19-3.02379 14.5303  15
  -4   0  19 16.8564 18.8127   3
   4   0 -18 72128.0 408.970   4
  -4   0  18 72148.9 379.531   5
   4   0 -18 71856.8 380.428  15
  -4   0  18 73463.8 340.035  10
  -4   0  18 72202.6 407.074   3
   4   0 -17 65.5979 13.8192   7
   4   0 -17 0.03165 12.9954  15
  -4   0  17 18.3449 11.0826  10
   4   0 -17 22.4812 14.5679   4
  -4   0  17 15.9387 13.2281  11
  -4   0  17 25.6457 14.9853   5
   4   0 -16 82370.4 398.836   4
   4   0 -16 92092.8 363.639   7
  -4   0  16 88992.8 386.084   5
   4   0 -16 90994.5 400.069   3
  -4   0  16 93548.2 385.877  11
   4   0 -16 84375.0 382.207  15
  -4   0  16 88078.1 359.244  10
  -4   0  15 14.4202 9.16639  10
   4   0 -15 35.8026 11.8400   7
   4   0 -15 3.15835 11.3572  15
  -4   0  15 9.04022 11.1524  11
   4   0 -15 44.4833 15.3768   4
   4   0 -15 16.3239 12.3679   3
  -4   0  15 7.78426 10.8314   5
   4   0 -14 66678.1 307.874  15
   4   0 -14 67308.5 325.849   4
   4   0 -14 67352.7 292.526   7
  -4   0  14 68353.5 304.956   5
   4   0 -14 67041.6 342.596  14
   4   0 -14 68197.1 317.812   3
  -4   0  14 67235.8 292.605  10
   4   0 -13 6.89243 9.67933   7
  -4   0  13-2.00932 9.81798   5
   4   0 -13 5.62493 11.0292   4
   4   0 -13-10.8997 13.0560  14
  -4   0  13 36.1239 12.4890  11
   4   0 -13 10.3386 10.6444   3
  -4   0  13 10.6496 9.40405  10
   4   0 -13 2.64400 9.90031  15
  -4   0  12 9300.52 100.748  11
   4   0 -12 8626.24 101.703   3
  -4   0  12 8960.52 99.6790  10
   4   0 -12 8646.04 98.8407   7
   4   0 -12 8696.52 106.335   4
  -4   0  12 9059.10 99.2369   5
   4   0 -12 9406.12 105.650  15
   4   0 -12 9589.59 117.083  14
   4   0 -11 32.4855 10.6298  13
   4   0 -11 69.4938 13.2493   4
  -4   0  11 23.7893 9.63758   5
   4   0 -11 21.6750 10.3759   3
  -4   0  11 21.2370 9.29713  11
   4   0 -11 36.4920 13.0743  14
   4   0 -11 33.8837 10.2570  15
   4   0 -10 104050. 321.571   4
   4   0 -10 102786. 316.828   3
   4   0  -9 18.2114 4.85505   1
   4   0  -9 14.4515 5.92571   1
   4   0  -7 17.3884 10.7188   1
  -4   0   7 6.41271 10.6847   1
  -4   0   6 83472.2 370.923   1
   4   0  -6 79990.8 477.379   2
   4   0  -5 40.1797 18.8588   2
   4   0  -5 42.0392 16.1169   1
  -4   0   5 22.0964 12.1717   1
   4   0  -3 13.6124 17.1549   1
  -4   0   3 22.1050 15.6911   1
  -4   0   2 30537.4 242.609   1
   4   0  -2 32565.6 267.539   1
  -4   0   1 15.8007 20.4639   1
   4   0  -1 12.5611 18.5054   1
   4   0   0 196563. 689.370   1
  -4   0  -1 5.18213 21.6348   1
   4   0   1 24.5021 19.3277   1
   4   0   3 44.9328 19.5519   1
  -4   0  -3 37.1673 19.2314   1
   4   0   4 89798.4 520.373   1
  -4   0  -4 87146.7 517.747   1
   4   0   5 16.6149 17.0383   1
  -4   0  -5 30.2045 21.2897   1
   4   0   6 123204. 672.327   1
  -4   0  -6 123282. 643.717   1
   4   0   7 35.4112 20.1921   1
  -4   0  -7 44.5837 21.8211   1
  -4   0  -7 42.3891 11.0996  15
   4   0   8 3986.85 144.197   1
  -4   0  -8 4097.82 70.3691   4
  -4   0  -8 4598.76 131.829   1
  -4   0  -8 3862.14 67.6550  15
   4   0   8 4403.29 75.3165   3
   4   0   9 27.7089 12.1328   3
  -4   0  -9 14.8602 10.7687  15
   4   0   9 37.3940 24.6206   1
  -4   0  -9 15.1585 11.1938   4
   4   0  10 4372.75 75.4624   5
  -4   0 -10 4590.40 82.5383   4
  -4   0 -10 4712.96 136.935   1
  -4   0 -10 4230.08 78.3007  15
   4   0  10 4680.54 86.0194   3
   4   0  11 14.1468 12.5555   3
  -4   0 -11 22.6960 13.5645   4
  -4   0 -11 40.1884 14.4746  15
   4   0  11 28.5599 12.8661   5
  -4   0 -11 19.5366 19.7317   1
   4   0  12 285112. 734.116   3
  -4   0 -12 298935. 717.241  15
  -4   0 -12 303310. 731.748   4
  -4   0 -13 36.3609 15.3405  15
   4   0  13 13.9044 15.3517   3
  -4   0 -13 48.1997 16.3252   4
   4   0  13 38.1153 13.7488   5
  -4   0 -14 79041.2 364.606   6
  -4   0 -14 77879.8 402.423   4
  -4   0 -14 75456.6 396.608  15
   4   0  14 75544.3 370.691   5
   4   0  14 75976.7 418.433   3
  -4   0 -15 20.3970 13.9959   6
   4   0  15 8.99227 16.5701   3
   4   0  15-2.44462 14.3335   5
  -4   0 -15 20.6636 16.7269   4
  -4   0 -15 24.6810 15.4443  15
  -4   0 -16 379.109 28.6953   6
  -4   0 -16 417.734 34.8426   4
   4   0  16 369.379 30.4225   5
  -4   0 -16 361.684 34.0535  15
   4   0  16 434.072 37.3683   3
  -4   0 -17-1.45062 17.3398  15
  -4   0 -17 26.3689 16.8645  10
   4   0  17 10.7879 17.2854   7
  -4   0 -17 8.59265 15.9153   4
   4   0  17 18.4974 19.6635   3
  -4   0 -17 11.2425 14.3036   6
  -4   0 -18 4563.45 106.772   4
  -4   0 -18 4197.60 89.1656   6
  -4   0 -18 4522.76 106.624  15
   4   0  18 4228.53 98.1582   7
  -4   0 -18 4547.75 97.3771  10
   4   0  18 4510.88 111.933   3
   4   0  19-0.08908 18.0891   3
  -4   0 -19 30.5783 14.7954   6
   4   0  19 1.83837 14.9086   7
  -4   0 -19 4.38001 16.8650  15
  -4   0 -19 26.2107 15.1774  10
  -4   0 -19 57.7434 20.0551   4
  -4   0 -20 14828.9 183.261   4
  -4   0 -20 14195.6 181.035  15
  -4   0 -20 14217.8 161.887  10
   4   0  20 13980.9 170.968   7
   4   0  20 15064.5 192.965   3
  -4   0 -21 1.75481 11.3900  10
   4   0  21 14.6415 17.6638   3
  -4   0 -21 17.9007 14.7884   4
   4   0  21 11.1604 14.6575   7
  -4   0 -22 4341.39 85.7058   4
  -4   0 -22 4257.08 77.2121  10
   4   0  22 4130.87 90.5864   3
   4   0  23 8.88608 13.2137   3
   4   0  23-10.3419 12.4839   7
  -4   0 -23 8.88939 11.1571   4
   4   0  24 15041.6 141.668   3
   4   0  24 16097.3 148.683  14
   4  -1 -27 10.3914 10.4228   4
  -4  -1  27 16.8511 11.2407   3
   4   1 -27 8.46457 9.07655  15
  -4  -1  27 5.67802 10.7718   5
   4   1 -26 1766.75 50.7095  15
  -4  -1  26 1745.07 53.4892   3
  -4   1  26 1639.01 47.1738   5
   4  -1 -26 1662.66 52.6602   4
  -4   1  26 1760.50 51.7801   3
   4   1 -26 1766.29 50.6425   4
  -4  -1  26 1656.41 53.9584   5
   4   1 -25 4758.47 89.8900  15
   4  -1 -25 4660.06 94.4425   4
  -4  -1  25 4471.44 93.4266   5
  -4   1  25 4468.98 87.4508   3
   4   1 -25 4585.26 88.8953   4
  -4  -1  25 4708.12 94.2194   3
   4   1 -24 1705.63 58.9514   4
  -4   1  24 1773.83 58.7168   5
   4  -1 -24 1764.28 63.9349   4
   4   1 -24 1690.20 59.0086  15
  -4  -1  24 1668.78 62.7455   5
  -4   1  24 1754.68 60.5874   3
  -4  -1  24 1759.72 62.2171   3
  -4   1  23 11490.9 152.227   5
   4  -1 -23 11963.7 169.621   4
   4   1 -23 11777.0 163.029   4
   4  -1 -23 11479.3 136.752  15
   4   1 -23 11689.2 160.120  15
  -4  -1  23 11222.0 165.051   5
  -4  -1  23 11684.6 165.135   3
  -4   1  23 12026.8 162.103   3
   4  -1 -22 5944.68 102.874   7
   4  -1 -22 5918.40 102.447  15
  -4   1  22 6062.91 113.337   5
  -4   1  22 5726.23 115.749   3
  -4  -1  22 5887.92 121.609   3
   4   1 -22 5984.55 121.812   4
   4  -1 -22 5895.93 124.195   4
   4   1 -22 5900.82 118.852  15
  -4  -1  22 5953.32 126.360   5
   4  -1 -21 16567.7 175.572  15
   4  -1 -21 16923.5 212.943   4
   4   1 -21 17196.0 207.460   4
  -4  -1  21 17999.1 223.172   5
   4  -1 -21 17653.4 183.588   7
  -4   1  21 17103.9 202.831   3
  -4  -1  21 16482.7 194.070  11
  -4   1  21 17021.4 189.271   5
   4   1 -21 16977.6 202.764  15
  -4  -1  21 16477.2 204.293   3
  -4  -1  21 16728.7 179.591  10
   4  -1 -20 1785.81 60.5219   7
   4  -1 -20 1938.26 61.4136  15
  -4  -1  20 2042.16 77.0438   5
   4  -1 -20 1902.90 73.5887   4
  -4   1  20 1884.76 69.5069   3
  -4  -1  20 1885.56 62.5020  10
  -4  -1  20 1949.96 69.8755  11
   4   1 -20 1891.80 70.8422   4
   4   1 -20 1891.01 69.7673  15
  -4  -1  20 1852.98 69.8700   3
  -4   1  20 1854.02 63.7110   5
   4   1 -19 1739.78 64.8474  15
   4  -1 -19 1702.03 69.4098   4
   4  -1 -19 1642.40 55.5831  15
   4  -1 -19 1752.85 60.0908   7
  -4  -1  19 1627.23 63.1051  11
  -4   1  19 1729.77 61.1271   5
  -4  -1  19 1801.13 66.5548   3
  -4  -1  19 1860.81 72.6334   5
  -4  -1  19 1686.04 59.4163  10
  -4   1  19 1772.49 66.9408   3
   4   1 -19 1773.60 66.5491   4
  -4  -1  18 1493.71 63.1572   5
   4  -1 -18 1484.77 55.1387   7
  -4   1  18 1509.84 60.0699   3
   4  -1 -18 1489.03 63.4653   4
   4   1 -18 1637.25 62.8166  15
  -4   1  18 1639.04 56.7903   5
   4   1 -18 1566.36 60.8884   4
  -4  -1  18 1541.57 60.4505   3
  -4  -1  18 1591.25 57.4967  10
   4  -1 -18 1607.97 54.0873  15
  -4  -1  18 1600.46 61.7923  11
   4  -1 -17 705.848 38.4349   7
   4  -1 -17 688.172 35.1957  15
   4  -1 -17 696.607 42.9613   4
   4   1 -17 763.522 42.4248  15
  -4  -1  17 658.938 39.7022  11
  -4  -1  17 731.671 41.5909   3
  -4   1  17 704.072 35.9875   5
   4   1 -17 764.120 42.6110   4
  -4  -1  17 762.391 44.3136   5
  -4  -1  17 708.972 38.8557  10
   4  -1 -17 693.442 38.1940   3
  -4   1  16 947.882 37.7794  11
   4  -1 -16 923.090 41.8256   3
   4  -1 -16 864.168 45.4333   4
  -4  -1  16 956.415 43.6620  10
   4   1 -16 1000.05 46.4936   4
   4  -1 -16 946.202 43.0180   7
  -4  -1  16 952.135 45.6426  11
  -4   1  16 962.413 40.0992   5
  -4  -1  16 1021.30 46.3106   3
  -4  -1  16 986.249 46.9466   5
   4   1 -16 987.079 46.5423  15
   4  -1 -15 30169.3 206.005  15
   4  -1 -15 30894.1 230.499   7
  -4  -1  15 31640.3 237.034   3
  -4   1  15 30274.0 198.728  11
   4  -1 -15 29677.7 216.160  13
  -4   1  15 30861.6 211.255   5
  -4  -1  15 30388.3 241.066  11
   4   1 -15 30133.2 236.351  15
   4  -1 -15 29963.1 242.748   4
   4  -1 -15 29782.4 219.295   3
  -4  -1  15 29959.7 228.326  10
   4   1 -15 29338.1 229.772   4
  -4  -1  15 30350.7 239.546   5
   4  -1 -14 12257.3 142.187   7
   4  -1 -14 11621.5 130.741  13
  -4  -1  14 12687.7 146.280   5
  -4  -1  14 13094.0 151.981  11
   4  -1 -14 12156.7 134.075   3
   4  -1 -14 12440.2 126.344  15
   4   1 -14 12260.3 142.499   4
   4  -1 -14 12404.5 149.087   4
  -4  -1  14 12412.3 142.245  10
   4   1 -13 97673.2 389.408  15
   4   1 -13 98456.5 398.682  14
   4  -1 -13 94546.4 360.289  13
  -4  -1  13 105162. 400.319   5
  -4  -1  13 99762.4 400.755  11
   4   1 -13 96567.6 378.608   4
   4  -1 -13 97857.8 339.470  15
  -4  -1  13 94660.6 381.065  10
   4   1 -13 96043.2 362.335   3
   4  -1 -13 95371.8 386.363   7
  -4  -1  13 102468. 389.886   8
   4  -1 -13 97122.9 364.561   3
   4  -1 -13 97639.0 393.003   4
  -4  -1  12 29176.4 202.486   5
   4   1 -12 26989.8 184.251   3
   4  -1 -12 28119.4 174.006  15
   4  -1 -12 29858.6 195.134  13
   4   1 -12 28759.4 201.116  15
   4  -1 -12 27258.0 199.927   7
  -4  -1  12 28402.0 205.347  11
   4   1 -12 27291.1 191.362   4
   4   1 -12 26246.3 282.066   1
  -4  -1  12 27881.2 203.158  10
   4  -1 -12 27770.1 197.449   4
  -4  -1  12 28064.8 195.281   8
   4  -1 -12 28232.6 203.700  14
   4  -1 -12 27957.2 186.356   3
   4   1 -12 26975.5 200.776  14
   4  -1 -11 13550.8 133.871  14
  -4  -1  11 14109.2 133.100   5
   4  -1 -11 12331.7 119.312  13
   4   1 -11 13632.5 132.614  15
  -4  -1  11 13740.6 136.145  11
  -4  -1  11 13566.2 136.426  10
   4   1 -11 13445.3 198.145   1
   4   1 -11 12925.5 121.238   3
   4   1 -11 13586.6 128.221   4
   4  -1 -11 13657.7 138.609   7
   4   1 -11 12921.7 213.736   1
   4  -1 -11 13407.5 131.021   4
   4   1 -11 13542.6 134.764  14
   4  -1 -11 14217.6 127.746   3
  -4  -1  11 13601.0 131.379   8
   4   1 -10 34287.8 193.149   4
  -4  -1  10 35195.4 211.709  10
  -4  -1  10 35813.7 209.407  11
   4  -1 -10 34652.8 197.800   4
  -4  -1  10 34864.1 197.372   5
   4   1 -10 34570.5 319.795   1
   4  -1 -10 33891.7 200.541  14
   4   1 -10 34906.4 202.370  15
   4   1 -10 32988.6 368.383   1
   4  -1 -10 32707.4 177.531   5
   4  -1 -10 33931.0 213.829   7
  -4   1  10 34639.3 413.651   2
   4   1 -10 33759.2 202.739  14
   4   1 -10 32927.2 184.242   3
   4  -1 -10 34670.6 191.654   3
  -4  -1   9 34570.5 187.633   5
  -4   1   9 34080.5 375.412   2
   4  -1  -9 36192.0 213.779   7
   4   1  -9 37703.9 338.002   1
  -4  -1   9 36703.2 204.431  11
   4   1  -9 36025.8 196.846  15
   4   1  -9 34677.9 187.252   4
  -4  -1   9 35768.2 207.734  10
   4   1  -9 35796.8 444.910   2
  -4  -1   9 37620.9 383.269   1
   4  -1  -9 34200.3 175.574   5
   4   1  -8 74421.4 606.905   2
  -4   1   8 76548.7 358.709   1
   4   1  -8 79187.6 493.926   1
  -4  -1   8 78654.6 556.075   1
  -4   1   8 78679.5 309.836   1
  -4   1   8 74930.4 502.973   2
   4   1  -7 29183.8 299.787   1
  -4  -1   7 29014.3 337.146   1
  -4   1   7 26067.1 262.603   2
   4   1  -7 26567.7 345.007   2
  -4   1   7 26149.7 241.887   1
  -4   1   7 27701.2 211.632   1
  -4   1   6 11755.1 175.257   1
  -4  -1   6 11974.8 210.633   1
   4   1  -6 12158.5 192.578   1
  -4   1   6 11936.2 145.268   1
  -4  -1   5 14829.4 229.647   1
   4   1  -5 14543.9 211.240   1
  -4   1   5 13959.8 144.692   2
  -4   1   5 13769.8 162.021   1
   4   1  -4 10618.0 176.061   1
   4  -1  -4 10555.5 175.219   1
  -4  -1   4 10232.0 189.589   1
   4  -1  -3 143781. 662.895   1
  -4  -1   3 138683. 685.037   1
   4   1  -3 135974. 623.745   1
  -4   1   3 130965. 541.245   1
   4   1  -2 79068.2 477.422   1
  -4   1   2 78477.8 432.493   1
  -4   1   1 28552.1 268.804   1
  -4  -1   1 28862.4 308.697   1
   4   1   0 2886.99 93.7846   1
  -4   1   0 2896.94 89.5576   1
  -4  -1   0 2881.65 100.002   1
   4   1   1 14167.3 207.879   1
  -4  -1  -1 14125.5 220.150   1
  -4   1  -1 13925.3 198.261   1
   4   1   2 2756.59 97.4189   1
   4  -1   2 3166.46 117.976   1
  -4  -1  -2 2883.48 102.334   1
   4  -1   2 3169.00 75.1992   2
  -4   1  -2 2627.09 90.6200   1
   4  -1   3 706.280 59.3738   1
  -4  -1  -3 582.407 49.8523   1
   4  -1   3 616.481 41.3905   2
   4   1   3 663.085 50.8114   1
  -4   1  -3 565.214 45.9739   1
   4  -1   4 676.767 49.0744   2
   4   1   4 686.143 52.3807   1
  -4  -1  -4 652.378 51.4070   1
  -4   1  -4 687.139 50.9289   1
   4  -1   4 753.389 63.6426   1
   4  -1   5 115799. 671.824   2
   4   1   5 115808. 663.802   1
   4  -1   5 105938. 766.237   1
  -4  -1  -5 109117. 652.176   1
  -4   1  -5 104230. 612.123   1
   4   1   6 7094.67 176.470   1
  -4  -1  -6 7571.50 175.194   1
  -4  -1  -6 7321.26 95.7819   4
   4  -1   6 8044.17 196.281   2
  -4  -1  -6 7204.65 82.5512   7
  -4  -1  -6 6543.78 89.9056   6
  -4   1  -6 6918.99 163.904   1
   4  -1   6 6777.36 90.6018   3
  -4  -1  -7 5362.42 74.0468   7
  -4  -1  -7 5202.91 146.090   1
  -4  -1  -7 4851.59 74.4946  15
   4  -1   7 5644.94 179.716   2
  -4   1  -7 5079.31 76.7333  15
  -4  -1  -7 4594.19 79.1878   6
   4   1   7 5232.14 153.638   1
   4  -1   7 4822.21 80.5270   3
   4  -1   7 4835.58 80.0903   5
  -4  -1  -7 5230.19 84.0479   4
  -4   1  -7 4820.29 141.287   1
   4  -1   8 96117.6 351.317   7
  -4  -1  -8 88693.3 330.371  15
   4   1   8 86940.3 620.032   1
   4   1   8 91102.7 335.028   3
   4  -1   8 93163.0 365.532   3
  -4   1  -8 92128.8 341.372  15
  -4  -1  -8 93749.0 330.550  10
  -4  -1  -8 88502.6 360.334   4
  -4  -1  -8 88034.0 314.383   7
   4  -1   8 100681. 379.846   5
  -4  -1  -8 100560. 656.119   1
  -4   1  -8 86163.5 619.975   1
  -4  -1  -9 51110.0 253.187  10
  -4  -1  -9 53269.6 486.075   1
  -4  -1  -9 51911.5 288.421   4
   4  -1   9 52481.6 282.751   5
  -4  -1  -9 53124.3 254.339   7
  -4  -1  -9 51204.0 262.740  15
  -4   1  -9 52141.1 270.295  15
   4  -1   9 51909.2 269.016   7
   4   1   9 51678.5 261.146   3
   4  -1   9 50635.4 284.286   3
  -4   1  -9 51899.1 501.569   1
  -4  -1 -10 20508.2 166.662   7
  -4   1 -10 18967.5 315.802   1
  -4  -1 -10 18957.3 174.252   6
  -4  -1 -10 19398.0 168.499  15
  -4  -1 -10 19763.9 184.719   4
  -4  -1 -10 20307.3 164.920  10
   4  -1  10 20295.7 173.357   7
  -4   1 -10 20202.0 176.572  15
   4  -1  10 17925.0 172.695   5
  -4  -1 -10 21321.9 315.107   1
   4   1  10 19220.3 168.223   3
   4  -1  10 20072.2 186.846   3
   4  -1  11 10622.6 131.214   7
  -4  -1 -11 10541.3 130.340  15
  -4   1 -11 10353.7 244.210   1
  -4  -1 -11 10214.6 132.316   6
  -4   1 -11 10752.3 125.735   4
   4  -1  11 10804.6 143.203   3
  -4   1 -11 10857.7 135.911  15
   4  -1  11 9908.95 134.167   5
  -4  -1 -11 10457.5 141.159   4
  -4  -1 -11 9885.78 120.900   7
   4   1  11 10905.9 134.740   3
  -4  -1 -11 10681.5 124.440  10
   4  -1  12 32.5550 16.3683   5
  -4   1 -12 27.0907 13.9923  15
   4  -1  12 49.9372 15.9785   7
  -4  -1 -12 29.1394 13.1934   6
  -4  -1 -12 40.8632 15.6033  15
  -4  -1 -12 53.8780 17.7651   4
   4  -1  12 40.8646 16.9583   3
  -4   1 -12 50.9168 14.0818   4
  -4  -1 -12 57.5213 13.4069  10
   4   1  12 52.8008 15.3370   3
   4  -1  13 7745.18 120.934   7
   4   1  13 7550.70 122.263   3
  -4  -1 -13 7606.68 118.801   6
  -4   1 -13 8112.81 118.282   4
  -4  -1 -13 7843.57 114.047  10
  -4  -1 -13 7463.17 118.796  15
   4  -1  13 7889.51 129.955   5
  -4   1 -13 7339.15 123.050  15
  -4  -1 -13 7977.26 133.787   4
   4  -1  13 7816.32 133.408   3
   4   1  14 37.4481 16.2439   3
  -4   1 -14 20.9286 15.6047  15
   4  -1  14 26.5060 19.2768   3
  -4  -1 -14 30.8137 15.1158   6
  -4  -1 -14 31.1728 13.8227  10
   4  -1  14 38.1227 17.0595   7
  -4   1 -14 25.9119 13.4064   4
   4  -1  14 62.3411 19.5103   5
  -4  -1 -14 57.2329 20.6092   4
  -4  -1 -14 46.1472 16.8388  15
  -4  -1 -15 15408.4 166.373  10
  -4  -1 -15 14715.9 170.582   6
  -4  -1 -15 13762.8 171.903  15
   4   1  15 14465.0 179.114   3
  -4  -1 -15 14496.5 192.772   4
  -4   1 -15 14591.4 167.997   4
  -4   1 -15 14558.6 184.985  15
   4  -1  15 13744.9 183.981   5
   4  -1  15 14872.7 178.578   7
   4  -1  15 14210.6 190.011   3
   4  -1  16 20479.2 213.198   7
  -4   1 -16 20767.4 226.108  15
  -4  -1 -16 20703.9 195.080  10
  -4  -1 -16 20676.9 234.903   4
  -4   1 -16 21383.1 207.011   4
  -4  -1 -16 19952.9 210.651  15
  -4  -1 -16 21215.7 205.849   6
   4   1  16 20189.9 215.640   3
  -4  -1 -16 19930.3 196.504  16
   4  -1  16 21958.4 237.229   5
  -4  -1 -16 20624.3 225.047   9
   4  -1  17 8233.83 136.461   7
  -4  -1 -17 8173.31 126.513   6
  -4  -1 -17 8016.07 138.580   9
  -4  -1 -17 8324.54 150.914   4
  -4  -1 -17 8050.06 122.024  10
  -4   1 -17 8132.79 144.266  15
   4  -1  17 8208.57 144.465   5
   4   1  17 8175.59 139.288   3
   4  -1  17 8356.21 152.437   3
   4  -1  18 8503.10 137.619   7
  -4  -1 -18 8463.14 151.683   4
  -4  -1 -18 7936.85 118.383  10
  -4   1 -18 8723.66 149.386  15
  -4  -1 -18 8260.75 139.227   9
   4  -1  18 8170.20 142.673   5
   4  -1  18 8652.01 154.973   3
   4   1  18 8437.71 140.335   3
  -4   1 -19 33315.3 232.620   6
   4  -1  19 33763.6 264.036   7
  -4  -1 -19 34614.2 297.342   4
  -4   1 -19 35503.8 293.126  15
  -4  -1 -19 33630.4 264.825   9
   4  -1  19 35187.7 284.400   5
   4   1  19 34702.1 278.751   3
   4   1  20 612.792 38.2408   7
   4  -1  20 560.654 34.9202   7
  -4  -1 -20 605.713 40.6733   4
   4  -1  20 554.504 41.2517   3
   4  -1  20 536.812 36.7641   5
  -4   1 -20 530.754 31.1876   6
  -4   1 -20 570.772 36.4804  10
  -4   1 -20 596.870 40.3146  15
   4   1  20 588.750 36.9349   3
   4  -1  21 261.247 29.3672   3
   4   1  21 239.043 25.7025   7
   4  -1  21 269.414 24.2133   7
  -4   1 -21 263.505 25.3308  10
  -4   1 -21 265.383 28.5205  15
   4   1  21 344.134 28.0852   3
  -4  -1 -21 308.284 28.9988   4
   4  -1  22 270.333 26.8027   3
   4   1  22 275.266 24.7763   7
   4   1  22 264.564 22.9301   3
  -4   1 -22 282.203 23.1127  10
  -4  -1 -22 284.107 25.9451   4
   4  -1  23 5648.31 95.0703   3
   4   1  23 5500.54 92.1314  14
   4  -1  23 5381.78 86.2009  14
  -4  -1 -23 5546.25 89.9874   4
  -4   1 -23 5373.77 81.4236  10
   4   1  24 462.107 25.7194  14
   4  -1  24 490.847 26.5395   3
   4   2 -26 4040.99 66.1347  15
  -4  -2  26 3807.44 71.0614   5
   4  -2 -25 1614.56 49.6249   4
  -4  -2  25 1635.39 52.4948   5
   4   2 -25 1621.81 47.6279  15
  -4  -2  25 1743.46 48.1233   3
  -4  -2  24 10188.5 126.237   3
   4   2 -24 10464.5 129.617  15
   4  -2 -24 10463.4 135.436   4
   4  -2 -23 498.638 30.0160   7
  -4  -2  23 564.926 34.1212   3
   4   2 -23 492.264 32.9044  15
   4   2 -23 610.238 32.6783   4
   4  -2 -23 564.782 36.7990   4
  -4   2  23 577.317 32.4442   3
  -4  -2  23 537.738 39.2031   5
  -4   2  23 624.915 32.7675   5
  -4  -2  22 8817.98 128.544  10
   4   2 -22 9487.74 132.882   4
  -4  -2  22 8592.49 134.479  11
   4  -2 -22 8983.24 126.967   7
   4   2 -22 9040.66 137.299  15
   4  -2 -22 9259.39 145.894   4
  -4   2  22 9041.61 122.122   5
  -4  -2  22 9439.16 154.104   5
  -4   2  22 8955.21 126.974   3
  -4  -2  22 9216.74 137.701   3
  -4  -2  21 327.148 30.7345   3
   4   2 -21 372.054 30.5224   4
   4   2 -21 417.652 34.4974  15
   4  -2 -21 334.507 28.9454   7
   4  -2 -21 297.845 31.1392   4
  -4   2  21 330.246 27.6657   5
  -4  -2  21 328.470 31.3448  11
  -4  -2  21 302.080 35.3125   5
  -4  -2  21 345.222 29.1133  10
  -4   2  21 345.285 28.9628   3
  -4  -2  20 3251.94 86.2661   3
  -4   2  20 3471.96 84.9809   3
   4   2 -20 3334.92 89.9176  15
   4  -2 -20 3091.95 82.4692   7
  -4  -2  20 3333.00 92.6143  11
  -4   2  20 3295.94 79.7642   5
  -4  -2  20 3239.63 97.6331   5
  -4  -2  20 3378.94 85.8554  10
   4  -2 -20 3268.61 94.0639   4
   4   2 -20 3410.18 85.5698   4
   4   2 -19 1967.46 70.7269  15
   4  -2 -19 2063.58 69.8318   7
  -4   2  19 2213.11 65.2339   5
  -4  -2  19 2170.32 81.9828   5
  -4  -2  19 2127.22 70.4795  10
  -4  -2  19 2084.21 70.4920   3
  -4   2  19 2045.20 66.0529   3
   4  -2 -19 2115.02 77.3657   4
  -4  -2  19 1964.71 73.5302  11
   4   2 -19 2146.62 69.1322   4
  -4  -2  18 13970.8 195.358  11
   4   2 -18 13490.7 179.143  15
   4  -2 -18 13914.2 191.675   4
  -4   2  18 13852.0 156.629   5
  -4  -2  18 13753.5 176.961  10
   4   2 -18 13855.0 171.110   4
  -4   2  18 13845.2 168.945   3
  -4  -2  18 13214.4 195.392   5
  -4  -2  18 13558.3 174.409   3
   4   2 -17 49501.9 319.205   4
   4  -2 -17 48917.3 353.395   4
   4   2 -17 46593.0 328.031  15
  -4  -2  17 50180.0 374.524  11
  -4  -2  17 48589.9 319.676   3
  -4  -2  17 48024.8 366.546   5
  -4  -2  17 47952.8 329.114  10
  -4   2  17 47514.0 285.466   5
  -4   2  17 49793.5 317.141   3
   4  -2 -17 47139.7 322.392   7
   4  -2 -16 60623.7 364.873   7
   4   2 -16 60245.2 344.229   4
   4  -2 -16 62654.2 387.641   4
  -4  -2  16 59886.6 399.896  11
  -4  -2  16 60584.4 401.567   5
   4  -2 -16 60369.4 316.902   3
   4   2 -16 60416.5 365.797  15
  -4  -2  16 62605.8 355.751   3
   4  -2 -16 58600.4 338.480  13
  -4  -2  16 61271.2 350.081   8
  -4  -2  16 60440.0 362.265  10
  -4  -2  15 20225.2 226.237   5
   4  -2 -15 19988.4 209.249   7
   4  -2 -15 18931.0 186.501  13
   4  -2 -15 18774.6 171.444   3
   4   2 -15 18446.4 195.994  15
  -4  -2  15 19142.8 189.306   3
   4  -2 -15 19542.3 209.839   4
  -4  -2  15 18808.7 217.046  11
  -4  -2  15 19021.0 199.879  10
   4   2 -15 19218.6 189.447   4
  -4  -2  15 19787.8 202.214   8
   4  -2 -14 35772.2 272.322   7
  -4  -2  14 33213.4 259.045  10
   4  -2 -14 34404.9 267.073   4
   4  -2 -14 31878.4 239.938  13
   4   2 -14 33303.2 242.500   4
   4   2 -14 32329.5 250.171  15
  -4  -2  14 32323.2 277.352  11
  -4  -2  14 34069.1 285.015   5
   4  -2 -14 32568.9 219.066   3
  -4  -2  14 32785.6 247.048  12
  -4  -2  14 32177.4 235.537   3
  -4  -2  14 33102.4 260.780   8
   4  -2 -13 1602.66 48.0525   3
  -4  -2  13 1577.00 60.8914   5
   4   2 -13 1528.16 50.5788   4
   4   2 -13 1412.13 52.0151  15
  -4  -2  13 1501.14 53.9574  12
   4  -2 -13 1510.08 55.2054   4
   4  -2 -13 1481.64 51.2083  13
  -4  -2  13 1330.38 53.6450  10
  -4  -2  13 1551.06 50.6072   3
  -4  -2  13 1454.55 58.3650  11
  -4  -2  13 1471.00 55.5398   8
   4  -2 -13 1527.12 57.7365   7
   4   2 -12 82654.5 352.225   4
  -4  -2  12 85039.2 419.106   5
   4   2 -12 79385.8 757.476   1
   4  -2 -12 85653.7 369.823  13
   4  -2 -12 83542.8 380.680   4
  -4  -2  12 83091.3 348.502   3
   4  -2 -12 88288.3 414.271   7
  -4  -2  12 81194.9 329.320   6
   4   2 -12 82126.1 372.187  15
  -4  -2  12 82540.5 417.987  11
   4  -2 -12 80833.4 329.642   5
  -4  -2  12 84138.7 388.495  12
  -4  -2  12 79826.5 389.366   8
   4  -2 -12 83303.4 329.365   3
  -4  -2  11 3715.63 84.9124   5
   4  -2 -11 3551.71 65.8836   3
   4  -2 -11 3806.66 85.0734   7
  -4  -2  11 3631.91 69.8047   6
   4   2 -11 3727.33 72.7541   4
   4  -2 -11 3687.59 77.9018   4
  -4  -2  11 3657.56 85.2870  11
  -4  -2  11 3688.54 81.2759  10
   4  -2 -11 3625.39 70.0315   5
  -4  -2  11 3696.40 81.1068  12
   4   2 -11 3505.12 74.5822  15
   4   2 -11 3348.48 157.896   1
  -4  -2  11 3738.23 70.8893   3
  -4  -2  11 3439.85 80.2954   8
   4   2 -10 7140.45 232.240   1
  -4  -2  10 7980.85 114.871  10
  -4  -2  10 7777.85 115.511  12
  -4  -2  10 7423.48 114.308   8
   4   2 -10 7867.48 105.892  15
  -4  -2  10 7893.51 117.912   5
  -4  -2  10 7763.18 120.067  11
  -4  -2  10 7543.94 100.743   6
  -4  -2  10 7779.53 97.5195   3
   4   2 -10 7654.90 101.513   4
   4  -2 -10 8413.10 123.356   7
   4  -2 -10 7591.65 93.5894   3
   4  -2 -10 7759.70 107.041   4
   4   2 -10 8366.28 269.028   2
   4  -2 -10 7389.15 96.8894   5
   4  -2  -9 46209.5 247.348   4
   4   2  -9 45373.5 237.554   4
  -4  -2   9 44757.7 264.081  10
  -4  -2   9 46916.0 283.312  11
  -4  -2   9 44507.9 267.727   5
   4   2  -9 45299.8 559.646   1
   4  -2  -9 45178.3 274.691   7
  -4  -2   9 44687.8 246.356   6
   4   2  -9 44236.4 243.289  15
   4   2  -9 46254.4 589.686   2
  -4  -2   9 45606.7 274.423  12
  -4   2   9 45618.3 356.180   1
   4  -2  -9 42907.6 216.912   3
  -4  -2   9 47360.2 286.911   8
   4  -2  -9 44109.6 233.796   5
  -4  -2   8 265809. 661.121   8
   4   2  -8 260286. 570.953  15
   4   2  -8 265700. 1345.37   2
   4   2  -8 267980. 562.328   4
  -4  -2   8 271514. 634.627   5
  -4  -2   8 263888. 648.057  11
  -4  -2   8 273147. 620.571   6
  -4   2   8 268144. 922.760   1
  -4  -2   8 263314. 621.593  10
   4  -2  -8 265375. 530.639   3
   4  -2  -8 259862. 500.265   8
  -4  -2   8 270729. 653.730  12
  -4  -2   8 263280. 1362.85   1
   4  -2  -7 74710.9 271.543   8
   4   2  -7 73851.9 288.752   4
  -4   2   7 66265.8 602.355   1
  -4  -2   7 72708.1 331.899  11
   4   2  -7 69718.2 685.148   2
  -4  -2   7 74050.5 314.026   5
  -4   2   7 72157.2 508.915   1
  -4  -2   7 72255.4 316.245  10
  -4  -2   7 72022.0 331.609  12
  -4  -2   7 75455.3 710.380   1
   4  -2  -7 74929.1 340.647   7
  -4  -2   7 72986.2 317.808   6
  -4  -2   7 71259.7 332.998   8
   4  -2  -7 73029.0 299.731   5
   4  -2  -6 15476.7 124.936   8
   4   2  -6 15557.7 129.428   4
  -4  -2   6 15244.2 149.330  12
  -4   2   6 15038.1 298.651   1
   4  -2  -6 14453.5 131.321   5
   4  -2  -6 15527.0 152.356   7
  -4  -2   6 15164.8 141.673  10
  -4  -2   6 15806.3 132.977   9
  -4  -2   6 15933.7 150.824  11
  -4  -2   6 15714.4 146.869   6
  -4   2   6 15479.8 242.701   1
  -4  -2   6 14960.9 314.559   1
  -4  -2   6 14923.3 150.134   8
  -4  -2   5 4577.38 76.2095  10
   4  -2  -5 4775.99 83.4363   7
  -4   2   5 4759.38 82.8575   2
  -4  -2   5 5013.38 72.7801   4
  -4  -2   5 4701.46 79.6897  11
  -4  -2   5 4708.19 175.907   1
   4  -2  -5 4772.54 70.5993   8
  -4  -2   5 4712.70 80.8234   6
  -4   2   5 5343.41 148.242   1
  -4  -2   5 4663.10 81.2584  12
  -4  -2   5 4877.40 73.7344   9
   4  -2  -5 5251.49 81.0442   5
  -4  -2   5 4792.79 82.9417   8
  -4   2   5 5299.25 184.067   1
  -4  -2   4 389379. 728.391  12
  -4  -2   4 387515. 1556.14   1
   4  -2  -4 405641. 695.591  11
  -4  -2   4 405947. 723.294  11
  -4   2   4 420644. 1360.68   1
   4  -2  -4 397743. 647.941   8
  -4  -2   4 403885. 699.982  10
  -4  -2   4 388174. 629.266   4
   4  -2  -4 371927. 689.565   5
  -4  -2   4 387179. 725.653   8
   4  -2  -4 374497. 715.564   7
   4  -2  -3 219.756 18.4838   8
   4  -2  -3 243.703 19.4477  11
  -4  -2   3 216.916 20.4366   8
  -4  -2   3 222.498 18.3875   9
  -4  -2   3 221.403 20.5438  12
  -4  -2   3 196.421 20.1779   6
  -4   2   3 242.772 38.1192   1
  -4  -2   3 240.184 19.1421  10
  -4  -2   3 240.936 45.6081   1
   4  -2  -3 228.991 20.3314   5
   4  -2  -3 252.544 21.4271   7
  -4  -2   2 7470.37 100.034   6
   4  -2  -2 8152.13 99.5382  11
  -4  -2   2 8269.81 99.4807   9
  -4  -2   2 7637.53 101.698  12
  -4  -2   2 7654.07 218.511   1
  -4   2   2 7583.67 188.164   1
   4  -2  -2 7253.43 96.5889   5
  -4  -2   2 7780.47 100.173   8
   4  -2  -2 7399.87 98.4420   7
   4  -2  -2 7649.36 92.6192   8
   4  -2  -1 28493.2 181.509   8
  -4  -2   1 29117.5 420.145   1
  -4  -2   1 28213.0 192.654  12
  -4  -2   1 28544.7 195.626   6
  -4  -2   1 28987.3 178.042   4
  -4   2   1 28825.4 372.692   1
  -4  -2   1 29286.8 188.084   9
   4  -2  -1 28440.6 194.809   5
  -4  -2   1 28152.7 187.497   8
  -4  -2   0 41751.8 217.060   4
   4  -2   0 40693.8 201.141   6
  -4  -2   0 39494.9 487.855   1
  -4  -2   0 41287.7 235.798   6
   4  -2   0 41333.3 222.050   8
  -4  -2   0 39076.7 222.452   9
  -4  -2   0 40868.7 214.629  16
   4  -2   0 39775.5 226.606  11
  -4  -2   0 41775.6 229.732  12
   4  -2   0 40660.2 234.199   5
  -4   2   0 38868.9 441.670   1
   4  -2   1 4975.03 71.3587   6
  -4  -2  -1 4716.62 82.5001   6
  -4  -2  -1 4872.09 173.721   1
  -4  -2  -1 4644.69 76.6626  12
  -4  -2  -1 4739.42 76.6002   4
  -4  -2  -1 4790.44 80.6225   9
  -4  -2  -1 4687.35 74.7211  16
  -4   2  -1 4791.44 156.616   1
   4  -2   1 4619.96 79.7753   5
   4  -2   1 4763.86 77.0033   8
  -4  -2  -2 112685. 827.306   1
  -4  -2  -2 106942. 369.697   4
   4  -2   2 107188. 384.653   7
  -4   2  -2 112409. 760.196   1
   4  -2   2 111675. 393.069  11
  -4  -2  -2 108457. 395.310   6
  -4  -2  -2 112463. 373.301  12
   4  -2   2 116851. 386.678   8
   4  -2   2 113594. 345.493   6
  -4  -2  -2 113946. 401.922   9
   4  -2   2 110947. 403.972   5
  -4  -2  -3 45227.5 258.143   9
   4  -2   3 44486.0 249.840   7
  -4   2  -3 45722.5 492.462   1
  -4  -2  -3 45443.0 245.777   4
  -4  -2  -3 43510.0 516.965   1
   4  -2   3 47406.6 267.374   5
   4  -2   3 44722.5 230.636   3
  -4  -2  -3 43860.8 255.581   6
   4  -2   3 45204.1 256.607  11
  -4  -2  -3 41146.3 228.043  12
   4  -2   3 48224.4 230.164   6
   4  -2   3 46561.4 249.076   8
   4  -2   4 48068.2 276.790   5
  -4  -2  -4 44796.7 526.230   1
   4  -2   4 49800.8 221.799  10
  -4  -2  -4 47745.0 271.347   6
  -4   2  -4 46684.6 506.519   1
   4  -2   4 51438.5 279.518  11
   4  -2   4 47031.7 260.284   7
  -4  -2  -4 48075.8 213.156   7
   4  -2   4 44154.7 238.940   3
  -4  -2  -4 47297.0 269.332   9
  -4  -2  -4 46027.8 241.778  12
  -4  -2  -4 47130.9 259.953   4
   4  -2   4 49681.5 258.267   8
   4  -2   5 33013.4 211.293   3
   4  -2   5 34232.5 236.919   5
  -4  -2  -5 33778.3 226.265   4
  -4  -2  -5 32778.6 204.435  12
  -4  -2  -5 35894.9 242.201   6
  -4   2  -5 34636.1 448.188   1
   4  -2   5 35483.0 238.568  11
  -4  -2  -5 32790.2 232.140   9
  -4  -2  -5 34926.0 188.767   7
   4  -2   5 35155.6 194.156  10
  -4  -2  -5 35150.2 469.174   1
   4  -2   5 33182.8 224.155   7
   4  -2   5 34857.6 221.054   8
   4  -2   6 1973.45 54.6369   3
  -4   2  -6 2014.12 111.930   1
  -4   2  -6 2062.11 50.5049  15
  -4  -2  -6 1933.81 113.059   1
  -4  -2  -6 2148.62 50.3320   7
   4  -2   6 2070.11 58.5798   7
  -4  -2  -6 2062.46 61.4218   6
  -4  -2  -6 1912.98 56.2641   4
   4  -2   6 2030.54 59.8629  11
  -4  -2  -6 2106.36 52.9491  12
   4  -2   6 2051.15 49.8105  10
  -4  -2  -6 2006.85 60.4383   9
   4  -2   6 1893.51 58.5706   5
   4  -2   6 2071.85 55.9566   8
   4  -2   7 19570.3 173.999   3
  -4   2  -7 19274.1 346.067   1
   4  -2   7 18286.3 180.270  11
  -4  -2  -7 17924.2 151.180   7
  -4   2  -7 18474.1 156.896  15
   4  -2   7 18114.4 153.038  10
  -4  -2  -7 18514.9 351.280   1
  -4  -2  -7 17624.0 173.534   4
   4  -2   7 18702.1 186.550   5
  -4  -2  -7 18517.8 187.123   9
  -4  -2  -7 19128.5 187.416   6
   4  -2   7 17216.7 170.475   7
   4  -2   7 18873.3 167.476   8
  -4   2  -8 219.405 46.7317   1
  -4  -2  -8 228.194 19.3100   7
   4  -2   8 169.875 20.9759   7
  -4   2  -8 182.001 18.0385  15
   4  -2   8 197.161 19.8677  10
  -4  -2  -8 222.102 44.4026   1
  -4  -2  -8 233.270 25.2164   6
  -4  -2  -8 214.092 23.6753   4
  -4  -2  -8 198.729 24.2839   9
   4  -2   8 230.121 25.5356   5
   4  -2   8 228.854 21.2782   8
   4  -2   8 177.948 22.3740  11
   4  -2   8 212.713 21.4854   3
  -4  -2  -9 573.826 30.5402   7
   4  -2   9 507.812 35.5431   5
  -4   2  -9 512.530 29.8389  15
  -4  -2  -9 442.622 32.6335   4
  -4  -2  -9 534.483 35.2777   6
  -4  -2  -9 522.622 35.5597   9
   4  -2   9 538.632 34.1987   7
  -4   2  -9 463.581 62.6794   1
   4  -2   9 454.247 31.2883   3
   4  -2   9 564.447 31.3442   8
   4  -2  10 2319.25 69.4564   7
  -4  -2 -10 2217.05 60.1529   7
  -4   2 -10 2313.46 63.2176  15
  -4  -2 -10 2216.02 71.9928   9
  -4  -2 -10 2092.35 68.6586   4
   4  -2  10 2131.30 67.2300  11
   4  -2  10 2166.75 71.3585   5
  -4   2 -10 2541.23 140.596   1
  -4  -2 -10 2376.29 72.0328   6
   4  -2  10 2261.84 67.2039   3
   4  -2  10 2258.68 59.2353   8
  -4  -2 -11 36212.5 288.107   4
   4  -2  11 37321.6 282.283   7
   4  -2  11 38082.5 280.337  11
  -4  -2 -11 37582.1 282.209   6
   4  -2  11 36550.9 294.187   5
  -4  -2 -11 36802.3 250.429   7
  -4   2 -11 37648.3 261.696  15
  -4  -2 -11 36775.8 295.005   9
   4  -2  11 35925.4 231.795   8
   4  -2  11 36917.6 279.172   3
  -4  -2 -12 14607.7 191.438   9
  -4  -2 -12 15084.4 166.987   7
  -4  -2 -12 14659.1 179.063   6
   4  -2  12 14804.2 181.047   7
   4  -2  12 14937.2 177.671  11
   4  -2  12 15316.7 195.749   5
  -4  -2 -12 14859.5 189.383   4
   4  -2  12 14812.9 182.964   3
  -4   2 -12 14804.6 170.686  15
   4  -2  13 19010.4 204.594   7
  -4  -2 -13 18290.4 220.448   9
  -4  -2 -13 19649.9 195.372   7
   4  -2  13 19526.2 205.066  11
  -4  -2 -13 18494.2 219.725   4
  -4  -2 -13 19588.7 208.434   6
   4  -2  13 18240.9 218.318   5
  -4   2 -13 18386.2 196.676  15
   4  -2  13 18683.6 210.912   3
   4  -2  14 18262.9 194.971  11
  -4  -2 -14 19096.8 205.671   6
  -4  -2 -14 17498.0 217.235   4
   4  -2  14 18412.6 222.617   5
  -4  -2 -14 17949.6 220.723   9
  -4   2 -14 18642.5 203.495  15
   4  -2  14 18449.0 202.450   7
   4  -2  14 17773.6 209.938   3
   4  -2  15 196.335 24.6110   7
   4  -2  15 180.828 30.2849   5
   4  -2  15 201.292 28.3251   3
  -4  -2 -15 171.927 29.9190   4
  -4  -2 -15 187.344 27.8826   9
  -4   2 -15 193.578 26.0354  15
  -4  -2 -15 182.014 25.1640   6
  -4   2 -16 3815.60 96.3187  15
  -4  -2 -16 4147.58 92.6661   6
  -4  -2 -16 3897.94 104.656   4
  -4  -2 -16 3964.74 102.244   9
   4  -2  16 3952.31 104.358   5
  -4  -2 -16 3844.39 94.8206  16
   4  -2  16 3638.05 97.6468   3
   4  -2  17 201.350 30.1503   3
  -4   2 -17 188.203 26.2211  15
  -4  -2 -17 151.662 22.6218  16
   4  -2  17 205.272 29.4243   5
  -4  -2 -17 172.248 28.8558   4
  -4  -2 -17 171.523 26.3715   9
   4  -2  18 31.9088 19.2251   3
   4  -2  18 37.3428 19.6879   5
  -4  -2 -18 50.2456 18.0501   9
  -4   2 -18 9.53313 16.0632  15
  -4  -2 -18-2.64580 13.3378  16
  -4  -2 -18 51.2390 20.6931   4
  -4   2 -19 28.2099 15.8590  15
   4  -2  19 38.0467 17.2033   3
  -4  -2 -19 27.5514 18.6285   4
   4  -2  19 50.5250 17.9340   5
  -4  -2 -19 65.0720 19.1493   9
  -4  -2 -19 37.4736 14.3744  16
  -4   2 -20 2513.56 68.9593  15
   4   2  20 2513.99 68.3925  14
   4  -2  20 2472.07 70.3919   5
  -4  -2 -20 2415.64 66.1998   9
  -4   2 -20 2402.95 56.0357   6
  -4  -2 -20 2603.54 74.4273   4
   4  -2  20 2601.84 73.3893   3
   4  -2  21 7227.13 111.530   3
  -4  -2 -21 7255.34 111.971   4
  -4  -2 -21 6289.36 96.3961   9
   4   2  21 6610.00 103.513   7
   4   2  21 7331.11 106.583  14
   4  -2  21 6949.26 108.181   5
  -4   2 -21 7248.23 105.248  10
  -4  -2 -22 1048.82 39.6504   4
  -4   2 -22 1044.35 37.5684  10
   4  -2  22 975.987 38.9308   3
   4   2  22 990.113 37.1936  14
  -4   2 -23 9504.42 98.9079  10
  -4  -2 -23 9792.42 104.166   4
  -4  -3  23 1117.78 43.0616   5
   4   3 -23 1128.54 37.0852  15
   4  -3 -22 11533.8 122.736   7
   4  -3 -22 11840.4 149.970   9
   4  -3 -22 10898.0 124.866   4
  -4  -3  22 12404.6 149.681   5
   4   3 -22 12145.7 128.894  15
  -4  -3  22 11224.2 134.075  11
   4  -3 -21 2066.73 57.2444   7
   4   3 -21 2068.43 57.1709  15
   4  -3 -21 2048.87 58.8696   4
  -4  -3  21 2044.12 58.1036  10
  -4  -3  21 1958.68 66.6361   5
   4  -3 -21 2113.36 70.2113   9
  -4  -3  21 1965.89 61.6179  11
   4  -3 -20 30043.9 228.849   7
  -4  -3  20 29651.1 259.225  11
   4   3 -20 31007.9 233.240  15
  -4  -3  20 31141.6 233.671  10
   4  -3 -20 29246.5 235.092   4
  -4  -3  20 31509.6 276.601   5
   4  -3 -20 31354.2 283.501   9
  -4  -3  19 2310.15 77.8232  11
   4  -3 -19 2365.45 68.4038   7
  -4   3  19 2515.46 61.9056   5
   4  -3 -19 2207.12 68.8440   4
   4   3 -19 2344.82 67.6096  15
   4  -3 -19 2364.35 84.9100   9
  -4  -3  19 2303.57 80.2031   5
  -4  -3  19 2273.32 67.5704  10
   4   3 -18 68.2609 17.7604  15
  -4  -3  18 87.7703 19.7604  10
   4  -3 -18 49.3003 19.0688   4
  -4  -3  18 80.3706 23.1517  11
   4  -3 -18 66.8302 20.3215   7
  -4   3  18 65.5630 14.5039   5
   4  -3 -17 18115.9 199.682   7
   4  -3 -17 16047.9 195.781   4
  -4   3  17 18902.9 172.813   5
  -4  -3  17 18397.9 231.127  11
   4   3 -17 17579.6 190.593  15
  -4  -3  17 17522.3 197.404  10
  -4  -3  17 18305.2 235.860   5
  -4  -3  17 16964.4 186.977   8
   4  -3 -16 26740.3 228.534  13
  -4  -3  16 24798.6 236.151   8
  -4  -3  16 24963.7 273.411  11
  -4  -3  16 24925.9 238.248  10
  -4  -3  16 24980.3 277.724   5
   4  -3 -16 26370.7 246.581   7
   4   3 -16 25469.8 230.412  15
  -4  -3  15 8948.61 144.439  10
   4  -3 -15 9080.09 146.053   7
   4  -3 -15 9105.68 134.515  13
  -4  -3  15 9026.94 165.096  11
  -4  -3  15 9231.78 168.314   5
   4   3 -15 9239.82 138.837  15
  -4  -3  15 8960.73 148.377   8
  -4  -3  14 3701.76 97.1017   8
   4  -3 -14 3969.74 97.7502   7
   4   3 -14 3668.16 87.3886  15
   4  -3 -14 3352.09 88.3364   4
  -4  -3  14 3675.68 95.0568  12
   4  -3 -14 3591.56 85.6967  13
  -4  -3  14 3786.32 108.728   5
  -4  -3  14 3663.82 91.8723  10
   4   3 -14 3767.83 81.4409   4
  -4  -3  14 3622.24 106.147  11
   4  -3 -13 15399.4 182.484   4
  -4  -3  13 15835.0 193.623  12
  -4  -3  13 16869.4 221.721  11
   4  -3 -13 15080.3 172.899  13
  -4  -3  13 15578.7 212.529   5
   4  -3 -13 15468.3 190.442   7
   4   3 -13 16133.9 177.711  15
  -4  -3  13 15694.2 186.953  10
   4   3 -13 16217.7 166.084   4
  -4  -3  13 15497.6 197.856   8
   4   3 -12 203999. 615.029  15
   4  -3 -12 194548. 604.754  13
   4  -3 -12 200496. 676.071   7
   4   3 -12 202265. 573.392   4
  -4  -3  12 193313. 641.842  10
  -4  -3  12 200965. 744.275   5
  -4  -3  12 194687. 685.333  12
  -4  -3  12 199806. 752.880  11
  -4  -3  12 202522. 608.831   6
  -4  -3  12 195314. 706.548   8
   4   3 -11 3943.16 79.1583   4
  -4  -3  11 3803.90 84.8273   6
   4  -3 -11 3995.85 79.6008   5
   4  -3 -11 4087.64 96.8509   7
  -4  -3  11 3675.65 102.989  11
  -4  -3  11 4034.21 104.145   8
  -4  -3  11 3924.62 102.740   5
  -4  -3  11 3849.49 96.1696  12
   4   3 -11 3639.37 80.8461  15
  -4  -3  11 3815.25 89.8547  10
  -4  -3  10 104709. 524.970  11
   4   3 -10 103133. 393.183   4
   4   3 -10 101480. 412.936  15
   4  -3 -10 100997. 471.841   7
  -4  -3  10 100529. 490.189   5
  -4  -3  10 101703. 441.366   6
  -4  -3  10 102912. 452.673  10
   4  -3 -10 103169. 401.659   5
  -4  -3  10 103743. 509.437   8
   4  -3  -9 4242.47 73.7296   8
   4   3  -9 4460.79 81.9958   4
  -4  -3   9 4332.98 92.5054   6
   4  -3  -9 4471.05 98.1626   7
  -4  -3   9 4246.01 100.078  12
  -4  -3   9 4329.83 105.821  11
  -4  -3   9 4236.98 91.1959  10
   4   3  -9 4431.66 84.3350  15
  -4  -3   9 4265.27 99.4696   5
  -4  -3   9 4397.26 105.467   8
   4  -3  -9 4060.91 80.9618   5
   4   3  -8 16231.7 153.095   4
  -4  -3   8 15635.0 169.490  10
  -4  -3   8 15103.1 177.244   5
  -4  -3   8 15539.8 188.232  12
  -4  -3   8 15780.3 192.861   8
  -4  -3   8 15466.8 176.547   6
   4  -3  -8 15525.3 144.974   8
   4  -3  -8 15850.7 181.346   7
  -4  -3   8 15875.7 195.949  11
   4  -3  -8 16177.0 161.260   5
   4  -3  -7 20.0358 15.6729   7
   4   3  -7 43.7840 13.0217   4
  -4  -3   7 25.7775 17.7119  12
   4   3  -7 5.54361 10.3135  15
   4   3  -7 9.20151 31.4726   2
   4  -3  -7 8.43548 11.1028   8
  -4  -3   7 23.8770 15.0631   6
  -4  -3   7 12.4629 11.5241  10
   4  -3  -7 11.2235 16.2841   9
  -4  -3   7 60.3047 17.1106   5
  -4  -3   7 37.7875 19.1980  11
  -4  -3   7 31.8890 19.3879   8
   4   3  -6 4208.80 206.988   2
   4  -3  -6 3759.44 86.7403   7
   4   3  -6 4549.47 80.3468   4
   4   3  -6 4153.22 220.823   1
  -4  -3   6 4172.24 87.0452   5
  -4  -3   6 4350.44 100.436  12
  -4  -3   6 4593.50 83.7469   9
  -4  -3   6 4352.22 97.9652  11
  -4  -3   6 4419.35 94.9301   6
   4  -3  -6 4245.41 75.3670   6
   4  -3  -6 4407.76 80.5529   8
  -4  -3   6 4368.44 86.2205  10
   4  -3  -6 4311.32 90.5267   9
  -4   3   6 4298.16 179.687   1
   4   3  -6 4333.41 77.0850  15
   4  -3  -6 4181.08 84.2201   5
  -4  -3   6 4017.96 96.8508   8
   4   3  -5 9592.47 115.256   4
  -4  -3   5 9584.82 146.001   8
   4  -3  -5 9112.91 131.217   7
  -4  -3   5 9875.40 146.013  12
   4  -3  -5 9274.24 111.689   6
   4  -3  -5 10252.9 133.739   5
  -4  -3   5 9520.76 123.236  10
   4  -3  -5 10319.6 132.018   9
  -4   3   5 9545.66 267.814   1
  -4  -3   5 9358.03 123.902   5
  -4  -3   5 9696.48 122.021   9
  -4  -3   5 10060.9 143.628  11
  -4  -3   5 9491.78 138.231   6
   4  -3  -5 9383.00 117.897   8
  -4  -3   4 60748.4 311.248   9
  -4  -3   4 58369.2 783.640   1
  -4  -3   4 61855.1 347.400  11
  -4  -3   4 59387.4 347.343   6
   4  -3  -4 61329.9 328.138   5
   4  -3  -4 58793.4 326.452   7
  -4  -3   4 60601.3 353.477  12
   4  -3  -4 59491.9 323.997  11
   4  -3  -4 61462.2 292.074   6
  -4  -3   4 59107.8 354.968   8
  -4  -3   4 61261.0 308.514  10
   4  -3  -4 62973.5 309.653   9
  -4   3   4 65069.4 714.518   1
   4  -3  -4 60525.1 308.859   8
   4  -3  -3 12977.9 152.820   7
  -4  -3   3 13760.2 144.319  10
  -4  -3   3 13093.5 163.573   6
  -4  -3   3 12959.0 162.672  12
  -4  -3   3 13609.0 159.638  11
   4  -3  -3 13967.6 157.294  11
   4  -3  -3 13532.9 138.097   6
  -4  -3   3 13043.1 131.878   4
   4  -3  -3 12944.5 153.915   5
  -4   3   3 13359.3 326.397   1
  -4  -3   3 13740.9 149.634   9
  -4  -3   3 13186.6 165.581   8
  -4  -3   3 12567.6 358.554   1
   4  -3  -3 13555.1 148.324   8
   4  -3  -2 136287. 490.868   7
   4  -3  -2 130765. 433.789   6
  -4  -3   2 134248. 517.911   8
  -4  -3   2 134747. 489.348  11
  -4  -3   2 127170. 500.450  12
  -4  -3   2 134750. 428.247  16
  -4  -3   2 131256. 517.754   6
  -4   3   2 138406. 1061.29   1
  -4  -3   2 127017. 417.386   4
  -4  -3   2 129153. 431.580  10
   4  -3  -2 130990. 484.635  11
  -4  -3   2 132390. 469.754   9
   4  -3  -2 130933. 495.775   5
  -4  -3   2 135606. 1176.12   1
   4  -3  -2 133000. 475.267   8
  -4  -3   1 7344.96 101.968  16
  -4  -3   1 7153.72 122.155   6
  -4  -3   1 7261.90 118.652  12
   4  -3  -1 7722.86 120.045  11
   4  -3  -1 7420.08 104.545   6
  -4  -3   1 7273.29 113.160   9
   4  -3  -1 7326.16 113.476   7
  -4  -3   1 6900.20 99.2678  10
   4  -3  -1 7597.40 120.945   5
  -4   3   1 7841.04 257.229   1
  -4  -3   1 7528.27 103.494   4
  -4  -3   1 7701.69 280.561   1
  -4  -3   1 7262.97 119.589   8
  -4  -3   1 7306.71 112.560  11
   4  -3  -1 7459.06 117.208   8
  -4  -3   0 92575.6 419.797  12
  -4  -3   0 88150.0 362.319   4
  -4  -3   0 91484.7 373.117  16
  -4  -3   0 90895.4 355.296  10
  -4  -3   0 96124.6 445.139   6
   4  -3   0 88593.1 408.402  11
   4  -3   0 93178.8 373.453   6
   4  -3   0 95640.4 427.398   5
  -4   3   0 98601.2 918.361   1
  -4  -3   0 92285.1 968.850   1
  -4  -3   0 92575.4 383.053  11
  -4  -3   0 94300.3 412.443   9
   4  -3   0 93836.5 403.092   7
  -4  -3   0 93790.2 417.062   8
   4  -3   0 92645.1 410.747   8
  -4  -3  -1 769.971 37.0167  16
  -4  -3  -1 742.143 39.1285   9
   4  -3   1 711.333 35.4163   6
  -4  -3  -1 766.919 35.9111   4
  -4  -3  -1 837.941 41.5292  12
  -4  -3  -1 779.281 43.4851   6
  -4   3  -1 666.043 80.0341   1
   4  -3   1 736.422 40.7531  11
   4  -3   1 691.089 36.8312   7
  -4  -3  -1 812.550 96.4461   1
   4  -3   1 720.955 40.9184   5
  -4  -3  -1 759.160 39.6692   8
   4  -3   1 722.706 38.9644   8
  -4   3  -2 23.3448 31.9134   1
  -4  -3  -2 20.5170 12.6491  16
  -4  -3  -2 47.2288 17.3533   9
  -4  -3  -2 60.5987 17.2416  12
  -4  -3  -2 56.5567 19.7636   6
   4  -3   2 47.5657 16.6298  11
   4  -3   2 59.3207 15.5849   6
   4  -3   2 42.6565 17.2679   8
  -4  -3  -2 55.6609 14.7966   4
   4  -3   2 90.3012 17.3591   7
  -4  -3  -2 38.2084 38.7730   1
   4  -3   2 80.4104 19.6218   5
  -4  -3  -2 62.1947 16.2486   8
  -4  -3  -3 21073.4 206.610   9
   4  -3   3 22224.9 197.493   7
  -4  -3  -3 22710.0 203.657  12
  -4  -3  -3 22885.2 225.288   6
   4  -3   3 22542.0 194.457   6
   4  -3   3 23061.7 219.279  11
  -4  -3  -3 21489.5 192.195   4
  -4  -3  -3 22933.6 493.209   1
   4  -3   3 21745.9 216.236   5
  -4  -3  -3 22057.2 199.201  16
  -4  -3  -3 21305.9 188.330   8
   4  -3   3 22473.6 212.037   8
   4  -3   4 4185.59 86.9939   7
  -4  -3  -4 4141.85 86.0490  12
  -4  -3  -4 4206.29 87.8834   4
  -4  -3  -4 4203.78 99.0436   6
  -4  -3  -4 4068.39 88.4238  16
   4  -3   4 4606.11 100.126  11
  -4  -3  -4 4297.16 97.3301   9
   4  -3   4 4088.40 96.2601   5
  -4  -3  -4 4410.94 219.520   1
  -4  -3  -4 4070.93 80.6912   8
   4  -3   4 4274.02 93.2334   8
   4  -3   5 30499.5 234.198   7
   4  -3   5 27843.4 211.663   3
  -4  -3  -5 29707.3 238.697   4
  -4  -3  -5 31057.2 194.519   7
  -4  -3  -5 30886.9 231.029  12
  -4  -3  -5 30008.7 575.620   1
   4  -3   5 30078.5 260.064  11
  -4  -3  -5 31294.5 271.618   6
  -4  -3  -5 29789.6 258.001   9
   4  -3   5 31763.1 271.480   5
  -4  -3  -5 29228.9 238.890  16
   4  -3   5 31080.5 252.277   8
   4  -3   6 37388.2 255.061   3
  -4  -3  -6 37707.6 302.683   6
  -4  -3  -6 35978.4 244.589  12
   4  -3   6 37828.1 295.355  11
  -4  -3  -6 36759.5 273.308   4
  -4  -3  -6 37011.2 221.472   7
  -4  -3  -6 35159.4 287.060   9
   4  -3   6 37089.6 298.846   5
   4  -3   6 37632.8 279.541   8
   4  -3   7 107.935 20.5860   8
  -4  -3  -7 118.004 19.9730   4
  -4  -3  -7 126.247 23.4959   6
   4  -3   7 96.3287 17.8220   3
   4  -3   7 107.495 24.7392  11
  -4  -3  -7 91.8251 23.1936   9
  -4  -3  -7 153.368 17.9209   7
   4  -3   7 115.739 26.1504   5
   4  -3   8 40675.2 281.734   3
   4  -3   8 36745.7 298.381  11
  -4  -3  -8 35709.5 296.566   6
  -4  -3  -8 37588.1 311.108   9
  -4  -3  -8 37433.9 288.971   4
   4  -3   8 37702.5 317.246   5
  -4  -3  -8 40365.9 248.101   7
   4  -3   8 36682.1 276.537   8
  -4  -3  -9 6251.37 122.272   4
   4  -3   9 6304.11 126.241  11
   4  -3   9 6275.61 133.369   5
  -4  -3  -9 6553.39 133.363   9
  -4  -3  -9 6253.77 126.427   6
   4  -3   9 6583.31 118.255   8
  -4  -3 -10 5879.46 122.303   6
   4  -3  10 5677.68 128.770   5
   4  -3  10 5623.51 109.211   3
  -4  -3 -10 5547.83 96.9843   7
  -4  -3 -10 5397.98 116.154   4
  -4  -3 -10 5571.59 125.054   9
   4  -3  10 5423.70 105.429   8
   4  -3  10 5539.20 119.231  11
  -4  -3 -11 25845.1 215.646   7
   4  -3  11 25011.2 248.540  11
   4  -3  11 23521.0 225.954   3
  -4  -3 -11 25197.9 250.164   6
  -4  -3 -11 24932.6 252.212   4
  -4  -3 -11 24853.4 264.929   9
   4  -3  11 24138.1 267.104   5
   4  -3  11 24004.8 216.596   8
   4  -3  12 24927.2 215.903   8
  -4  -3 -12 25061.4 213.490   7
   4  -3  12 26482.7 242.601   3
  -4  -3 -12 25028.6 251.890  16
  -4  -3 -12 26451.9 252.271   6
  -4  -3 -12 25559.6 257.454   4
   4  -3  12 26419.1 253.477  11
  -4  -3 -12 25309.5 269.033   9
   4  -3  12 25950.1 278.136   5
   4  -3  13 10444.6 152.791   3
  -4   3 -13 10034.9 136.280  15
   4  -3  13 9925.84 171.358   5
  -4  -3 -13 9957.91 161.124   4
  -4  -3 -13 9651.04 149.456   6
   4  -3  13 9587.45 127.869   8
  -4  -3 -13 9687.40 167.054   9
   4  -3  13 9330.62 149.626  11
  -4  -3 -13 9135.67 151.729  16
  -4   3 -14 4393.93 90.5674  15
  -4  -3 -14 4238.09 102.218  16
  -4  -3 -14 4490.97 99.6907   6
  -4  -3 -14 4617.41 109.758   4
   4  -3  14 4488.75 101.534  11
   4  -3  14 4419.29 99.3367   3
  -4  -3 -14 4407.67 110.393   9
   4  -3  14 4378.66 113.160   5
  -4  -3 -15 13767.1 177.452  16
  -4   3 -15 13968.6 159.057  15
   4  -3  15 13826.1 192.988   5
  -4  -3 -15 14244.3 185.470   4
   4  -3  15 13532.7 164.533  11
  -4  -3 -15 14129.0 190.549   9
   4  -3  15 14026.6 172.629   3
  -4   3 -16 8439.78 120.549  15
  -4  -3 -16 8114.12 131.434  16
  -4  -3 -16 8689.03 141.408   4
   4  -3  16 8188.14 120.675  11
   4  -3  16 8556.15 148.579   5
  -4  -3 -16 8628.38 142.353   9
  -4  -3 -17 74.3608 18.3791  16
  -4  -3 -17 80.2069 20.3293   4
   4  -3  17 79.5674 17.5678   3
  -4  -3 -17 97.5656 20.5428   9
   4  -3  17 55.7661 19.5055   5
  -4  -3 -18 14872.9 165.212   4
   4  -3  18 15052.3 170.638   5
   4  -3  18 14946.4 156.540   3
  -4  -3 -18 14542.4 152.383  16
  -4  -3 -19 615.003 33.3089   4
   4  -3  19 631.231 31.9670   3
  -4  -3 -19 612.553 31.8384   9
   4  -3  19 651.820 34.9512   5
  -4  -3 -19 668.121 30.6525  16
   4  -3  20 5090.71 84.0900   5
  -4  -3 -20 5097.72 78.9328   9
   4  -4 -20 2588.90 50.4077   7
   4  -4 -20 2726.39 60.4214   9
  -4  -4  19 831.474 38.1518  11
   4  -4 -19 873.568 32.7550   7
   4  -4 -19 844.841 38.4929   9
  -4  -4  19 848.407 37.3713   5
   4  -4 -18 283.262 21.6462   7
  -4  -4  18 245.825 20.2675  10
  -4  -4  18 272.620 25.8585  11
   4  -4 -18 233.064 24.9039   9
  -4  -4  18 244.565 24.0869   5
   4  -4 -17 5608.94 91.1626   7
  -4  -4  17 5549.35 110.284  11
  -4  -4  17 5570.17 90.0705  10
   4  -4 -17 5206.62 104.020   9
  -4  -4  17 5306.07 101.479   5
  -4  -4  17 5382.14 90.3807   8
  -4  -4  16 2643.67 77.1755   5
  -4  -4  16 3000.56 86.5192  11
   4  -4 -16 2740.68 68.2035   7
  -4  -4  16 2933.94 68.8749  10
   4  -4 -16 2539.42 77.1485   9
  -4  -4  16 2830.53 71.8734   8
   4  -4 -15 962.313 43.2457   7
  -4  -4  15 999.072 54.9910  11
   4  -4 -15 826.527 47.8125   9
  -4  -4  15 928.116 41.3788  10
  -4  -4  15 962.205 49.8993   5
  -4  -4  15 915.044 45.3419   8
  -4  -4  14 213.525 23.2616  10
   4  -4 -14 201.007 22.9128   7
  -4  -4  14 219.958 32.2469  11
  -4  -4  14 190.016 27.6633   5
   4  -4 -14 147.504 25.3345   9
   4  -4 -14 202.740 21.2096  13
  -4  -4  14 225.898 27.7689   8
   4  -4 -13 464.164 32.4867   7
   4  -4 -13 494.970 30.9543  13
  -4  -4  13 549.782 44.2621  11
  -4  -4  13 460.214 37.5272   5
  -4  -4  13 497.504 32.9226  10
  -4  -4  13 457.336 38.2736   8
   4  -4 -12 366.674 35.4942   9
   4  -4 -12 405.756 29.5805  13
  -4  -4  12 376.581 28.8195  10
  -4  -4  12 349.560 33.0398   5
  -4  -4  12 473.400 43.7713  11
   4  -4 -12 404.370 31.6858   7
  -4  -4  12 454.739 38.9950   8
   4  -4 -11 22254.6 180.599   5
  -4  -4  11 22441.2 241.305  12
   4  -4 -11 23914.9 223.964   7
   4  -4 -11 22562.7 201.218  13
  -4  -4  11 22759.8 213.792   6
  -4  -4  11 21813.2 229.922   5
  -4  -4  11 23214.5 268.506  11
   4  -4 -11 21561.4 235.718   9
  -4  -4  11 22790.3 209.404  10
  -4  -4  11 22429.2 248.919   8
  -4  -4  10 611.970 44.6669  12
  -4  -4  10 665.896 47.4601   8
   4  -4 -10 661.748 40.1274   7
  -4  -4  10 643.123 41.2501   5
  -4  -4  10 611.258 47.7461  11
  -4  -4  10 552.413 36.8795   6
  -4  -4  10 614.181 36.8565  10
   4  -4 -10 668.379 44.3548   9
   4  -4 -10 611.045 35.0555  13
   4  -4 -10 627.040 32.6736   5
   4  -4  -9 16342.1 188.087   7
  -4  -4   9 16954.9 221.620   8
  -4  -4   9 16447.2 190.056   6
  -4  -4   9 16289.9 208.867  12
  -4  -4   9 16824.5 228.149  11
  -4  -4   9 16394.0 175.261  10
  -4  -4   9 15537.0 187.364   5
   4  -4  -9 15650.8 159.264   5
  -4  -4   8 476.460 40.8503  12
   4  -4  -8 496.281 35.7041   7
  -4  -4   8 466.417 36.3025   6
  -4  -4   8 413.054 32.1688   5
  -4  -4   8 488.672 43.5014  11
   4  -4  -8 464.741 29.9542   5
  -4  -4   8 489.603 32.3467  10
   4  -4  -8 435.458 34.3594   9
   4  -4  -8 420.727 27.6807   8
  -4  -4   8 481.529 43.7798   8
   4  -4  -7 11370.7 137.594   8
   4  -4  -7 12273.8 149.175   5
  -4  -4   7 11524.9 177.007  12
   4  -4  -7 11815.0 159.325   7
  -4  -4   7 12166.9 187.748  11
  -4  -4   7 11589.9 165.162   6
  -4  -4   7 12161.0 147.705  10
   4  -4  -7 11391.5 154.222   9
  -4  -4   7 12071.5 188.479   8
  -4  -4   6 7792.84 145.901  12
   4  -4  -6 6869.30 103.641   6
  -4  -4   6 7762.61 147.654  11
  -4  -4   6 7529.27 136.904   6
   4  -4  -6 6939.81 110.956   8
  -4  -4   6 7735.12 115.354  10
   4  -4  -6 7221.50 123.155   7
   4  -4  -6 7594.64 119.466   5
  -4  -4   6 7852.25 150.798   8
   4  -4  -5 13729.8 160.022   8
   4  -4  -5 15036.6 175.863   7
  -4  -4   5 14934.9 200.755  12
  -4  -4   5 14545.2 197.321  11
  -4  -4   5 14106.5 188.820   6
   4  -4  -5 13329.4 147.719   6
  -4  -4   5 14099.2 151.967  10
   4  -4  -5 13127.6 160.779   5
  -4  -4   5 14298.2 201.679   8
   4  -4  -4 53.9627 17.0926   8
   4  -4  -4 43.7581 16.1460   7
  -4  -4   4 84.3640 23.5649  12
  -4  -4   4 98.4480 18.2368   9
   4  -4  -4 56.4033 14.6216   6
  -4  -4   4 52.8701 20.8302   6
  -4  -4   4 79.4982 23.1516  11
  -4  -4   4 83.0990 25.3316   8
   4  -4  -4 50.4884 18.0167   5
   4  -4  -3 56.7201 18.2854   8
   4  -4  -3 55.5815 17.0600   7
  -4  -4   3 39.8414 15.7148   9
  -4  -4   3 14.7956 19.5581   6
  -4  -4   3 31.3115 18.1803  11
   4  -4  -3 57.1326 16.8096   6
  -4  -4   3 33.1920 20.4748  12
   4  -4  -3 36.7899 16.6323   5
  -4  -4   3 32.7560 20.7873   8
  -4  -4   2 450.266 33.3018   9
  -4  -4   2 427.251 38.4748  12
   4  -4  -2 424.115 30.8546   7
   4  -4  -2 423.714 34.6310  11
  -4  -4   2 385.364 37.6828   6
  -4  -4   2 431.842 35.7467  11
   4  -4  -2 368.059 28.1792   6
   4  -4  -2 385.341 32.8022   5
  -4  -4   2 516.396 40.5834   8
   4  -4  -2 381.040 31.9174   8
   4  -4  -1 7480.55 133.576  11
  -4  -4   1 7693.68 144.677   6
   4  -4  -1 7390.08 117.616   7
  -4  -4   1 7579.65 127.154  11
  -4  -4   1 7876.07 140.863  12
   4  -4  -1 7418.62 118.142   6
  -4  -4   1 8247.02 132.055   9
   4  -4  -1 7851.07 135.733   5
  -4  -4   1 7778.80 141.122   8
   4  -4  -1 7429.23 127.494   8
  -4  -4   0 27.7442 17.0773   8
   4  -4   0-3.37790 15.2585   6
  -4  -4   0 45.3897 25.2390   6
  -4  -4   0 19.5832 20.9048  12
   4  -4   0 31.6127 18.7034  11
  -4  -4   0 2.74029 10.2334   4
  -4  -4   0 51.5262 20.4145   9
   4  -4   0 29.6360 18.9780   5
  -4  -4  -1 24101.9 257.588   6
  -4  -4  -1 24938.8 244.047  12
   4  -4   1 23807.0 240.572  11
   4  -4   1 24094.5 215.751   6
  -4  -4  -1 24169.0 197.110   4
  -4  -4  -1 24169.6 233.184   9
   4  -4   1 23552.7 246.711   5
  -4  -4  -1 24229.5 235.665   8
  -4  -4  -1 25055.5 214.373  16
   4  -4   1 23690.0 234.121   8
  -4  -4  -2 1490.33 60.9508   9
   4  -4   2 1523.46 63.6782  11
  -4  -4  -2 1522.25 60.5043  12
  -4  -4  -2 1593.90 69.9865   6
  -4  -4  -2 1600.40 53.1689   4
   4  -4   2 1593.76 67.5227   5
   4  -4   2 1645.11 64.0556   8
  -4  -4  -2 1581.83 56.1718  16
  -4  -4  -2 1598.65 60.3872   8
  -4  -4  -3 52998.3 322.143  16
   4  -4   3 50914.5 360.219  11
  -4  -4  -3 53032.8 329.485   8
  -4  -4  -3 54752.2 341.498  12
  -4  -4  -3 52986.4 386.182   6
  -4  -4  -3 53739.9 310.366   4
  -4  -4  -3 53993.6 360.008   9
   4  -4   3 51732.5 371.071   5
   4  -4   3 51516.2 347.385   8
  -4  -4  -4 3732.89 88.8772  16
  -4  -4  -4 3636.23 83.0286   4
  -4  -4  -4 3974.58 90.1318  12
   4  -4   4 3575.16 96.9776  11
   4  -4   4 3630.03 94.2434   8
  -4  -4  -4 3954.86 107.197   6
  -4  -4  -4 3699.37 96.8962   9
  -4  -4  -4 3456.48 83.0466   8
   4  -4   4 3719.46 100.664   5
   4  -4   5 24027.2 251.934  11
  -4  -4  -5 22991.4 206.526  12
  -4  -4  -5 23920.8 257.954   6
  -4  -4  -5 24981.3 222.794   4
  -4  -4  -5 23801.9 228.936  16
  -4  -4  -5 23436.9 244.199   9
   4  -4   5 25324.5 263.679   5
   4  -4   5 23457.0 235.493   8
   4  -4   6 3586.83 97.6478  11
  -4  -4  -6 3363.14 97.5674   6
  -4  -4  -6 3456.43 84.5560   4
  -4  -4  -6 3482.77 95.5950   9
   4  -4   6 3434.25 100.474   5
  -4  -4  -6 3421.91 88.8102  16
   4  -4   6 3544.55 92.8593   8
  -4  -4  -7 2818.42 87.9573   6
  -4  -4  -7 2999.19 79.7844   4
  -4  -4  -7 2609.82 82.9106   9
   4  -4   7 2726.82 85.8379  11
   4  -4   7 2761.34 90.9326   5
  -4  -4  -7 2728.88 80.0926  16
   4  -4   7 2665.83 79.2201   8
  -4  -4  -8 12374.5 177.983   6
   4  -4   8 11981.5 175.099  11
  -4  -4  -8 12167.5 168.042  16
  -4  -4  -8 12349.2 180.560   9
   4  -4   8 12123.8 186.899   5
   4  -4   8 12049.2 162.336   8
  -4  -4  -9 8646.02 149.318   9
   4  -4   9 8307.88 132.194   8
  -4  -4  -9 9329.36 149.689   6
   4  -4   9 8102.45 141.919  11
   4  -4   9 8669.66 156.113   5
  -4  -4  -9 8314.13 138.529  16
  -4  -4  -9 9232.30 138.633   4
  -4  -4 -10 768.812 44.3415  16
  -4  -4 -10 794.366 45.4559   6
   4  -4  10 701.730 44.4889  11
  -4  -4 -10 818.376 43.1011   4
  -4  -4 -10 736.543 46.8785   9
   4  -4  10 698.953 47.0809   5
   4  -4  10 716.805 39.5691   8
  -4  -4 -11 29414.2 250.890  16
  -4  -4 -11 30149.6 246.781   6
   4  -4  11 28770.0 227.064   8
   4  -4  11 29464.9 254.882  11
  -4  -4 -11 28828.7 260.992   9
  -4  -4 -11 30330.9 244.838   4
  -4  -4 -12 484.525 35.7605   9
   4  -4  12 461.216 33.5162  11
   4  -4  12 443.989 28.7888   8
  -4  -4 -12 529.587 35.3065  16
  -4  -4 -12 506.370 33.3896   4
   4  -4  12 479.255 38.4982   5
  -4  -4 -12 477.126 32.4449   6
   4  -4  13 15284.0 145.717   8
  -4  -4 -13 15645.9 172.032  16
   4  -4  13 15345.6 167.286  11
  -4  -4 -13 16003.5 182.524   9
  -4  -4 -13 16486.2 169.327   4
   4  -4  13 16232.6 190.481   5
   4  -4  14 944.511 40.1941  11
  -4  -4 -14 1049.11 42.0027   4
  -4  -4 -14 965.089 43.8199   9
   4  -4  14 1001.76 48.2767   5
  -4  -4 -15 6509.22 96.2393   4
   4  -4  15 6269.10 93.5054  11
  -4  -4 -15 6560.28 97.7197  16
  -4  -4 -15 6229.04 100.526   9
   4  -4  15 6355.07 106.840   5
  -4  -4 -16 5421.27 88.1502   9
  -4  -4 -16 5730.16 84.4762   4
  -4  -4 -16 5377.64 82.9760  16
  -4   4 -16 5510.05 79.2410  10
   4  -4  16 5558.55 92.4684   5
  -4  -4 -17 2279.91 52.1658   9
   4  -4  17 2134.21 52.8029   5
  -4  -5  14 5395.44 86.5112  11
  -4  -5  14 5620.91 79.8806   8
  -4  -5  13 3355.96 73.6988  11
  -4  -5  13 3591.95 69.3710   8
  -4  -5  12 16647.7 168.924  11
  -4  -5  12 16355.7 156.915   8
  -4  -5  11 208.235 23.4741  11
  -4  -5  11 218.300 23.5655   8
  -4  -5  10 15291.8 171.733  11
  -4  -5  10 16274.1 173.168   8
  -4  -5   9 1254.44 52.1060  11
  -4  -5   9 1245.97 55.2368   8
  -4  -5   8 536.129 35.2251  11
  -4  -5   8 625.517 39.4160   8
  -4  -5   8 559.326 32.6350   6
  -4  -5   7 3168.87 85.6839   8
  -4  -5   7 3051.33 73.0341   6
  -4  -5   6 117.225 23.2253   8
  -4  -5   6 93.8171 19.1096  11
  -4  -5   6 118.280 19.3424   6
  -4  -5   5 9656.93 135.346   6
  -4  -5   5 9838.24 149.659   8
   4  -5  -5 9520.63 110.009   5
   4  -5  -4 5930.15 93.7553   8
  -4  -5   4 6389.64 121.621   8
  -4  -5   4 5951.66 102.820  11
  -4  -5   4 6417.62 113.323   6
   4  -5  -4 6250.27 93.4732   5
  -4  -5   3 405.666 36.0891   8
  -4  -5   3 490.146 34.9267   6
   4  -5  -3 451.532 29.5744   8
   4  -5  -3 428.594 27.6094   5
   4  -5  -2 11532.5 134.507   5
  -4  -5   2 11287.8 156.829   8
   4  -5  -1 26807.1 214.004   8
  -4  -5   1 28628.1 246.260   6
   4  -5  -1 29195.9 220.094   5
  -4  -5   1 27021.0 235.843   8
  -4  -5   0 36278.1 275.885   6
  -4  -5   0 33388.3 227.799   9
   4  -5   0 33558.9 241.802   8
   4  -5   0 35522.6 246.620   5
  -4  -5   0 33161.5 253.155   8
   4  -5   1 2016.52 61.5502   5
   4  -5   1 1886.91 60.4490   8
  -4  -5  -1 1955.13 65.9923   6
  -4  -5  -1 1858.89 55.5914   9
   4  -5   2 17946.4 180.367   8
  -4  -5  -2 17867.0 170.154   9
   4  -5   2 18152.1 182.120   5
  -4  -5  -3 13488.8 165.881   6
   4  -5   3 13041.0 152.595   8
  -4  -5  -3 13144.2 147.021   9
   4  -5   3 12959.7 154.523   5
  -4  -5  -4 19032.5 176.453   9
   4  -5   4 18559.0 179.146   8
  -4  -5  -4 19845.5 196.994   6
   4  -5   4 19315.5 188.696   5
   4  -5   5 5973.73 99.4597   8
   4  -5   5 5800.77 104.438  11
  -4  -5  -5 6213.73 107.605   6
  -4  -5  -5 6225.27 101.740   9
   4  -5   5 6363.56 109.149   5
   4  -5   6 10131.5 135.503   5
   4  -5   6 9660.37 131.366  11
  -4  -5  -6 10188.8 131.031   6
  -4  -5  -6 9712.31 124.846   9
   4  -5   6 9369.27 120.349   8
   4  -5   7 5320.38 88.4191   8
  -4  -5  -7 5665.81 94.1395   9
   4  -5   7 5791.61 100.480   5
  -4  -5  -7 5878.49 95.6469   6
   4  -5   7 5085.53 93.1684  11
   4  -5   8 15171.6 142.785   8
  -4  -5  -8 15642.8 144.917   6
  -4  -5  -8 15369.3 150.787   9
   4  -5   8 15346.6 155.036  11
   4  -5   9 2288.70 58.3885  11
   4  -5   9 2313.18 54.1836   8
  -4  -5  -9 2176.89 50.7357   6
  -4  -5 -10 6975.20 94.5420   9
   4  -5  10 7414.83 102.924   5
   4  -5  11 121.139 16.3888   5
  -4  -5 -11 133.814 15.5167   9
  -5   0  27 8.72340 12.0087   3
   5   0 -27 0.49057 10.8099   4
  -5   0  27 7.20343 11.6560   5
   5   0 -26 13256.3 132.885  15
  -5   0  26 13527.6 148.967   5
  -5   0  26 13631.2 152.538   3
  -5   0  25 5.02653 15.0049   3
   5   0 -25 9.99961 14.9677   4
  -5   0  25 20.2406 15.1522   5
   5   0 -25-11.7512 13.0761  15
   5   0 -24 8701.86 138.970   4
  -5   0  24 9175.33 143.447   5
  -5   0  24 9049.16 142.022   3
   5   0 -23-8.54666 14.5887  15
   5   0 -23-4.45570 18.3897   4
  -5   0  23-4.45890 19.7385   5
  -5   0  23 18.6016 19.8404   3
  -5   0  22 3503.82 94.5315   5
   5   0 -22 3674.80 99.1474   4
  -5   0  22 3644.45 96.6753   3
  -5   0  21 22.3645 19.7360   5
   5   0 -21 5.35237 18.7457   4
  -5   0  21 25.3522 21.2319   3
   5   0 -20 11063.6 155.363  15
  -5   0  20 11388.7 170.450   3
  -5   0  20 10660.0 147.554  11
   5   0 -20 11155.1 171.211   4
  -5   0  20 10511.3 156.670   5
   5   0 -19 4.47297 14.3626  15
   5   0 -19 21.4047 19.8814   4
  -5   0  19 30.2217 18.5311   3
  -5   0  19 31.6930 18.7451   5
  -5   0  19 13.8719 14.4401  11
  -5   0  19 16.5414 11.7583  10
   5   0 -18 54589.9 329.312  15
  -5   0  18 53992.7 329.954   5
  -5   0  18 53739.0 322.196  11
   5   0 -18 53765.7 288.541   7
  -5   0  18 54704.4 292.455  10
   5   0 -17 17.9075 16.2422   4
  -5   0  17 2.88599 12.7920  11
   5   0 -17 0.01613 13.6254   3
  -5   0  17-0.47222 13.0733   5
  -5   0  17 15.1511 10.7473  10
   5   0 -16 22451.9 200.712   3
  -5   0  16 21717.1 189.081  11
  -5   0  16 20901.6 188.128   5
   5   0 -16 21634.1 192.620  15
  -5   0  16 22371.2 180.109  10
   5   0 -16 21988.5 205.445   4
   5   0 -16 21705.6 177.382   7
   5   0 -15 19.7580 13.2043   3
   5   0 -15 16.3461 9.71979   7
  -5   0  15 14.9845 11.7023  11
  -5   0  15 30.6773 10.7471  10
  -5   0  15 13.8782 11.5597   5
   5   0 -15 5.51720 14.9532  14
   5   0 -15 15.5971 12.2035  15
   5   0 -15 15.2381 15.1606   4
   5   0 -14 18463.0 165.237   3
   5   0 -14 19384.5 185.241  14
  -5   0  14 19042.0 162.185  11
   5   0 -14 17429.6 166.509   4
   5   0 -14 18445.0 163.447  15
   5   0 -14 17523.7 149.217   7
  -5   0  14 17907.6 154.921   5
  -5   0  14 18025.3 153.723  10
   5   0 -13 26.9985 12.0189   3
  -5   0  13 12.5779 9.35643  10
   5   0 -13 9.63747 12.5245  14
   5   0 -13 2.47093 10.4387  15
  -5   0  13 14.8279 11.3759  11
   5   0 -13 8.94934 10.9729   4
  -5   0  13 19.7242 10.6569   5
   5   0 -13 14.1885 9.99074   7
   5   0 -12 59823.6 261.568   7
   5   0 -12 64196.2 265.720  13
  -5   0  12 65667.0 272.716  11
  -5   0  12 64266.6 263.174   5
   5   0 -12 65540.6 309.931  14
   5   0 -12 66118.7 283.208  15
   5   0 -12 61495.1 283.711   4
  -5   0  12 64304.9 273.865  10
   5   0 -12 62583.4 276.699   3
   5   0 -11 9.94313 11.3262  14
   5   0 -11 15.4131 10.1374   4
   5   0 -11 12.8342 8.74880  13
   5   0 -11 18.2740 9.98651  15
   5   0 -10 23388.7 155.795   4
   5   0 -10 23520.3 155.591   3
  -5   0   9 30.9449 12.7567   1
   5   0  -9 32.4902 10.9418   1
  -5   0   8 52316.9 322.785   1
   5   0  -8 54976.5 310.580   1
   5   0  -7 6.79809 13.7732   1
  -5   0   7 7.14515 12.4061   1
   5   0  -6 713.073 48.6356   2
  -5   0   6 776.533 42.7481   1
   5   0  -5 18.5564 17.5744   1
   5   0  -5 14.4025 16.0464   2
  -5   0   5 8.27947 15.2288   1
   5   0  -4 91004.2 479.997   1
  -5   0   4 79482.3 427.279   1
   5   0  -3 17.5673 18.1243   1
  -5   0   3 29.1241 18.9515   1
  -5   0   2 75521.6 442.458   1
   5   0  -2 81936.2 483.546   1
  -5   0   1 7.48093 20.4482   1
   5   0  -1 3.64662 17.4926   1
  -5   0   0 100032. 539.268   1
   5   0   0 94148.7 532.030   1
  -5   0  -1 34.4271 20.2398   1
   5   0   1 168.225 31.1372   1
   5   0   2 226767. 875.828   1
  -5   0  -2 235468. 871.290   1
  -5   0  -3 20.5805 22.6322   1
   5   0   3 22.6531 19.6663   1
  -5   0  -4 41767.4 388.513   1
   5   0   4 40901.4 403.536   1
  -5   0  -5 19.3471 20.2026   1
   5   0   5 15.2960 19.0506   1
  -5   0  -6 16621.8 254.480   1
   5   0   6 16436.9 139.612   3
  -5   0  -7 33.4000 24.0662   1
   5   0   7 37.6235 12.6848   3
  -5   0  -7 62.6670 12.9175  15
  -5   0  -8 322.560 23.3871   4
  -5   0  -8 353.149 42.4245   1
   5   0   8 337.882 23.9611   3
   5   0   9 1.26947 12.0843   3
  -5   0  -9 16.8160 12.4220  15
  -5   0  -9 8.31378 10.4748   4
  -5   0  -9 25.9201 19.8376   1
  -5   0 -10 65504.6 565.303   1
  -5   0 -10 65891.4 323.300   4
   5   0  10 65136.4 337.405   3
  -5   0 -11 3.88417 8.44373  12
  -5   0 -11 33.1028 14.6062  15
   5   0  11 1.44147 13.1828   3
  -5   0 -11 7.04177 12.1956   4
  -5   0 -11 8.79340 22.5577   1
   5   0  12 19660.6 202.262   3
  -5   0 -12 19279.6 191.046   4
   5   0  13 5.62864 16.7760   3
  -5   0 -13 6.45937 14.8328   4
  -5   0 -13 6.94217 14.4433  15
   5   0  14 73399.4 386.232   7
  -5   0 -14 72449.8 402.205  15
   5   0  14 72170.3 415.809   3
   5   0  15 65.1752 20.8960   7
  -5   0 -15 39.4819 15.8164   6
  -5   0 -15 21.2631 15.7475   4
  -5   0 -15 23.0584 16.8087  15
  -5   0 -15 53.6898 17.4988  10
   5   0  15 27.7204 19.7469   3
   5   0  16 194.699 26.8892   7
  -5   0 -16 233.088 30.1659  15
  -5   0 -16 175.389 23.3044   6
  -5   0 -16 248.177 28.5616   4
  -5   0 -16 225.929 25.7400  10
   5   0  16 217.047 30.3459   3
   5   0  17 9.85722 18.6253   7
   5   0  17 16.7994 18.3557   3
  -5   0 -17 29.9366 19.0077  15
  -5   0 -17 5.64240 15.2253   6
  -5   0 -17 2.91465 17.5241   4
  -5   0 -17 19.6305 14.0793  10
   5   0  18 12946.6 172.966   7
  -5   0 -18 12507.0 176.676  15
  -5   0 -18 12363.4 153.497   6
  -5   0 -18 11799.9 155.233  10
  -5   0 -18 13072.8 175.174   4
   5   0  18 13352.5 187.959   3
   5   0  19-19.0472 18.7481   3
  -5   0 -19 6.38326 13.0719   6
  -5   0 -19 9.42337 13.7978  10
   5   0  19-0.81650 15.3240   7
  -5   0 -19 8.90012 15.3300   4
   5   0  20 1242.85 55.4926   3
   5   0  20 1264.57 53.2411   7
  -5   0 -20 1199.60 47.8820  10
  -5   0 -20 1243.20 50.9332   4
   5   0  21 19.9112 16.0754   3
  -5   0 -21 19.1751 13.5223   4
  -5   0 -21 7.39626 11.1356  10
   5   0  21 30.4248 15.2154   7
   5   0  22 44093.5 274.781   3
  -5   0 -22 42026.3 230.419  10
   5   0  23 0.82017 10.6167   7
   5   0  23 12.6238 13.0602  14
   5   0  23 15.6858 11.4731   3
   5   0  24 1985.56 48.6843  14
   5   1 -27 1502.75 42.3457  15
   5  -1 -27 1626.50 47.0100   4
  -5  -1  27 1631.88 48.7702   5
  -5  -1  27 1682.40 46.7683   3
   5   1 -26 689.807 33.5386   4
   5  -1 -26 690.717 34.8230   4
   5   1 -26 709.558 33.2022  15
  -5   1  26 707.585 33.4711   5
  -5  -1  26 649.936 34.6974   5
  -5  -1  26 695.188 34.8260   3
  -5   1  26 711.047 33.7276   3
  -5  -1  25 1018.45 45.2168   3
   5  -1 -25 1077.15 47.2431   4
  -5   1  25 1023.67 44.3716   3
  -5  -1  25 997.815 46.9532   5
  -5   1  25 1026.11 42.5237   5
   5   1 -25 1041.86 43.8183   4
   5   1 -25 1115.10 44.7785  15
  -5  -1  24 5.48588 15.0847   3
   5  -1 -24 40.4165 18.4462   4
  -5   1  24 35.8492 16.0664   3
  -5  -1  24 12.0773 16.5662   5
   5   1 -24 28.6769 16.7646   4
   5   1 -24 33.0283 16.9206  15
  -5   1  24 34.0519 14.8279   5
   5   1 -23 23448.2 224.955  15
  -5  -1  23 23989.7 241.507   5
   5   1 -23 23460.5 231.229   4
  -5   1  23 24610.8 231.045   3
  -5   1  23 24085.7 222.474   5
  -5  -1  23 22465.3 226.131   3
   5  -1 -23 22552.9 233.473   4
   5   1 -22 7169.18 133.855   4
   5  -1 -22 6996.64 109.514  15
   5  -1 -22 6757.95 108.871   7
   5   1 -22 6964.95 128.020  15
  -5  -1  22 6925.47 124.665  11
  -5   1  22 6829.88 128.013   3
  -5   1  22 6857.02 119.674   5
   5  -1 -22 6684.49 132.229   4
  -5  -1  22 6971.09 138.759   5
  -5  -1  22 6968.51 112.487  10
  -5  -1  22 6814.12 128.712   3
   5  -1 -21 47090.3 299.303   7
  -5  -1  21 50108.4 346.719  11
  -5   1  21 50495.3 346.882   3
  -5  -1  21 50394.7 370.431   5
   5   1 -21 49813.4 353.206   4
  -5   1  21 49780.8 324.489   5
   5  -1 -21 49873.5 362.700   4
   5   1 -21 49973.6 345.771  15
  -5  -1  21 48564.9 305.505  10
  -5  -1  21 46526.4 336.232   3
   5  -1 -21 47251.0 292.681  15
  -5  -1  20 7513.10 136.002   3
   5   1 -20 7550.27 135.670  15
   5  -1 -20 7471.52 119.757   7
  -5  -1  20 7574.08 136.163  11
   5  -1 -20 7612.59 144.459   4
   5   1 -20 7789.67 139.387   4
   5  -1 -20 7572.11 117.481  15
  -5   1  20 7802.59 128.623   5
  -5  -1  20 7508.56 122.934  10
  -5   1  20 7769.63 138.145   3
  -5  -1  20 7850.09 147.234   5
   5   1 -19 31366.2 273.209   4
  -5  -1  19 32479.8 287.302   5
   5  -1 -19 30217.3 242.214   7
   5  -1 -19 30016.1 281.253   4
  -5  -1  19 31280.6 273.851  11
  -5   1  19 31092.7 250.430   5
   5   1 -19 30532.4 269.399  15
  -5  -1  19 30705.5 248.775  10
  -5   1  19 31294.5 272.146   3
   5  -1 -19 31041.4 236.968  15
  -5  -1  19 30471.9 267.759   3
   5   1 -18 1820.12 65.8738  15
  -5   1  18 1811.82 59.7516   5
   5  -1 -18 1674.16 59.9098   3
   5  -1 -18 1820.50 60.7778   7
  -5  -1  18 1683.73 62.4366   3
  -5  -1  18 1727.57 64.6695  11
   5   1 -18 1676.42 63.5903   4
  -5  -1  18 1755.53 60.2020  10
   5  -1 -18 1819.77 56.5083  15
   5  -1 -18 1689.29 67.0330   4
  -5  -1  18 1675.39 65.3915   5
   5   1 -17 428.956 33.2207  15
   5  -1 -17 449.528 35.5126   4
   5  -1 -17 450.685 32.0473   7
  -5   1  17 462.746 31.6565   5
  -5   1  17 407.692 27.3703  11
  -5  -1  17 388.799 32.5166  11
  -5  -1  17 458.270 35.9241   5
  -5  -1  17 441.766 31.4779  10
  -5  -1  17 495.678 34.9415   3
   5  -1 -17 515.009 33.4240   3
   5   1 -17 465.732 34.5906   4
   5  -1 -17 413.921 27.9331  15
   5  -1 -16 568.299 34.1497   3
  -5  -1  16 659.236 40.0823   5
   5   1 -16 637.785 38.2033  15
   5  -1 -16 576.916 38.0881   4
   5  -1 -16 591.585 35.4486   7
   5   1 -16 601.320 37.1023   4
   5  -1 -16 569.635 30.6908  15
  -5   1  16 632.243 32.6581  11
  -5  -1  16 600.827 35.3276  10
  -5  -1  16 652.369 37.2283   3
  -5  -1  16 592.055 38.3990  11
  -5   1  16 478.810 30.8620   5
   5  -1 -15 29001.8 221.424   3
   5   1 -15 28406.6 230.360  15
   5  -1 -15 27464.4 230.210   4
  -5  -1  15 27243.8 223.978   5
  -5  -1  15 27603.5 220.718  10
   5  -1 -15 27939.9 211.791  13
   5  -1 -15 28335.7 225.042   7
   5  -1 -15 27619.0 195.542  15
  -5  -1  15 27637.9 231.616  11
   5   1 -15 27325.0 224.058   4
   5   1 -15 26713.4 211.606   3
   5  -1 -14 9314.19 127.047   7
   5  -1 -14 9901.91 112.969  15
  -5  -1  14 9990.83 134.465  11
   5   1 -14 10105.3 130.357   4
   5   1 -14 10118.3 124.717   3
   5   1 -14 10169.6 132.653  15
   5   1 -14 9990.48 135.446  14
   5  -1 -14 9603.42 120.080  13
   5  -1 -14 9864.28 130.713   4
   5  -1 -14 9751.18 132.548  14
  -5  -1  14 9795.62 128.614   5
   5  -1 -14 10043.8 124.039   3
  -5  -1  14 9950.36 129.734  10
  -5  -1  14 9915.82 127.624   8
   5  -1 -13 81731.8 366.441  14
   5   1 -13 85441.2 365.403  15
   5   1 -13 85539.7 358.022   4
   5  -1 -13 84080.6 365.829   4
   5   1 -13 84611.1 340.329   3
   5  -1 -13 83127.3 341.388  13
   5  -1 -13 86495.1 319.672  15
   5   1 -13 85588.4 376.274  14
  -5  -1  13 85362.8 368.975  10
  -5  -1  13 85540.7 359.808   5
  -5  -1  13 87540.3 363.421   8
  -5  -1  13 87515.6 381.746  11
   5  -1 -13 85575.4 370.388   7
   5  -1 -13 89187.1 354.519   3
  -5  -1  12 675.352 33.3395  11
   5   1 -12 757.827 34.4398  15
   5   1 -12 721.465 35.0700  14
   5  -1 -12 723.203 34.5555  14
   5  -1 -12 695.196 28.3631  15
   5   1 -12 720.564 52.8323   1
   5  -1 -12 785.060 36.4632   7
   5  -1 -12 714.599 32.0935  13
   5   1 -12 718.206 31.8297   3
  -5  -1  12 702.064 34.3327  10
  -5  -1  12 710.761 32.9800   5
   5  -1 -12 733.358 33.6960   4
   5  -1 -12 713.154 31.8486   3
   5   1 -12 737.226 33.2413   4
  -5  -1  12 647.890 31.7166   8
   5  -1 -11 18126.7 141.477   5
   5   1 -11 19102.1 148.478   3
   5   1 -11 19469.1 280.223   1
   5   1 -11 19235.6 164.949  14
   5  -1 -11 18521.1 150.110   3
   5  -1 -11 18829.1 167.863   7
   5   1 -11 19072.2 159.747  15
   5   1 -11 17646.6 237.443   1
   5  -1 -11 19078.4 155.808   4
  -5  -1  11 19540.5 165.061  11
   5  -1 -11 18889.9 160.518  14
  -5  -1  11 19604.4 157.432   5
  -5  -1  11 19365.9 167.160  10
   5   1 -11 19155.0 154.117   4
  -5  -1  11 19450.3 159.705   8
   5  -1 -10 9589.76 106.003   4
   5  -1 -10 9384.65 108.419  14
   5   1 -10 9854.35 107.346   4
   5   1 -10 9910.03 113.482  14
  -5  -1  10 9801.68 111.793  11
  -5  -1  10 10555.7 214.220   1
  -5  -1  10 9497.56 104.942   5
   5  -1 -10 8710.49 93.9676   5
  -5  -1  10 10021.3 117.087  10
   5   1 -10 9134.06 172.226   1
   5   1 -10 9752.56 110.483  15
   5  -1 -10 9716.88 117.488   7
   5  -1 -10 9702.47 105.608   3
  -5  -1  10 10316.3 115.956   8
   5   1 -10 9442.18 99.8715   3
   5   1  -9 446481. 1203.62   1
  -5  -1   9 454065. 729.065  11
   5  -1  -9 430132. 646.561   5
   5   1  -9 431011. 721.183  14
   5   1  -9 458993. 1594.43   2
   5  -1  -9 430649. 683.671   3
  -5   1   9 423880. 717.932   1
  -5   1   9 425659. 863.069   1
  -5  -1   9 446281. 684.460   5
  -5  -1   9 435977. 747.728  10
  -5  -1   9 473649. 1428.90   1
   5  -1  -9 440162. 772.170   7
   5   1  -9 432274. 685.067   4
   5   1  -8 1937.12 80.6409   1
  -5  -1   8 1988.57 47.0880  11
   5   1  -8 1844.25 100.119   2
   5   1  -8 1936.97 44.5081   4
  -5  -1   8 1933.00 49.0823  10
  -5   1   8 1928.94 60.1513   1
  -5   1   8 1973.10 71.4834   1
  -5  -1   8 1926.44 92.4687   1
   5  -1  -8 1767.50 41.0966   5
  -5   1   7 12383.4 163.422   1
   5   1  -7 11740.4 239.363   2
   5   1  -7 12180.1 199.953   1
  -5  -1   7 12279.6 224.633   1
  -5  -1   6 32578.8 361.928   1
   5   1  -6 33354.4 329.017   1
   5   1  -5 138433. 672.212   1
  -5   1   5 137066. 580.477   1
  -5  -1   4 2362.16 96.8572   1
  -5   1   4 2473.90 81.2482   1
   5   1  -4 2557.75 92.5103   1
   5   1  -3 171710. 748.787   1
  -5  -1   3 168571. 795.686   1
  -5  -1   2 1668.27 80.8848   1
   5   1  -2 1719.35 76.9028   1
   5  -1  -2 1897.12 90.2372   1
  -5   1   2 1659.65 70.3695   1
  -5  -1   1 128221. 703.915   1
  -5   1   1 130365. 617.642   1
   5   1   0 8275.74 171.822   1
   5  -1   0 8479.07 197.035   1
  -5  -1   0 8141.06 180.593   1
  -5   1   0 7920.03 158.333   1
   5  -1   1 68069.0 292.365   2
   5  -1   1 72121.0 586.837   1
  -5  -1  -1 69743.5 541.460   1
   5   1   1 61925.6 476.053   1
  -5   1  -1 65536.7 462.845   1
   5  -1   2 4422.42 94.9553   2
  -5  -1  -2 4389.04 140.038   1
  -5   1  -2 3874.34 118.804   1
   5  -1   2 4673.02 157.058   1
   5   1   2 4003.19 127.747   1
   5  -1   3 128.213 23.6636   2
  -5   1  -3 105.148 27.8320   1
   5  -1   3 88.1702 32.7993   1
   5   1   3 55.3851 26.2900   1
  -5  -1  -3 109.936 28.8294   1
  -5  -1  -4 11274.3 230.274   1
   5   1   4 9693.59 213.541   1
  -5  -1  -4 9598.59 107.408   6
   5  -1   4 10576.1 110.907   3
   5  -1   4 11687.1 201.782   2
  -5   1  -4 10234.4 201.234   1
   5  -1   5 469.293 26.7365   7
  -5  -1  -5 428.128 26.0442   6
   5  -1   5 590.744 53.0540   2
  -5  -1  -5 504.488 52.1463   1
  -5  -1  -5 445.495 25.6940   4
   5   1   5 433.552 54.0944   1
  -5   1  -5 447.989 48.0701   1
   5  -1   5 458.400 25.8764   3
  -5  -1  -6 164054. 477.527   4
   5  -1   6 166460. 931.789   2
  -5  -1  -6 172110. 444.159  10
  -5  -1  -6 171670. 922.739   1
   5  -1   6 166404. 467.534   7
  -5   1  -6 165679. 441.210  15
  -5  -1  -6 162953. 470.664   9
   5  -1   6 155202. 455.208   5
   5  -1   6 172452. 480.918   3
  -5   1  -6 160861. 858.031   1
  -5   1  -7 173699. 922.688   1
  -5  -1  -7 182977. 521.639   4
   5  -1   7 176728. 497.279   7
  -5  -1  -7 180614. 468.343  10
  -5   1  -7 179409. 476.936  15
  -5  -1  -7 190120. 528.205   9
  -5  -1  -7 179769. 949.552   1
   5  -1   7 173457. 497.399   5
   5  -1   7 168352. 496.976   3
   5  -1   8 14101.8 144.699   7
  -5   1  -8 14124.3 272.267   1
  -5  -1  -8 13936.9 134.860  10
  -5  -1  -8 14399.1 274.095   1
  -5  -1  -8 13817.9 149.692   4
  -5   1  -8 13558.1 138.147  15
   5  -1   8 14519.8 151.056   5
  -5  -1  -8 13960.2 150.336   9
   5   1   8 13635.2 136.008   3
   5  -1   8 14232.4 150.308   3
  -5  -1  -9 129504. 474.019   4
   5  -1   9 132343. 457.440   7
  -5   1  -9 122929. 435.457  15
  -5   1  -9 136441. 880.169   1
   5  -1   9 125422. 467.827   3
  -5  -1  -9 128217. 421.582  10
   5   1   9 133198. 441.564   3
   5  -1   9 129763. 477.316   5
  -5  -1  -9 129107. 470.747   9
  -5  -1  -9 127400. 827.480   1
  -5  -1 -10 3825.25 86.2955   4
  -5  -1 -10 3848.24 76.1220  10
  -5   1 -10 3756.51 154.330   1
   5  -1  10 4151.24 85.9634   7
  -5  -1 -10 3655.17 82.1672   6
  -5  -1 -10 3811.80 79.2099  15
   5  -1  10 4339.40 91.0706   5
  -5  -1 -10 3813.70 85.2769   9
  -5  -1 -10 3857.29 147.785   1
  -5   1 -10 4032.37 83.2490  15
   5   1  10 3764.78 78.0535   3
   5  -1  10 3841.21 85.4367   3
  -5  -1 -11 9471.70 133.919   6
  -5   1 -11 8938.72 244.310   1
  -5  -1 -11 9160.61 138.057   4
  -5  -1 -11 9060.75 126.117  15
   5  -1  11 9273.52 130.952   7
  -5  -1 -11 9734.37 124.212  10
  -5  -1 -11 9036.13 134.278   9
   5   1  11 9164.77 126.005   3
   5  -1  11 9408.21 139.500   3
  -5   1 -11 9463.95 133.473  15
   5  -1  12 698.187 39.1500   7
  -5  -1 -12 747.545 43.3241   4
  -5  -1 -12 666.745 36.4481  16
  -5  -1 -12 679.564 38.2653  15
  -5  -1 -12 742.115 41.0166   6
  -5   1 -12 724.297 40.8376  15
   5  -1  12 619.729 38.3054   5
  -5  -1 -12 701.489 35.8022  10
  -5  -1 -12 686.464 40.7855   9
   5   1  12 710.131 38.2732   3
   5  -1  12 567.665 38.2301   3
   5  -1  13 8935.32 138.476   7
  -5  -1 -13 8911.95 139.145   9
  -5  -1 -13 8542.75 143.240   4
  -5  -1 -13 8304.21 122.225  10
  -5  -1 -13 9150.72 130.259  16
   5  -1  13 8830.10 141.076   5
  -5   1 -13 9189.89 142.304  15
  -5  -1 -13 8762.58 133.935   6
   5   1  13 8390.02 131.262   3
   5  -1  13 8511.32 143.049   3
  -5  -1 -14 2335.17 67.4507  16
  -5   1 -14 2533.19 77.9718  15
   5  -1  14 2513.83 76.4364   7
  -5  -1 -14 2538.64 73.9782   6
  -5  -1 -14 2507.24 69.6306  10
   5  -1  14 2461.17 77.2735   5
  -5  -1 -14 2507.42 75.9122   9
  -5  -1 -14 2570.33 81.9273   4
   5   1  14 2477.51 74.1215   3
   5  -1  14 2783.32 85.8603   3
  -5  -1 -15 27364.2 228.675  10
  -5   1 -15 26148.8 253.352  15
  -5  -1 -15 26423.9 238.058   6
  -5  -1 -15 26943.7 266.366   4
  -5  -1 -15 26851.9 247.500   9
   5  -1  15 26967.5 253.096   5
   5  -1  15 27480.1 252.730   7
   5   1  15 26319.6 242.712   3
   5  -1  15 26174.5 264.026   3
  -5  -1 -16 3945.39 104.135   4
  -5  -1 -16 3822.26 91.1309   6
  -5   1 -16 3769.57 99.9672  15
  -5  -1 -16 3889.82 86.9301  10
  -5  -1 -16 3833.06 93.1722   9
   5  -1  16 3863.16 97.1702   5
   5  -1  16 3909.83 96.9268   7
   5   1  16 3800.23 94.7742   3
   5  -1  16 3970.81 106.065   3
  -5  -1 -17 12070.9 151.675  10
   5  -1  17 12404.3 170.937   7
  -5   1 -17 12275.7 177.482  15
  -5  -1 -17 11788.1 155.868   6
  -5  -1 -17 12118.2 180.382   4
  -5  -1 -17 11232.4 154.358   9
   5  -1  17 12549.8 173.622   5
   5   1  17 11669.1 164.655   3
   5  -1  17 13009.5 190.098   3
   5   1  18 24060.6 234.813   7
   5  -1  18 23555.2 228.223   7
  -5   1 -18 23706.2 242.691  15
  -5  -1 -18 22728.1 239.895   4
  -5  -1 -18 22024.5 197.090  10
   5  -1  18 22122.1 222.928   5
  -5  -1 -18 21365.4 203.835   6
  -5   1 -18 23060.9 201.581   6
   5   1  18 22573.3 222.430   3
   5  -1  18 23810.8 251.068   3
   5  -1  19 41284.5 321.392   3
   5   1  19 40334.2 296.846   7
   5  -1  19 40522.2 287.691   7
   5  -1  19 39135.4 285.192   5
  -5   1 -19 39438.5 286.751  10
   5   1  19 39485.3 285.660   3
  -5   1 -19 40823.2 311.841  15
  -5   1 -19 39870.0 254.221   6
  -5  -1 -19 40579.7 307.775   4
   5   1  20 308.343 26.6734   3
   5   1  20 331.668 30.3923   7
   5  -1  20 269.277 25.9064   7
  -5  -1 -20 325.834 30.5687   4
  -5   1 -20 312.397 24.9609   6
  -5   1 -20 283.566 26.6002  10
   5  -1  20 250.072 28.6970   3
   5  -1  21 6025.08 110.230   3
   5   1  21 5902.15 103.100   7
   5   1  21 5873.94 96.9121   3
   5  -1  21 5990.00 102.423  14
  -5  -1 -21 6030.00 106.437   4
   5  -1  21 5700.06 96.8770   7
  -5   1 -21 5951.71 99.5031  10
   5   1  22 2654.90 65.5419   7
  -5   1 -22 2822.86 62.6072  10
   5  -1  22 2682.83 63.2624  14
   5  -1  22 2850.73 69.9799   3
  -5  -1 -22 2889.11 67.0197   4
   5   1  22 2932.72 69.8724  14
   5   1  23 1606.69 46.8832   7
  -5  -1 -23 1973.90 49.5466   4
  -5   1 -23 1885.31 46.2487  10
   5  -1  23 1698.38 45.9190  14
   5   1  23 1951.04 51.5760  14
   5  -1  23 2047.73 53.7732   3
   5   2 -26 4328.14 69.1698  15
  -5  -2  26 4129.71 74.0612   5
   5  -2 -25 13306.6 139.610   4
   5   2 -25 13173.7 133.513  15
  -5  -2  25 12856.2 145.893   5
  -5   2  24 84.1398 14.4570   3
  -5  -2  24 57.7089 14.3361   3
   5   2 -24 38.0750 13.6068  15
   5  -2 -24 79.3058 18.0712   4
  -5  -2  24 64.6624 19.0777   5
  -5   2  24 88.7836 15.1051   5
   5   2 -24 65.8026 14.3365   4
  -5   2  23 27.2486 12.9679   3
  -5  -2  23 7.87039 14.9657  11
  -5  -2  23 13.4588 13.5023   3
   5   2 -23 9.94076 12.6988   4
   5  -2 -23 34.0409 13.4482   7
   5   2 -23 5.75336 13.7539  15
   5  -2 -23 43.3808 17.9465   4
  -5   2  23 35.5185 13.3247   5
  -5  -2  23 21.6993 17.3201   5
   5  -2 -22 5099.10 107.977   4
   5   2 -22 5441.31 102.232   4
  -5  -2  22 5071.82 96.2655  10
  -5  -2  22 4868.72 104.229  11
  -5   2  22 5229.73 93.4882   5
  -5  -2  22 5069.94 113.629   5
  -5   2  22 5135.48 97.1395   3
  -5  -2  22 5261.40 103.712   3
   5   2 -22 5055.81 102.962  15
   5  -2 -22 5181.40 96.5244   7
  -5  -2  21 464.284 33.2845  10
   5  -2 -21 419.006 35.7316   4
  -5   2  21 467.425 32.8935   3
   5  -2 -21 406.833 31.3208   7
  -5  -2  21 420.782 32.4521   3
  -5  -2  21 453.945 36.1321  11
   5   2 -21 502.816 36.7577  15
  -5   2  21 410.328 30.7769   5
  -5  -2  21 403.783 37.7700   5
   5   2 -21 456.166 33.0428   4
  -5  -2  20 2041.96 74.1180  11
   5   2 -20 2041.85 70.6413  15
   5   2 -20 2104.78 68.2695   4
   5  -2 -20 2120.98 68.7174   7
  -5   2  20 2055.31 62.6119   5
  -5  -2  20 2116.74 80.6115   5
  -5  -2  20 2105.33 68.6288  10
  -5   2  20 2119.09 66.9855   3
   5  -2 -20 2017.96 74.4143   4
  -5  -2  20 1978.26 67.2508   3
   5   2 -19 2249.44 71.7684   4
   5   2 -19 2295.09 76.1931  15
  -5   2  19 2329.65 67.7308   5
  -5  -2  19 1843.35 74.0458  11
   5  -2 -19 2050.86 75.7924   4
  -5  -2  19 2367.98 74.5859  10
  -5   2  19 2350.23 71.5671   3
   5  -2 -19 2255.75 72.7706   7
  -5  -2  19 2235.99 71.5856   3
  -5  -2  19 2065.09 79.1118   5
  -5   2  18 4674.46 93.8252   5
  -5  -2  18 4629.58 115.597   5
   5  -2 -18 4564.19 102.496   7
   5  -2 -18 4679.57 111.305   4
   5   2 -18 4594.36 100.696   4
  -5  -2  18 4595.57 103.429  10
  -5   2  18 4742.08 100.387   3
  -5  -2  18 4695.25 101.396   3
   5   2 -18 4409.03 104.011  15
  -5  -2  18 4917.89 120.209  11
   5   2 -17 28306.6 257.097  15
   5  -2 -17 29051.4 269.233   4
  -5   2  17 29244.3 226.558   5
  -5  -2  17 30187.3 288.235   5
   5   2 -17 28751.6 246.549   4
  -5  -2  17 28011.6 276.182  11
   5  -2 -17 27956.5 224.508   3
   5  -2 -17 27887.3 253.041   7
  -5  -2  17 28777.7 255.383  10
  -5  -2  17 27883.4 241.721   3
   5  -2 -17 27625.2 236.707  13
   5  -2 -16 11860.2 167.487   4
   5   2 -16 11734.0 155.429   4
   5  -2 -16 12182.5 155.549  13
  -5  -2  16 11855.3 178.012  11
   5  -2 -16 11919.2 142.654   3
  -5  -2  16 12045.9 179.419   5
  -5  -2  16 12232.5 164.405  10
  -5  -2  16 11809.5 153.857   3
   5   2 -16 11565.2 161.150  15
  -5  -2  16 12080.7 162.976   8
   5  -2 -16 11620.3 163.073   7
   5  -2 -15 82933.6 369.911   3
   5   2 -15 83210.5 403.742   4
   5   2 -15 79928.1 408.174  15
   5  -2 -15 81448.4 419.608   4
   5  -2 -15 79463.4 386.695  13
  -5  -2  15 81706.6 455.691  11
   5  -2 -15 89267.0 444.319   7
  -5  -2  15 82221.8 394.090  12
  -5  -2  15 83267.4 390.553   3
  -5  -2  15 83589.8 460.107   5
  -5  -2  15 81543.2 417.944  10
  -5  -2  15 86731.2 429.947   8
   5  -2 -14 31695.9 221.284   3
   5   2 -14 33947.1 246.265   4
   5  -2 -14 32950.9 247.623  13
   5  -2 -14 33387.3 259.193   4
  -5  -2  14 32238.5 260.793   8
  -5  -2  14 32982.5 250.565  12
   5  -2 -14 35904.9 278.290   7
  -5  -2  14 33043.6 282.615  11
  -5  -2  14 35256.7 289.656   5
  -5  -2  14 33005.4 261.969  10
  -5  -2  14 32880.5 236.896   3
   5   2 -14 32177.5 253.133  15
   5  -2 -13 1244.75 53.4677   7
  -5  -2  13 1225.46 51.7956  10
   5  -2 -13 1301.34 50.8082   4
  -5  -2  13 1228.70 54.3982  11
   5  -2 -13 1173.04 46.3061  13
   5   2 -13 1276.87 47.3265   4
   5   2 -13 1306.26 51.1278  15
  -5  -2  13 1280.17 50.7863  12
  -5  -2  13 1329.46 55.9719   5
  -5  -2  13 1350.15 47.1097   3
  -5  -2  13 1197.27 51.2870   8
   5  -2 -13 1257.30 43.8950   3
   5   2 -12 20857.9 404.095   1
   5  -2 -12 22053.9 211.677   7
   5   2 -12 21234.1 184.375   4
   5   2 -12 21424.6 184.918  14
  -5  -2  12 21060.2 211.857  11
  -5  -2  12 21238.6 167.522   6
  -5  -2  12 21196.5 199.616  12
  -5  -2  12 22148.1 213.614   5
   5  -2 -12 22553.1 198.561   4
  -5  -2  12 21405.2 204.379  10
  -5  -2  12 22354.9 178.625   3
   5   2 -12 21340.5 192.137  15
   5  -2 -12 21375.0 171.415   3
  -5  -2  12 22531.8 210.046   8
   5  -2 -12 21720.8 174.764   5
   5   2 -11 11236.7 129.264  14
  -5  -2  11 11330.9 150.898  11
  -5  -2  11 11242.3 144.020  12
  -5  -2  11 11808.7 149.543   5
   5   2 -11 10999.9 132.802  15
   5  -2 -11 11368.5 135.678   4
   5   2 -11 10967.8 295.785   1
  -5  -2  11 11431.0 144.624  10
  -5  -2  11 11114.2 120.436   3
  -5  -2  11 11036.0 121.996   6
   5  -2 -11 11171.0 120.185   3
   5   2 -11 11281.0 131.208   4
   5  -2 -11 11689.7 152.457   7
  -5  -2  11 12056.4 154.500   8
   5  -2 -11 12270.2 130.506   5
   5   2 -10 73.9005 36.0415   1
  -5  -2  10 169.244 21.7894  12
   5   2 -10 167.578 46.5227   2
   5  -2 -10 153.550 16.5728   3
   5   2 -10 106.585 15.5692  14
   5  -2 -10 131.733 16.1073  14
  -5  -2  10 170.126 21.2807   5
  -5  -2  10 127.908 20.8707  11
   5  -2 -10 193.486 19.3250   4
  -5  -2  10 169.214 18.3187   6
   5  -2 -10 187.214 22.1154   7
  -5  -2  10 131.240 18.6496  10
   5   2 -10 127.510 16.5917   4
   5   2 -10 151.454 18.1071  15
  -5  -2  10 137.591 20.5403   8
   5  -2 -10 133.202 17.0769   5
   5   2  -9 3684.08 70.4562   4
   5  -2  -9 3528.64 65.1292  14
   5   2  -9 3562.03 171.000   2
  -5  -2   9 3513.48 78.9193  12
  -5  -2   9 3682.15 77.7884   5
  -5  -2   9 3609.63 80.5680  11
  -5  -2   9 3517.48 77.2401  10
   5  -2  -9 3416.25 67.9449   4
   5  -2  -9 3577.00 66.4472   3
   5   2  -9 3543.31 71.4231  15
  -5  -2   9 3608.94 80.6008   8
  -5   2   9 3751.07 110.284   1
   5  -2  -9 3493.10 68.9977   5
  -5  -2   9 3302.93 162.901   1
  -5  -2   9 3710.83 75.6767   6
   5  -2  -8 95519.9 316.204   8
   5   2  -8 92120.2 344.408   4
  -5  -2   8 91690.8 368.415   5
   5   2  -8 90680.5 825.248   2
  -5  -2   8 90220.3 389.108  11
   5  -2  -8 94883.5 329.928   3
  -5  -2   8 94828.7 826.775   1
  -5  -2   8 94264.3 368.647   6
  -5  -2   8 94823.2 397.980  12
  -5   2   8 95166.0 575.316   1
  -5  -2   8 92547.4 379.927  10
   5  -2  -8 93279.5 401.011   7
  -5  -2   8 89349.8 389.312   8
   5  -2  -8 88032.7 341.440   5
   5  -2  -7 108538. 340.349   8
   5  -2  -7 109841. 426.687   7
   5   2  -7 107901. 364.362   4
   5   2  -7 103829. 861.580   2
  -5  -2   7 106414. 398.410  10
  -5  -2   7 114232. 422.970  11
  -5  -2   7 108940. 882.226   1
  -5  -2   7 105489. 390.514   6
  -5  -2   7 104586. 409.092  12
  -5  -2   7 108027. 377.949   5
  -5   2   7 108970. 631.349   1
  -5  -2   7 105537. 410.889   8
   5  -2  -7 101841. 369.418   5
   5  -2  -7 106412. 349.408   3
   5  -2  -6 80097.1 293.379   8
  -5  -2   6 78111.5 346.800  12
   5   2  -6 77206.2 298.101   4
  -5  -2   6 73604.7 718.555   1
  -5  -2   6 79927.7 341.747  11
  -5  -2   6 78796.3 334.899   6
   5  -2  -6 75273.7 289.801   3
  -5  -2   6 80397.9 335.719  10
  -5  -2   6 79122.6 304.642   9
  -5  -2   6 76499.6 345.781   8
  -5   2   6 78864.4 556.425   1
   5  -2  -6 78797.2 354.381   7
   5  -2  -6 72447.2 308.874   5
   5  -2  -5 111667. 349.304   8
   5  -2  -5 107318. 404.733   7
  -5  -2   5 109278. 407.691  12
   5  -2  -5 107619. 379.117   5
  -5  -2   5 110885. 363.203   9
   5  -2  -5 105827. 343.134   3
  -5  -2   5 107480. 389.054   6
  -5  -2   5 107179. 382.477  10
  -5  -2   5 110844. 356.438   4
  -5  -2   5 112008. 411.423   8
  -5  -2   5 106064. 384.160  11
  -5   2   5 108903. 667.274   1
  -5  -2   5 108443. 869.218   1
   5  -2  -4 40867.9 212.274   8
  -5  -2   4 40635.6 230.008  11
   5  -2  -4 41476.0 229.412  11
  -5  -2   4 39400.4 516.106   1
  -5  -2   4 40352.6 246.459  12
  -5  -2   4 39598.3 238.082   6
  -5  -2   4 39920.8 228.784  10
   5  -2  -4 38376.2 239.096   7
  -5  -2   4 38004.7 207.621   4
  -5  -2   4 40513.5 222.270   9
  -5   2   4 39388.1 414.112   1
   5  -2  -4 40066.0 234.392   5
  -5  -2   4 39584.9 240.535   8
  -5  -2   3 4892.24 85.6700  12
   5  -2  -3 5184.61 87.6950   7
  -5  -2   3 5283.39 188.709   1
   5  -2  -3 5437.57 84.3794  11
  -5  -2   3 5158.12 85.7512   6
  -5  -2   3 4968.47 80.7613  10
  -5  -2   3 5187.32 86.0455   8
  -5  -2   3 5159.69 77.2088   4
  -5  -2   3 5118.80 79.7272   9
  -5   2   3 5409.23 157.120   1
   5  -2  -3 5206.23 86.4601   5
   5  -2  -3 5333.31 77.4417   8
   5  -2  -2 60422.4 292.798   7
  -5  -2   2 57539.7 272.027  10
  -5  -2   2 58397.8 288.014  12
  -5  -2   2 58824.1 255.501  16
   5  -2  -2 58875.6 274.764  11
  -5  -2   2 59445.2 265.720   4
  -5  -2   2 58143.8 287.227   6
  -5  -2   2 57932.7 273.184   9
  -5   2   2 57571.6 516.466   1
   5  -2  -2 57668.8 281.584   5
  -5  -2   2 58202.8 282.852   8
  -5  -2   2 57149.0 617.248   1
   5  -2  -2 59060.9 259.370   8
   5  -2  -1 10987.3 127.449   7
   5  -2  -1 11326.7 103.961   6
  -5  -2   1 11554.2 115.610  16
  -5   2   1 10591.4 225.919   1
  -5  -2   1 11069.2 126.942   6
  -5  -2   1 11452.6 126.593  12
  -5  -2   1 11270.1 271.199   1
   5  -2  -1 12156.6 127.282  11
  -5  -2   1 10909.4 114.956   4
  -5  -2   1 11710.5 122.239  10
  -5  -2   1 11056.2 121.463   9
   5  -2  -1 10115.3 119.842   5
  -5  -2   1 11299.6 123.837   8
   5  -2  -1 11614.9 117.498   8
  -5  -2   0 71991.2 302.406  10
  -5  -2   0 73303.6 299.485  16
   5  -2   0 73094.5 312.346  11
   5  -2   0 69630.3 291.390   3
  -5  -2   0 70570.1 295.889   4
   5  -2   0 72752.7 266.988   6
  -5  -2   0 72001.0 318.043  12
  -5  -2   0 73571.2 309.262   8
  -5  -2   0 73084.0 314.942   9
  -5   2   0 67851.9 577.595   1
   5  -2   0 72555.3 323.733   5
   5  -2   0 71955.0 326.954   7
  -5  -2   0 65428.2 654.915   1
  -5  -2   0 70915.5 323.619   6
   5  -2   0 73042.4 302.817   8
   5  -2   1 3757.79 69.1676   3
  -5  -2  -1 4072.64 166.008   1
  -5  -2  -1 3814.98 70.3401  16
   5  -2   1 3815.09 76.0336   7
  -5   2  -1 3886.24 142.828   1
  -5  -2  -1 3714.91 69.3609  10
  -5  -2  -1 3571.04 70.9851  12
  -5  -2  -1 3789.20 77.3642   6
  -5  -2  -1 3764.11 71.1037   4
   5  -2   1 3606.28 71.3159  11
  -5  -2  -1 3826.31 69.6038   8
  -5  -2  -1 3754.68 73.2452   9
   5  -2   1 3686.69 74.8569   5
   5  -2   1 3928.02 70.7656   8
  -5  -2  -2 1885.76 51.3830  16
  -5   2  -2 1605.46 93.9857   1
  -5  -2  -2 1790.87 111.521   1
   5  -2   2 1919.79 50.9868   3
   5  -2   2 1820.69 54.1905   7
   5  -2   2 1873.50 53.6985  11
  -5  -2  -2 1728.80 54.9173   6
   5  -2   2 1943.92 55.6050   5
  -5  -2  -2 1761.57 50.4451   4
  -5  -2  -2 1855.67 50.4059  10
  -5  -2  -2 1793.04 52.7988   9
  -5  -2  -2 1937.92 49.8800   8
   5  -2   2 1855.87 49.4067   8
  -5  -2  -3 93697.1 360.823  12
   5  -2   3 91029.1 379.414   7
  -5  -2  -3 91512.2 348.175  10
  -5  -2  -3 92878.9 366.867   4
   5  -2   3 93892.4 375.253  11
  -5  -2  -3 92581.8 799.845   1
  -5   2  -3 91450.5 709.777   1
  -5  -2  -3 93626.6 393.278   6
  -5  -2  -3 92499.2 381.389   9
   5  -2   3 92870.1 390.589   5
   5  -2   3 90737.2 355.061   3
   5  -2   3 94141.7 353.533   8
   5  -2   4 52876.8 292.516   7
  -5  -2  -4 51095.1 265.553  10
   5  -2   4 52225.7 298.127   5
  -5  -2  -4 51602.9 301.395   6
  -5  -2  -4 52700.3 282.597  16
  -5  -2  -4 51316.8 279.337   4
  -5  -2  -4 54407.6 231.946   7
   5  -2   4 51287.7 284.631  11
   5   2   4 51884.0 260.006  14
  -5  -2  -4 55394.9 278.804  12
  -5  -2  -4 53505.1 297.312   9
  -5   2  -4 55069.2 569.441   1
  -5  -2  -4 52341.5 607.098   1
   5  -2   4 50896.3 266.744   3
   5  -2   4 53155.3 270.877   8
   5  -2   5 37694.1 229.744   8
   5  -2   5 38196.6 238.923   3
   5  -2   5 36909.2 250.685   7
  -5  -2  -5 35469.9 224.489  10
  -5  -2  -5 38408.0 232.604  12
  -5  -2  -5 38193.2 521.000   1
  -5  -2  -5 36770.2 198.787   7
   5  -2   5 36941.9 247.746  11
   5   2   5 36055.8 223.606  14
  -5  -2  -5 36427.9 259.135   6
  -5  -2  -5 36135.8 251.794   9
   5  -2   5 36922.4 256.439   5
  -5   2  -5 34324.9 207.276  15
  -5   2  -5 35313.3 467.322   1
  -5  -2  -5 35324.1 240.347   4
   5  -2   6 147700. 484.325   3
   5  -2   6 147394. 510.981   7
  -5  -2  -6 148551. 1040.77   1
  -5  -2  -6 147550. 468.815  10
  -5  -2  -6 146769. 507.030   4
  -5  -2  -6 151323. 538.556   6
   5  -2   6 155707. 515.234  11
  -5  -2  -6 151958. 526.252   9
  -5   2  -6 149144. 444.127  15
   5  -2   6 140738. 513.912   5
  -5   2  -6 144551. 955.239   1
  -5  -2  -6 153622. 466.371  12
  -5  -2  -6 153048. 425.211   7
   5  -2   6 147044. 459.789   8
   5  -2   7 35880.9 246.361   3
   5  -2   7 35922.5 258.469   7
  -5  -2  -7 36964.7 534.129   1
  -5  -2  -7 35229.2 212.432   7
  -5  -2  -7 33795.7 250.313   4
   5  -2   7 34981.2 250.147  11
  -5   2  -7 34771.2 224.020  15
  -5  -2  -7 34634.9 265.066   6
  -5  -2  -7 33885.0 254.286   9
   5  -2   7 31570.1 251.110   5
  -5   2  -7 35254.5 491.170   1
  -5  -2  -7 34785.0 221.288  12
  -5  -2  -7 33841.6 229.237  10
   5  -2   7 35273.0 227.221   8
  -5  -2  -8 7557.53 122.285   4
   5  -2   8 7743.21 122.787   7
  -5  -2  -8 7898.66 251.700   1
  -5  -2  -8 7752.98 130.937   6
   5  -2   8 7328.88 116.263   3
   5  -2   8 7806.86 120.593  11
  -5  -2  -8 7653.38 104.571   7
  -5  -2  -8 7424.38 123.192   9
   5  -2   8 7420.52 124.379   5
  -5  -2  -8 7353.52 108.918  10
  -5   2  -8 8418.45 249.588   1
  -5   2  -8 8060.07 112.193  15
   5  -2   8 7673.06 106.861   8
   5  -2   9 341.441 25.3606   8
   5  -2   9 322.804 28.0234   3
  -5  -2  -9 268.873 23.3809  10
  -5   2  -9 358.020 26.9095  15
  -5  -2  -9 267.523 27.0834   4
   5  -2   9 331.427 27.7424  11
  -5  -2  -9 309.406 29.1481   9
   5  -2   9 290.467 30.2043   5
  -5  -2  -9 303.501 29.8181   6
  -5  -2  -9 309.386 24.8626   7
  -5   2  -9 326.115 58.9683   1
   5  -2  10 1062.47 49.7573   3
   5  -2  10 1002.61 48.4225   7
  -5   2 -10 985.849 43.4025  15
  -5  -2 -10 967.365 41.7597   7
  -5  -2 -10 954.231 49.3488   6
  -5  -2 -10 983.674 49.9166   4
   5  -2  10 996.122 39.9480   8
  -5  -2 -10 902.409 47.2929   9
   5  -2  10 916.519 49.4481   5
   5  -2  10 1014.42 46.4244  11
   5  -2  11 16816.5 195.854   3
   5  -2  11 19753.1 211.098   7
  -5  -2 -11 17653.9 206.619   4
  -5  -2 -11 19473.4 215.470   6
   5  -2  11 18010.6 191.254  11
  -5  -2 -11 17608.7 204.377   9
   5  -2  11 17046.7 205.422   5
  -5   2 -11 18075.0 187.246  15
   5  -2  12 185.357 26.9503   3
  -5   2 -12 222.539 24.4243  15
   5  -2  12 181.902 25.4444   7
  -5  -2 -12 169.692 24.9902  16
  -5  -2 -12 173.323 24.9368   6
   5  -2  12 172.264 22.7948  11
  -5  -2 -12 156.182 26.7888   4
  -5  -2 -12 147.780 24.9779   9
   5  -2  12 140.054 24.9790   5
   5  -2  13 43187.3 337.797   5
   5  -2  13 46571.7 330.626   7
  -5  -2 -13 44171.0 319.228  16
  -5   2 -13 44202.0 309.807  15
   5  -2  13 44815.2 336.317   3
  -5  -2 -13 45932.0 331.091   6
  -5  -2 -13 43868.3 338.802   4
  -5  -2 -13 42924.0 329.631   9
   5  -2  14 17893.6 203.667   7
  -5   2 -14 17544.6 200.728  15
  -5  -2 -14 16959.3 212.118   4
  -5  -2 -14 17605.8 204.249   6
   5  -2  14 17721.1 214.672   3
  -5  -2 -14 16838.8 207.109   9
  -5  -2 -14 17131.7 200.599  16
  -5   2 -15 10027.4 152.935  15
   5  -2  15 9598.76 147.119   7
  -5  -2 -15 9204.27 145.008  16
  -5  -2 -15 9630.32 148.051   6
  -5  -2 -15 9181.74 157.807   4
   5  -2  15 9085.22 154.438   3
  -5  -2 -15 9338.56 154.824   9
   5  -2  15 9599.11 161.524   5
   5  -2  16 5475.81 108.386   7
  -5   2 -16 5555.91 113.049  15
   5  -2  16 5492.23 102.970  14
   5  -2  16 5272.29 116.403   3
  -5  -2 -16 5519.20 108.823   6
  -5  -2 -16 5346.83 115.144   9
  -5  -2 -16 5488.94 109.003  16
   5  -2  16 5271.86 118.346   5
  -5  -2 -16 5387.21 120.742   4
   5  -2  17 1524.29 62.2687   3
  -5  -2 -17 1601.32 57.2576  16
   5  -2  17 1668.95 56.1832  14
  -5   2 -17 1659.45 62.3168  15
  -5  -2 -17 1555.08 61.3375   9
  -5  -2 -17 1546.30 55.6034   6
  -5  -2 -17 1465.39 63.7546   4
   5  -2  17 1514.48 62.8114   5
   5  -2  18 743.531 43.8430   3
   5   2  18 921.031 46.0232  14
  -5   2 -18 898.050 44.6341  15
   5  -2  18 807.783 38.7040  14
  -5  -2 -18 811.281 38.7917  16
  -5  -2 -18 828.675 46.8200   4
  -5  -2 -18 770.151 42.1263   9
   5  -2  18 659.728 41.0530   5
   5   2  19 3.77648 15.4198   7
   5  -2  19 25.7065 16.2697   3
   5   2  19 21.5738 15.2760  14
  -5  -2 -19 25.8756 11.5288  16
  -5  -2 -19 5.65411 14.9887   4
  -5  -2 -19 4.86963 12.6625   9
   5  -2  19 24.7955 15.4154   5
   5   2  20 23.0423 14.7267   7
   5   2  20 11.0529 12.7631  14
  -5   2 -20 17.6372 10.6211   6
  -5   2 -20 6.31531 12.3065  10
   5  -2  20 17.4238 13.6858   3
  -5  -2 -20 11.8927 13.2317   4
   5  -2  20 25.1809 13.2059   5
   5   2  21 957.948 38.6436   7
  -5  -2 -21 1080.22 41.3339   4
   5  -2  21 1024.31 40.8909   3
  -5   2 -21 974.809 37.8874  10
   5   2  21 1053.60 39.7464  14
   5  -2  22 24.6944 11.0088   3
  -5   2 -22 30.8202 10.1876  10
   5   2  22 21.9977 11.6399   7
  -5  -2 -22 34.1259 10.9693   4
   5  -3 -24 376.571 23.9243   9
   5  -3 -23 2428.00 51.9908   7
   5  -3 -23 2512.19 64.4333   9
  -5  -3  23 2502.51 63.0434   5
   5   3 -22 15082.6 143.437  15
  -5  -3  22 13756.6 150.400  11
   5  -3 -22 14647.8 168.669   9
  -5  -3  22 14302.3 161.220   5
   5  -3 -22 15382.7 141.881   7
  -5  -3  21 461.019 34.0562  11
   5  -3 -21 506.167 30.1620   7
   5  -3 -21 432.495 29.0970   4
  -5  -3  21 438.368 34.5727   5
   5   3 -21 450.066 28.9723  15
  -5  -3  21 427.862 27.9082  10
   5  -3 -21 399.165 34.3345   9
   5  -3 -20 8664.65 125.429   4
   5   3 -20 9070.78 126.416  15
   5  -3 -20 9601.13 129.563   7
  -5   3  20 9618.00 115.457   5
  -5  -3  20 8902.50 143.795  11
  -5  -3  20 9265.16 128.609  10
   5  -3 -20 9284.70 154.596   9
  -5  -3  20 9621.98 151.519   5
   5  -3 -19 30.9641 16.9030   7
  -5  -3  19 23.2395 19.5274  11
   5  -3 -19 28.1745 17.0643   4
  -5   3  19 22.5090 12.4478   5
  -5  -3  19 40.1445 17.5228  10
   5   3 -19 27.9958 15.4075  15
  -5  -3  19 18.3460 18.3750   5
   5  -3 -18 32568.6 263.759   7
  -5   3  18 33406.3 228.001   5
   5   3 -18 32473.2 255.880  15
  -5  -3  18 32366.0 300.207  11
  -5  -3  18 32486.2 262.880  10
  -5  -3  18 32743.1 304.063   5
  -5  -3  18 31637.7 246.538   8
  -5   3  17 26509.6 205.629   5
   5   3 -17 25657.7 229.690  15
  -5  -3  17 27256.6 282.889  11
   5  -3 -17 25761.9 240.593   7
  -5  -3  17 25747.1 239.138  10
  -5  -3  17 24086.9 266.362   5
   5   3 -17 25924.0 212.164   4
  -5  -3  17 25015.5 232.838   8
   5   3 -16 338.675 27.2473   4
  -5  -3  16 231.183 32.0706   5
  -5  -3  16 300.837 37.7794  11
   5  -3 -16 214.941 25.5465  13
   5  -3 -16 215.921 28.8042   7
   5  -3 -16 145.584 22.7917   4
  -5  -3  16 233.929 28.1028  10
   5   3 -16 225.337 25.2811  15
  -5  -3  16 206.740 26.7910   8
   5  -3 -15 3258.33 83.2058  13
  -5  -3  15 3232.57 100.562  11
   5  -3 -15 3022.95 87.9583   7
   5   3 -15 3169.86 76.8523   4
   5   3 -15 3287.84 84.4195  15
  -5  -3  15 3137.98 87.2702  10
  -5  -3  15 3007.02 98.3069   5
  -5  -3  15 3191.76 90.8164   8
   5  -3 -14 22980.9 236.564   7
   5  -3 -14 24850.3 226.783  13
  -5  -3  14 22676.8 231.370  12
  -5  -3  14 23049.3 265.857  11
  -5  -3  14 22698.1 228.769  10
   5   3 -14 23491.6 207.373   4
  -5  -3  14 21677.4 237.197   8
   5   3 -14 23383.1 219.150  15
  -5  -3  14 20434.1 248.416   5
   5   3 -13 85921.6 389.438   4
   5  -3 -13 80688.4 401.820  13
  -5  -3  13 85764.5 504.640  11
   5   3 -13 82443.7 405.086  15
  -5  -3  13 84009.9 451.865  12
  -5  -3  13 83273.6 434.121  10
   5  -3 -13 85120.2 452.314   7
   5  -3 -13 82086.7 371.039   5
  -5  -3  13 82642.6 379.996   6
  -5  -3  13 82141.3 468.142   8
   5   3 -12 37682.7 254.629   4
   5   3 -12 37086.0 265.465  15
   5  -3 -12 35406.3 289.933   7
   5  -3 -12 38472.2 273.578  13
  -5  -3  12 36115.5 295.687  12
  -5  -3  12 37999.5 332.899  11
  -5  -3  12 36349.7 256.249   6
  -5  -3  12 35668.7 281.994  10
  -5  -3  12 34021.7 301.064   5
  -5  -3  12 37950.7 321.151   8
   5  -3 -12 36278.5 245.380   5
   5   3 -11 9461.48 132.780  15
  -5  -3  11 9477.89 151.961  12
  -5  -3  11 9895.53 137.312   6
   5  -3 -11 8971.75 146.431   7
  -5  -3  11 9698.96 145.204  10
  -5  -3  11 10588.5 173.428  11
  -5  -3  11 9070.79 151.722   5
   5   3 -11 9779.90 128.118   4
  -5  -3  11 9509.68 157.806   8
   5  -3 -11 9532.52 127.626   5
  -5  -3  10 106358. 536.628  11
  -5  -3  10 102203. 494.523  12
  -5  -3  10 104037. 464.629  10
   5  -3 -10 102144. 487.839   7
   5   3 -10 106852. 432.988  15
   5   3 -10 105040. 415.498   4
  -5  -3  10 101256. 439.265   6
  -5  -3  10 100739. 481.188   5
  -5  -3  10 103900. 517.860   8
   5  -3 -10 107125. 427.052   5
   5  -3  -9 5050.31 107.833   7
  -5  -3   9 5057.78 100.909   6
   5   3  -9 5196.42 92.5662   4
   5  -3  -9 4906.20 81.8249   8
  -5  -3   9 4964.34 101.010  10
   5   3  -9 5184.35 93.4489  15
  -5  -3   9 4927.66 103.374   5
  -5  -3   9 4982.09 113.451   8
  -5  -3   9 5120.34 111.551  12
   5  -3  -9 4976.08 92.6922   5
   5  -3  -8 8020.15 106.983   8
   5   3  -8 8502.65 114.957   4
   5   3  -8 8072.98 113.217  15
  -5  -3   8 8541.06 145.496  11
  -5  -3   8 8347.86 133.701   6
  -5  -3   8 8530.02 145.720   8
   5  -3  -8 8534.03 135.710   7
  -5  -3   8 7981.70 125.059  10
  -5  -3   8 8345.29 128.938   5
  -5  -3   8 7822.99 136.179  12
   5  -3  -8 8009.92 117.915   5
   5  -3  -7 278.336 28.4161   7
   5   3  -7 265.746 23.4370   4
  -5  -3   7 246.595 29.1548  11
   5   3  -7 248.463 21.3047  15
   5  -3  -7 354.764 24.9106   8
  -5  -3   7 233.976 24.0389  10
  -5  -3   7 260.296 27.0499   6
  -5  -3   7 244.826 29.1604  12
   5  -3  -7 257.377 26.5675   9
  -5  -3   7 291.675 25.8363   5
  -5  -3   7 218.255 28.5731   8
   5  -3  -7 278.327 26.1130   5
   5  -3  -6 499.741 29.7991   8
   5   3  -6 518.629 29.5335   4
  -5  -3   6 486.688 37.9459  12
   5  -3  -6 471.400 33.7479   7
   5  -3  -6 448.249 24.7193   6
   5  -3  -6 492.012 32.3097   5
  -5  -3   6 522.874 36.1906  11
  -5  -3   6 468.951 35.2416   6
   5   3  -6 640.062 31.5868  15
  -5  -3   6 518.293 31.2871   9
   5  -3  -6 509.757 33.3270   9
  -5   3   6 448.201 65.3347   1
  -5  -3   6 557.406 33.5018  10
  -5  -3   6 558.247 40.6296   8
   5  -3  -5 1229.85 44.8709   8
  -5  -3   5 1216.01 54.2371   8
  -5  -3   5 1189.84 51.4519  11
   5  -3  -5 1373.48 54.2612   7
   5  -3  -5 1158.50 39.5319   6
  -5  -3   5 1145.74 51.8533  12
  -5  -3   5 1138.46 44.6604   9
  -5  -3   5 1199.53 52.2317   6
   5   3  -5 1186.74 42.6071   4
  -5  -3   5 1178.19 46.8529  10
  -5   3   5 1152.14 98.0988   1
   5  -3  -5 1238.51 49.3623   5
   5  -3  -4 16793.8 148.410   6
   5  -3  -4 15799.5 178.051   7
  -5  -3   4 16045.0 188.274  12
  -5  -3   4 16321.8 186.614   6
  -5  -3   4 17191.9 184.558  11
   5  -3  -4 16905.2 175.873  11
  -5  -3   4 16599.5 155.267   4
  -5   3   4 17165.6 368.636   1
  -5  -3   4 16670.2 166.711   9
  -5  -3   4 16167.4 165.089  10
   5  -3  -4 16591.0 176.723   5
  -5  -3   4 16458.6 433.223   1
  -5  -3   4 16118.5 190.712   8
   5  -3  -4 16614.9 163.537   8
   5  -3  -3 17382.5 152.173   6
   5  -3  -3 17064.6 183.120   7
  -5  -3   3 17351.9 192.772  12
  -5  -3   3 17927.3 183.469  11
  -5  -3   3 18242.1 198.225   6
   5  -3  -3 18030.5 184.540  11
  -5  -3   3 17822.3 170.393  10
  -5  -3   3 17899.6 161.836   4
  -5   3   3 18331.3 383.149   1
  -5  -3   3 17867.7 175.513   9
   5  -3  -3 17932.2 186.782   5
  -5  -3   3 17446.3 195.230   8
   5  -3  -3 18027.3 174.100   8
  -5  -3   2 65499.8 373.771  12
   5  -3  -2 70100.5 313.863   6
  -5  -3   2 69653.2 323.709   4
   5  -3  -2 69501.3 368.261   7
  -5  -3   2 71419.7 358.752  11
   5  -3  -2 67010.1 355.265  11
  -5  -3   2 71607.8 339.909  10
  -5  -3   2 72592.5 894.066   1
  -5   3   2 72825.9 769.691   1
  -5  -3   2 73437.7 359.359   9
  -5  -3   2 68559.6 380.335   8
   5  -3  -2 67164.8 367.673   5
  -5  -3   2 70125.6 386.568   6
   5  -3  -2 67365.1 339.213   8
  -5  -3   1 5866.19 110.928  12
  -5  -3   1 6117.91 97.0400  16
  -5  -3   1 5737.54 112.992   6
  -5  -3   1 5851.41 100.292  11
   5  -3  -1 5806.94 92.0732   6
   5  -3  -1 5842.94 105.745   7
  -5  -3   1 6251.82 99.4617  10
   5  -3  -1 5821.69 106.514  11
  -5  -3   1 5682.30 95.0865   4
  -5  -3   1 5804.94 254.627   1
  -5  -3   1 5999.61 105.723   9
  -5   3   1 6517.71 234.688   1
   5  -3  -1 6145.84 112.047   5
  -5  -3   1 5846.52 109.618   8
   5  -3  -1 6330.92 107.409   8
   5  -3   0 107890. 453.768   7
   5  -3   0 111467. 409.420   6
  -5  -3   0 103492. 403.587  16
  -5  -3   0 106721. 449.308   9
   5  -3   0 108843. 464.017  11
  -5  -3   0 100980. 404.615   4
  -5  -3   0 107776. 410.141  10
  -5   3   0 111329. 977.002   1
  -5  -3   0 109463. 1106.90   1
  -5  -3   0 104140. 462.472  12
   5  -3   0 108006. 466.548   5
  -5  -3   0 109501. 495.708   6
  -5  -3   0 104963. 454.794   8
   5  -3   0 105919. 437.095   8
   5  -3   1 2098.35 64.7858   7
  -5  -3  -1 2181.10 61.7682   4
  -5  -3  -1 2107.74 72.4083   6
   5  -3   1 2025.48 65.4492  11
  -5  -3  -1 2142.58 58.2489  10
  -5  -3  -1 2220.24 160.894   1
   5  -3   1 2194.19 60.2030   6
  -5  -3  -1 1940.06 62.7630   9
   5  -3   1 2131.74 67.8136   5
  -5  -3  -1 2211.60 62.6268  16
  -5  -3  -1 2060.34 63.5788   8
  -5  -3  -1 2051.75 65.8208  12
   5  -3   1 2112.54 63.1658   8
  -5  -3  -2 13538.2 156.887  16
   5  -3   2 14322.7 167.396   7
   5  -3   2 13021.8 164.980  11
  -5  -3  -2 14373.4 168.393  12
   5  -3   2 13145.8 143.007   3
  -5  -3  -2 13592.3 179.918   6
  -5  -3  -2 13554.4 167.152   9
  -5  -3  -2 13432.9 152.831   4
   5  -3   2 13383.5 171.762   5
  -5  -3  -2 13550.7 157.993   8
   5  -3   2 13351.8 161.756   8
  -5  -3  -3 274.976 28.0785   9
  -5  -3  -3 256.498 25.2503  16
  -5  -3  -3 283.557 31.1396   6
   5  -3   3 296.856 24.4164   3
   5  -3   3 311.307 29.9486  11
   5  -3   3 310.586 27.9868   7
  -5  -3  -3 274.050 26.6751  12
   5  -3   3 251.704 28.5147   5
  -5  -3  -3 271.064 24.6294   4
  -5  -3  -3 247.166 23.9865   8
   5  -3   3 282.399 27.9040   8
  -5  -3  -4 234.854 22.1485   8
  -5  -3  -4 216.154 28.3025   6
   5  -3   4 239.059 27.5693  11
  -5  -3  -4 322.884 28.7161   4
   5  -3   4 197.258 21.3943   3
  -5  -3  -4 219.782 27.2567   9
   5  -3   4 213.333 28.6106   5
   5  -3   4 239.659 25.3998   7
  -5  -3  -4 226.732 24.4655  16
  -5  -3  -4 221.670 24.9202  12
   5  -3   4 223.919 25.5480   8
  -5  -3  -5 818.781 32.1396   7
   5  -3   5 740.495 41.4186   7
   5  -3   5 840.602 40.2412   3
  -5  -3  -5 750.679 39.8603  12
  -5  -3  -5 767.526 46.1953   6
   5  -3   5 787.566 44.7865  11
  -5  -3  -5 803.998 42.7515   4
  -5  -3  -5 757.166 45.2400   9
   5  -3   5 747.429 46.4283   5
  -5  -3  -5 725.317 41.0778  16
   5  -3   5 745.086 41.3726   8
   5  -3   6 25130.8 250.930   5
  -5  -3  -6 26373.9 185.745   7
   5  -3   6 26459.8 234.693   7
  -5  -3  -6 25730.6 257.817   6
  -5  -3  -6 24337.1 230.222  16
   5  -3   6 24489.9 239.243  11
  -5  -3  -6 25822.8 236.013   4
  -5  -3  -6 24112.3 210.727  12
  -5  -3  -6 24689.5 244.431   9
   5  -3   6 25829.7 221.327   3
   5  -3   6 26253.9 232.623   8
   5  -3   7 18542.1 201.287   7
   5  -3   7 18533.8 210.378  11
  -5  -3  -7 18651.9 163.216   7
   5  -3   7 18157.3 191.027   3
  -5  -3  -7 18216.8 202.222   4
  -5  -3  -7 18849.0 223.616   6
  -5  -3  -7 18470.1 203.343  16
  -5  -3  -7 18257.4 213.676   9
   5  -3   7 17927.8 215.393   5
   5  -3   7 18607.8 194.834   8
   5  -3   8 42719.2 297.643   3
   5  -3   8 40197.2 313.049  11
  -5  -3  -8 42610.7 337.151   6
  -5  -3  -8 41171.7 310.747   4
  -5  -3  -8 42639.4 253.243   7
  -5  -3  -8 39589.5 306.210  16
  -5  -3  -8 40936.3 325.789   9
   5  -3   8 40277.8 327.732   5
   5  -3   8 41773.4 292.630   8
   5  -3   9 11320.1 166.976  11
  -5  -3  -9 11055.5 165.548   4
  -5  -3  -9 12114.2 180.939   6
  -5  -3  -9 10997.0 163.991  16
   5  -3   9 12284.4 162.443   3
  -5  -3  -9 11068.3 172.436   9
   5  -3   9 11000.1 177.730   5
   5  -3   9 11790.1 154.006   8
   5  -3  10 39337.7 278.428   8
  -5  -3 -10 38336.3 311.340   4
   5  -3  10 38372.6 292.018   3
  -5  -3 -10 39132.8 311.063  16
  -5  -3 -10 40832.5 330.631   6
   5  -3  10 38080.5 305.539  11
  -5  -3 -10 38719.3 325.703   9
   5  -3  10 41387.8 347.676   5
   5  -3  11 4371.36 92.0006   8
   5  -3  11 4643.06 103.799   3
  -5  -3 -11 4267.34 104.740  16
   5  -3  11 4313.53 101.693  11
  -5  -3 -11 4588.64 111.646   6
  -5  -3 -11 4485.88 107.845   4
  -5  -3 -11 4299.44 109.802   9
   5  -3  11 4231.73 113.497   5
   5  -3  12 63.2782 16.5033   8
  -5  -3 -12 24.7554 20.0514   9
   5  -3  12 41.4169 17.9541   3
   5  -3  12 27.9514 16.8493  11
  -5  -3 -12 65.2234 21.5083   4
   5  -3  12 22.5290 23.3835   5
  -5  -3 -12 21.4442 16.9228  16
  -5  -3 -13 1043.71 52.0395  16
  -5  -3 -13 1106.41 55.5144   4
   5  -3  13 1109.54 50.8903  11
  -5  -3 -13 1127.63 57.9424   9
   5  -3  13 1270.79 62.7056   5
  -5  -3 -13 1078.71 53.0067   6
   5  -3  13 1276.99 55.2499   3
  -5  -3 -14 513.305 36.8792   6
   5  -3  14 409.662 31.0492  11
   5  -3  14 464.240 34.9015   3
  -5  -3 -14 394.672 35.4512   9
   5  -3  14 438.108 37.4686   5
  -5  -3 -14 476.094 35.8640  16
  -5  -3 -14 365.382 34.3745   4
  -5  -3 -15 2699.60 72.6656   6
  -5  -3 -15 2481.60 73.8221  16
   5  -3  15 2513.88 79.7639   5
  -5  -3 -15 2506.03 77.0388   9
  -5  -3 -15 2512.13 77.6298   4
   5  -3  15 2615.73 74.6533   3
   5  -3  16 8297.11 126.086   3
  -5  -3 -16 8227.61 132.179   4
  -5  -3 -16 7966.36 129.545   9
   5  -3  16 7946.33 133.334   5
  -5  -3 -16 7686.26 121.407  16
   5  -3  17 225.341 23.4200   3
   5  -3  17 261.811 27.2266   5
  -5  -3 -17 225.173 24.7637   4
  -5  -3 -17 211.137 21.4579  16
  -5  -3 -17 215.387 23.0461   9
  -5  -3 -18 5974.29 89.8153  16
   5  -3  18 6057.03 101.599   5
   5  -3  18 6409.26 98.0202   3
  -5  -3 -18 5880.88 98.5610   4
  -5   3 -18 5995.85 94.0081  10
  -5  -3 -18 5611.03 91.8353   9
   5   3  18 5534.16 89.6316   7
   5  -3  19 2124.79 52.1615   3
   5   3  19 2040.28 51.3513   7
  -5  -3 -19 2254.36 56.1651   4
  -5   3 -19 2310.82 55.0624  10
  -5  -3 -19 2078.98 51.1266   9
   5  -3  19 2192.87 56.5816   5
  -5   3 -20 3293.32 58.9704  10
  -5  -3 -20 3341.34 61.2569   4
   5  -4 -20 467.579 22.5410   7
  -5  -4  20 500.021 27.4828  11
  -5  -4  19 3915.36 74.9450   5
   5  -4 -19 4028.81 68.6341   7
  -5  -4  19 3959.01 81.9733  11
  -5  -4  19 4073.70 69.4706  10
   5  -4 -18 11760.2 122.987   7
  -5  -4  18 11959.3 124.493  10
  -5  -4  18 12007.2 138.834   5
  -5  -4  18 11567.5 147.830  11
   5  -4 -17 51391.7 276.360   7
  -5  -4  17 51812.8 334.031  11
  -5  -4  17 52102.6 306.932   5
   5  -4 -16 616.011 34.1259   7
  -5  -4  16 611.057 33.6681  10
  -5  -4  16 597.254 41.8773  11
   5  -4 -16 468.196 35.6905   9
  -5  -4  16 583.587 36.3233   5
  -5  -4  16 595.475 35.6127   8
  -5  -4  15 14518.3 159.738  10
  -5  -4  15 14658.3 174.261   5
   5  -4 -15 14417.6 146.519  13
  -5  -4  15 14100.8 171.945   8
   5  -4 -14 3438.43 81.7734   7
   5  -4 -14 3525.53 75.5742  13
  -5  -4  14 3441.22 80.3240  10
  -5  -4  14 3377.22 86.6339   5
  -5  -4  14 3642.23 103.506  11
  -5  -4  14 3532.15 91.6153   8
  -5  -4  13 72.9750 22.7363   8
   5  -4 -13 51.4769 16.7545   7
   5  -4 -13 83.7239 17.8608  13
  -5  -4  13 108.900 28.0070  11
  -5  -4  13 53.8192 16.7097  10
   5  -4 -13 25.6707 18.1200   9
  -5  -4  13 45.8795 19.4009   5
  -5  -4  12 2542.63 69.2873   6
   5  -4 -12 2377.89 66.7304  13
   5  -4 -12 2585.22 75.7187   7
  -5  -4  12 2561.44 81.1709  12
  -5  -4  12 2522.19 71.0626  10
  -5  -4  12 2611.14 91.5700  11
   5  -4 -12 2487.24 78.9101   9
  -5  -4  12 2694.88 78.4803   5
  -5  -4  12 2713.76 86.2354   8
  -5  -4  11 2815.79 95.6423  11
   5  -4 -11 2651.88 77.0665   7
  -5  -4  11 2779.60 74.7391  10
   5  -4 -11 2624.22 80.7339   9
  -5  -4  11 2765.13 78.1198   5
  -5  -4  11 2735.57 85.4320  12
  -5  -4  11 2765.53 73.4775   6
   5  -4 -11 2597.18 69.4970  13
  -5  -4  11 2940.06 92.6276   8
   5  -4 -11 2610.79 64.6585   5
  -5  -4  10 5903.56 111.500   6
  -5  -4  10 5694.31 135.405  11
  -5  -4  10 5344.20 119.621  12
   5  -4 -10 5190.01 109.084   7
  -5  -4  10 5509.27 104.444  10
   5  -4 -10 5134.28 110.152   9
   5  -4 -10 5441.04 101.399  13
  -5  -4  10 5760.72 129.465   8
   5  -4 -10 5491.79 96.2762   5
   5  -4  -9 14145.1 177.840   7
  -5  -4   9 14669.3 212.342  11
  -5  -4   9 14926.6 201.985  12
  -5  -4   9 14630.8 169.872  10
  -5  -4   9 13948.4 175.664   6
   5  -4  -9 13861.2 173.704   9
  -5  -4   9 15572.9 214.177   8
   5  -4  -9 14206.1 157.326   5
   5  -4  -8 5438.13 93.4867   8
   5  -4  -8 6576.07 122.582   7
  -5  -4   8 6295.94 110.463  10
  -5  -4   8 6567.81 136.771  12
  -5  -4   8 6322.60 137.927  11
  -5  -4   8 5673.92 115.220   6
  -5  -4   8 5688.71 130.882   8
   5  -4  -8 6173.81 106.104   5
   5  -4  -7 43660.3 273.698   8
  -5  -4   7 48441.5 365.320  12
  -5  -4   7 46174.8 361.215  11
  -5  -4   7 45335.2 331.968   6
   5  -4  -7 44458.9 315.389   7
  -5  -4   7 46596.0 297.916  10
  -5  -4   7 47413.7 373.316   8
   5  -4  -7 45412.5 293.866   5
   5  -4  -6 12645.2 150.629   8
  -5  -4   6 13540.4 193.794  12
  -5  -4   6 13407.1 191.577  11
  -5  -4   6 13154.7 182.328   6
   5  -4  -6 12944.4 160.795   5
   5  -4  -6 13334.4 173.683   7
  -5  -4   6 13673.4 158.730  10
  -5  -4   6 13635.2 200.901   8
   5  -4  -5 17288.4 180.650   8
   5  -4  -5 18910.8 206.210   7
  -5  -4   5 19293.6 229.777  12
  -5  -4   5 18379.6 219.752  11
  -5  -4   5 18721.9 222.599   6
  -5  -4   5 18495.2 181.402  10
   5  -4  -5 17012.5 160.341   6
   5  -4  -5 19228.8 200.088   5
  -5  -4   5 18743.8 232.441   8
   5  -4  -4 946.339 45.1224   8
  -5  -4   4 899.988 53.9196   8
   5  -4  -4 866.404 38.6255   6
  -5  -4   4 789.817 48.7651  11
  -5  -4   4 831.452 50.6984   6
  -5  -4   4 886.388 40.6105  10
  -5  -4   4 802.688 41.1516   9
   5  -4  -4 954.952 47.4665   7
  -5  -4   4 890.900 52.0112  12
   5  -4  -4 847.173 44.8371   5
   5  -4  -3 546.805 35.4416   8
   5   4  -3 467.785 30.1863   4
   5  -4  -3 553.602 38.5507   5
   5  -4  -3 579.734 37.9374   7
  -5  -4   3 566.092 42.7149  12
  -5  -4   3 511.177 41.9638   6
  -5  -4   3 488.821 38.7629  11
  -5  -4   3 535.605 43.0417   8
   5  -4  -3 553.534 33.2010   6
  -5  -4   3 551.286 36.0745   9
   5  -4  -2 199.328 26.0347   8
   5   4  -2 159.204 19.8613   4
  -5  -4   2 162.291 29.6701   6
   5  -4  -2 198.729 24.4819   7
   5  -4  -2 184.653 27.3836   5
  -5  -4   2 214.005 25.0534   9
  -5  -4   2 172.528 29.7562  12
  -5  -4   2 186.805 28.3089   8
  -5  -4   2 152.197 23.1803  11
   5  -4  -1 3084.75 82.5671   8
  -5  -4   1 3190.95 83.5699   9
   5  -4  -1 2998.03 86.9861   5
   5  -4  -1 2939.73 85.2184  11
   5  -4  -1 3056.69 81.1348   7
  -5  -4   1 3123.39 92.8130  12
  -5  -4   1 3095.13 90.2156   8
   5  -4   0 54.0243 16.9321   7
  -5  -4   0 57.2386 20.6512  12
   5  -4   0 31.5712 18.9512   8
  -5  -4   0 37.0599 22.5146   6
  -5  -4   0 59.3074 20.5888   9
  -5  -4   0 41.8775 14.3467   4
   5  -4   0 43.4735 20.4248  11
   5  -4   0 61.3098 23.5066   5
  -5  -4   0 43.7719 18.8110   8
   5  -4   1 19953.3 212.284   8
   5  -4   1 21127.9 229.624  11
  -5  -4  -1 20453.5 226.051  12
  -5  -4  -1 21342.4 249.783   6
  -5  -4  -1 19997.6 214.797   9
   5  -4   1 19312.9 227.971   5
  -5  -4  -1 20311.4 190.594   4
  -5  -4  -1 20324.2 217.287   8
  -5  -4  -2 3436.45 92.7223  12
  -5  -4  -2 3489.08 80.7184   4
  -5  -4  -2 3376.81 101.805   6
   5  -4   2 3381.28 93.0673  11
  -5  -4  -2 3495.55 91.5465   9
   5  -4   2 3515.15 98.2985   5
  -5  -4  -2 3377.75 85.7124   8
   5  -4   2 3223.60 87.4334   8
   5  -4   3 46136.9 339.673  11
  -5  -4  -3 45540.8 305.087  16
  -5  -4  -3 48003.4 301.744   4
  -5  -4  -3 46683.1 336.012   9
   5  -4   3 47735.4 358.897   5
  -5  -4  -3 46701.1 324.158  12
  -5  -4  -3 46544.4 302.433   8
   5  -4   3 46849.1 327.300   8
  -5  -4  -4 237.498 29.7166   9
  -5  -4  -4 243.019 34.0263   6
   5  -4   4 266.838 31.9886  11
  -5  -4  -4 242.652 27.0984  12
  -5  -4  -4 258.712 24.7026   4
  -5  -4  -4 218.946 24.9503  16
   5  -4   4 260.339 33.0556   5
   5  -4   4 236.728 29.1840   8
  -5  -4  -5 6374.01 118.056  16
  -5  -4  -5 6359.95 110.983  12
  -5  -4  -5 6866.79 131.004   9
  -5  -4  -5 6823.34 141.347   6
   5  -4   5 6681.37 131.376  11
  -5  -4  -5 6788.21 117.410   4
   5  -4   5 6578.28 123.198   8
   5  -4   5 6799.52 136.665   5
  -5  -4  -6 157.336 23.1277   4
   5  -4   6 133.396 25.5477  11
  -5  -4  -6 144.068 28.8903   6
  -5  -4  -6 131.163 21.7174  16
   5  -4   6 151.596 25.7463   8
  -5  -4  -6 159.582 26.8639   9
   5  -4   7 9092.95 141.129   8
  -5  -4  -7 9429.36 140.938   4
  -5  -4  -7 9081.62 141.198  16
   5  -4   7 9337.59 152.545  11
  -5  -4  -7 9142.59 152.944   9
  -5  -4  -7 9167.96 160.864   6
   5  -4   8 171.763 24.0387   8
  -5  -4  -8 173.185 26.4157   9
   5  -4   8 189.817 26.4172  11
  -5  -4  -8 230.198 26.1830   4
   5  -4   8 208.074 30.5500   5
  -5  -4  -8 249.856 27.3939  16
  -5  -4  -8 202.810 29.7364   6
   5  -4   9 10025.1 140.542   8
   5  -4   9 10876.3 169.819   5
  -5  -4  -9 10228.2 158.709   6
  -5  -4  -9 10631.0 148.440   4
   5  -4   9 9762.35 150.596  11
  -5  -4  -9 10003.6 155.386   9
  -5  -4  -9 9761.97 144.348  16
   5  -4  10 1608.74 54.9421   8
  -5  -4 -10 1743.52 60.4070   4
  -5  -4 -10 1548.94 62.3649   9
  -5  -4 -10 1594.88 59.1334  16
  -5  -4 -10 1667.33 63.8994   6
   5  -4  10 1556.61 59.4948  11
   5  -4  10 1586.33 66.8049   5
   5  -4  11 12690.7 160.252  11
  -5  -4 -11 13992.6 162.701   4
   5  -4  11 13011.3 145.216   8
  -5  -4 -11 13771.6 168.791   6
  -5  -4 -11 13092.3 168.835   9
   5  -4  11 12475.8 173.243   5
  -5  -4 -11 13269.0 160.957  16
   5  -4  12 2949.03 65.8607   8
  -5  -4 -12 2754.54 71.9926  16
  -5  -4 -12 3135.28 75.7523   6
   5  -4  12 2852.14 72.7493  11
  -5  -4 -12 3087.69 75.1117   4
  -5  -4 -12 2831.54 76.9774   9
   5  -4  12 3180.85 85.8809   5
  -5  -4 -13 16241.0 163.839  16
  -5  -4 -13 18160.5 171.734   4
   5  -4  13 16146.2 160.689  11
  -5   4 -13 16952.9 150.721  10
  -5  -4 -13 16671.6 175.232   9
   5  -4  13 17611.2 189.126   5
  -5   4 -14 845.737 33.5889  10
   5  -4  14 761.651 33.7091  11
  -5  -4 -14 758.695 36.7567   9
  -5  -4 -14 883.872 37.3008   4
   5  -4  14 807.693 39.1794   5
  -5  -4 -14 809.137 36.0793  16
  -5  -4 -15 4830.78 82.7788   9
  -5  -4 -15 4939.92 80.0454   4
   5  -4  15 4671.77 85.0816   5
  -5  -4 -16 245.002 19.0806   9
   5  -4  16 245.005 20.4366   5
  -5  -5  14 929.034 36.9143  11
  -5  -5  14 934.822 34.2371   8
  -5  -5  13 426.178 28.2826  11
  -5  -5  13 462.924 27.3499   8
  -5  -5  12 9112.11 122.845  11
  -5  -5  12 11120.8 131.763   8
  -5  -5  11 1791.20 56.5908  11
  -5  -5  11 2319.51 64.1575   8
  -5  -5  10 6173.41 105.916  11
  -5  -5  10 7832.74 120.940   8
  -5  -5   9 646.624 37.2859  11
  -5  -5   9 772.289 41.2251   8
  -5  -5   8 6579.69 101.249   6
  -5  -5   8 6526.92 118.188   8
  -5  -5   7 5.47398 13.6278  11
  -5  -5   7 2.49085 13.5733   6
   5  -5  -7-11.3035 10.3073   5
  -5  -5   7 3.21630 16.4987   8
  -5  -5   6 744.680 38.7330   6
  -5  -5   6 725.072 37.7245  11
  -5  -5   6 773.669 45.4209   8
   5  -5  -6 830.065 33.4593   5
  -5  -5   5 97.0898 22.5218   8
   5  -5  -5 81.3890 14.6167   5
  -5  -5   5 88.8667 19.4255   6
  -5  -5   5 98.7150 22.0424  12
  -5  -5   5 99.7742 18.2952  11
   5  -5  -5 68.6990 14.3252   8
  -5  -5   4 8633.65 130.108   6
  -5  -5   4 8416.64 135.417  12
   5  -5  -4 8865.84 112.964   5
  -5  -5   4 8575.91 137.391   8
  -5  -5   3 12248.9 157.938   6
  -5  -5   3 11967.2 158.449  12
   5  -5  -3 11918.6 135.613   5
  -5  -5   3 12073.0 160.420   8
   5  -5  -2 34276.5 233.023   8
  -5  -5   2 36220.8 271.281  12
  -5  -5   2 37394.2 276.389   6
   5  -5  -2 35375.2 236.204   5
  -5  -5   2 35739.6 270.612   8
   5  -5  -1 522.278 34.7661   8
  -5  -5   1 424.909 32.8284  12
  -5  -5   1 471.861 36.8879   6
   5  -5  -1 518.513 34.9416   5
  -5  -5   1 412.658 32.0366   8
   5  -5   0 26843.8 210.287   8
  -5  -5   0 26107.9 221.157  12
  -5  -5   0 28574.8 209.836   9
  -5  -5   0 28770.9 245.128   6
   5  -5   0 30063.7 226.399   5
  -5  -5   0 27734.5 218.106   8
   5  -5   1 2459.05 66.0826   8
  -5  -5  -1 2498.58 74.6069   6
  -5  -5  -1 2529.80 63.5063   9
   5  -5   1 2451.57 66.6372   5
  -5  -5  -2 7596.31 125.591   6
  -5  -5  -2 7596.90 109.529   9
   5  -5   2 7858.17 118.388   5
  -5  -5  -3 2425.31 73.1541   6
  -5  -5  -3 2244.85 60.7954   9
   5  -5   3 2366.36 66.3196   5
   5  -5   4 358.153 27.1023   8
  -5  -5  -4 377.247 31.2727   6
  -5  -5  -4 383.125 27.1651   9
   5  -5   4 373.531 28.5174   5
  -5  -5  -5 2207.72 65.8699   6
  -5  -5  -5 2137.56 58.1746   9
   5  -5   5 2142.30 62.8037   5
  -5  -5  -6 6857.10 109.209   6
  -5  -5  -6 6741.68 100.186   9
   5  -5   6 6878.83 107.662   5
   5  -5   7 3584.54 69.2986   8
  -5  -5  -7 3828.87 75.7986   6
   5  -5   7 3677.65 77.1528   5
  -5  -5  -7 3816.43 74.5420   9
  -5  -5  -8 6109.28 91.2276   9
  -5  -5  -8 6326.88 92.5427   6
   5  -5   8 6179.16 97.0226   5
   5  -5   9 363.152 21.6334   8
  -5  -5  -9 373.713 23.5908   9
   5  -5   9 420.744 26.7008   5
  -5  -5 -10 4219.07 69.8340   9
   5  -5  10 4560.28 76.7381   5
  -6   0  27-3.65705 11.3431   3
   6   0 -27-7.54996 12.0058   4
  -6   0  27 25.6438 12.8001   5
   6   0 -26 24431.6 178.910  15
   6   0 -26 23679.9 201.931   4
  -6   0  26 23847.0 200.396   5
  -6   0  26 24228.6 201.522   3
  -6   0  25 24.0723 15.4042   3
   6   0 -25 1.24729 14.5165   4
  -6   0  25 23.6021 16.3566   5
   6   0 -25 18.9458 12.3591  15
   6   0 -24 18171.9 204.254   4
  -6   0  24 18476.8 202.386   5
  -6   0  24 18695.2 202.054   3
   6   0 -23-1.77821 14.1328  15
   6   0 -23 4.28833 17.6908   4
  -6   0  23 8.65004 17.6649   5
  -6   0  23 3.91922 18.2928   3
   6   0 -22 2504.21 82.4116   4
  -6   0  22 2533.44 78.6404   5
   6   0 -22 2343.44 70.8758  15
  -6   0  22 2610.33 83.3473   3
   6   0 -21 12.1116 15.9972  15
  -6   0  21 29.5125 19.3131   5
   6   0 -21 12.6379 21.8966   4
  -6   0  21 31.7220 16.8269  11
  -6   0  21 8.39816 19.9492   3
   6   0 -20 5033.55 104.923  15
   6   0 -20 4826.68 113.104   4
  -6   0  20 4804.11 106.596   5
  -6   0  19 33.3553 16.2333  11
   6   0 -19 2.61741 18.0316   4
   6   0 -19 14.7633 14.5618  15
  -6   0  19 12.8430 16.4229   5
   6   0 -18 19530.0 212.094   4
   6   0 -18 20491.2 175.241   7
  -6   0  18 19054.9 197.726   5
   6   0 -18 19843.0 199.773  15
  -6   0  18 19345.5 174.459  10
   6   0 -18 20089.5 204.774   3
   6   0 -17 38.6503 15.3146  15
  -6   0  17 26.9852 15.3868   5
   6   0 -17 10.3264 14.5739   3
  -6   0  17 6.61274 12.8174  11
  -6   0  17 7.57066 11.3768  10
   6   0 -17 25.5707 17.9347   4
   6   0 -16 616.779 34.6590  15
   6   0 -16 643.386 35.9373   3
   6   0 -16 546.956 37.2522  14
  -6   0  16 544.299 33.1321  11
   6   0 -16 643.907 31.6123   7
  -6   0  16 567.757 30.2736  10
   6   0 -16 631.498 38.0400   4
   6   0 -15 43.9834 13.7209  15
   6   0 -15 26.2669 13.7595   4
   6   0 -15 40.7926 11.7520   7
   6   0 -15 27.2165 15.4392  14
  -6   0  15 36.9264 14.4181  11
  -6   0  15 26.0600 13.8575   5
   6   0 -14 388064. 758.864  15
   6   0 -14 391159. 797.995   4
   6   0 -14 408377. 730.107   7
  -6   0  14 400600. 757.822  11
  -6   0  14 387895. 723.229   5
  -6   0  14 378460. 708.813  10
   6   0 -14 389553. 840.592  14
   6   0 -14 370743. 758.143   3
  -6   0  13 30.0855 11.2555   5
   6   0 -13 26.5435 14.9029  14
   6   0 -13 11.0048 10.3538  13
   6   0 -13 31.8440 11.7564   3
  -6   0  13 28.2974 11.3852  11
   6   0 -13 12.3380 10.1664  15
   6   0 -13 24.7681 11.0905   7
  -6   0  13 29.3790 10.8694  10
   6   0 -12 2084.73 53.2926   4
   6   0 -12 1905.91 47.1389  13
   6   0 -12 2024.46 51.3988  15
   6   0 -12 2005.75 56.4525  14
   6   0 -12 2120.93 51.5134   7
  -6   0  12 2106.37 51.7104  10
  -6   0  12 2034.04 48.5640   8
   6   0 -12 2156.94 53.5702   3
   6   0 -11 19.1629 10.7473   4
   6   0 -11 24.8651 10.7145  13
   6   0 -11 55.8316 12.2884  15
  -6   0  11 30.3559 8.64468   1
   6   0 -11 10.8724 6.18553   1
   6   0 -11 70.2200 12.8401   3
   6   0 -11 23.2518 12.1708  14
   6   0 -10 42177.3 216.651   3
   6   0 -10 42771.7 215.607   4
   6   0 -10 42450.6 236.948  14
  -6   0   9 33.3324 15.6511   1
   6   0  -9 42.5110 11.9020   3
   6   0  -9 25.7390 9.72321   4
   6   0  -9 16.4827 11.4087  14
   6   0  -9 11.8828 10.7981   1
  -6   0   8 27416.5 266.646   1
   6   0  -8 29888.3 272.680   1
  -6   0   7 17.5311 15.4898   1
   6   0  -7-0.70845 16.3952   1
   6   0  -7 3.07331 16.7376   2
   6   0  -6 201208. 786.961   2
  -6   0   6 210757. 754.756   1
   6   0  -5 46.6536 20.3849   1
  -6   0   5 29.1888 16.0873   1
  -6   0   4 45530.3 363.491   1
   6   0  -4 49654.6 397.769   1
  -6   0   3 14.0300 18.5528   1
   6   0  -3 12.3501 17.4186   1
  -6   0   2 9154.78 171.363   1
   6   0  -2 9205.01 179.091   1
   6   0  -1 19.4024 17.4910   1
  -6   0   1 10.8398 21.0145   1
   6   0   0 94.8958 26.5123   1
  -6   0   0 183.787 30.9260   1
  -6   0  -1 9.26548 19.9198   1
   6   0   1 0.10124 17.7440   1
  -6   0  -2 65146.9 500.008   1
   6   0   2 64726.5 518.989   1
  -6   0  -3 24.4030 20.6345   1
   6   0   3-1.37230 18.5573   1
   6   0   4 125429. 357.398   7
  -6   0  -4 127878. 732.382   1
  -6   0  -5 10.1575 20.6554   1
   6   0   5 17.9085 11.1693   3
  -6   0  -5 28.9834 10.8301  10
  -6   0  -6 39940.1 226.074  15
  -6   0  -6 38677.8 211.127  10
   6   0   6 39486.8 218.673   7
   6   0   6 39141.5 227.928   3
   6   0   7 49.6375 12.7843   7
   6   0   7 69.7032 15.1670   3
  -6   0  -7 59.1051 24.3012   1
  -6   0  -7 55.0215 13.1657   4
  -6   0  -7 43.4698 12.9639  15
  -6   0  -8 17615.0 161.650   4
  -6   0  -8 17306.9 298.005   1
  -6   0  -8 17300.1 162.118  15
  -6   0  -9 16.8925 9.68770  12
  -6   0  -9 20.8885 13.2920  15
  -6   0  -9 12.0994 11.3161   4
  -6   0  -9 32.6343 25.1794   1
   6   0   9 19.7864 14.1704   3
   6   0  10 33021.5 234.031   7
  -6   0 -10 32952.2 239.544   4
  -6   0 -10 33496.0 446.855   1
  -6   0 -10 32928.3 197.129  12
   6   0  10 32459.8 248.739   3
   6   0  11-4.48161 13.9918   7
  -6   0 -11 10.1301 13.4819  15
   6   0  11 14.2064 14.2565   3
  -6   0 -11 13.5050 9.90901  12
  -6   0 -11 5.41993 12.2930  10
  -6   0 -12 22363.0 216.933  15
  -6   0 -12 23488.9 216.466   4
  -6   0 -12 22325.9 201.858  10
  -6   0 -12 23049.7 171.752  12
   6   0  12 23912.0 231.413   3
  -6   0 -13 35.9480 16.5762  10
   6   0  13 11.2723 14.3775   7
   6   0  13 12.2091 17.3855   3
  -6   0 -13 44.4766 15.3577   4
  -6   0 -13 72.7892 17.4418   6
  -6   0 -13 1.84353 16.4067  15
  -6   0 -14 100367. 477.002   4
  -6   0 -14 105607. 454.882   6
  -6   0 -14 98568.3 483.169  15
  -6   0 -14 96762.7 448.581  10
   6   0  14 93944.4 453.449   7
   6   0  14 100568. 503.484   3
  -6   0 -15 30.3214 19.6111  15
   6   0  15 44.6202 19.5736   7
  -6   0 -15 30.5491 17.1560  10
   6   0  15 14.7942 18.5497   3
  -6   0 -15 37.3849 17.6934   4
  -6   0 -15 38.1971 16.5558   6
   6   0  16 3480.92 92.2473   7
  -6   0 -16 3619.74 91.4687   4
  -6   0 -16 3585.17 96.8385  15
  -6   0 -16 3378.94 86.4567  10
  -6   0 -16 3588.61 88.6914   6
   6   0  16 3430.55 97.0359   3
  -6   0 -17 16.7004 15.7932   4
  -6   0 -17 10.4681 15.4540  10
   6   0  17 19.2028 17.6132   7
  -6   0 -17 24.4064 16.9216   6
   6   0  17 7.77089 17.6095   3
   6   0  18 14358.6 190.872   3
  -6   0 -18 14448.5 171.330  10
  -6   0 -18 14451.6 165.614   6
   6   0  18 14941.6 187.754   7
  -6   0 -19 4.79266 13.8498   6
  -6   0 -19 17.6112 14.2522  10
  -6   0 -19 18.9301 14.2547   4
   6   0  19 4.98869 16.5829   3
   6   0  19-0.67143 16.7857   7
   6   0  20 26744.9 235.085   3
  -6   0 -20 25019.7 202.018  10
  -6   0 -20 26032.1 209.419   4
   6   0  20 24100.4 218.942   7
   6   0  21 14.0484 13.3468   7
   6   0  21 24.7591 14.6483   3
  -6   0 -21 3.38265 10.5296  10
   6   0  21 34.7876 17.4136  14
   6   0  22 136.825 18.4033   7
   6   0  22 101.577 16.0503   3
   6   0  22 156.653 19.7840  14
   6   0  23 15.2435 10.1326  14
   6  -1 -27 3493.22 67.8901   4
   6   1 -27 3370.68 61.8855  15
  -6  -1  27 3485.04 66.7145   3
  -6   1  27 3484.95 65.4376   3
  -6   1  26-10.4825 12.1698   3
   6   1 -26 15.8035 12.3377   4
   6  -1 -26 8.21621 12.7346   4
  -6   1  26 18.0056 12.8594   5
  -6  -1  26 4.14937 12.3809   5
   6   1 -26 23.0272 11.8811  15
  -6   1  25 1205.22 47.3522   3
   6   1 -25 1345.09 49.9992   4
   6  -1 -25 1251.22 50.8280   4
  -6   1  25 1303.99 47.8791   5
  -6  -1  25 1303.28 52.7066   5
   6   1 -25 1423.32 49.7625  15
  -6  -1  25 1239.52 48.4040   3
   6   1 -24 108.048 20.0033  15
   6   1 -24 149.788 22.3321   4
   6  -1 -24 140.232 22.4797   4
  -6   1  24 124.077 20.5786   5
  -6  -1  24 112.793 22.2546   5
  -6   1  24 149.809 22.9337   3
  -6  -1  24 153.212 23.5260   3
   6  -1 -23 8321.46 139.884   4
   6   1 -23 8276.56 139.321   4
   6  -1 -23 8186.51 112.211   7
   6   1 -23 8342.05 133.845  15
  -6  -1  23 8440.64 133.396  11
  -6   1  23 8201.26 128.038   5
  -6  -1  23 8603.47 146.453   5
  -6  -1  23 7941.25 133.909   3
  -6   1  23 8102.46 134.211   3
   6   1 -22 4974.74 107.970  15
  -6  -1  22 5498.90 123.241   5
   6  -1 -22 4956.59 91.2184  15
   6   1 -22 5166.84 113.522   4
   6  -1 -22 4713.69 109.726   4
  -6  -1  22 5112.76 110.279  11
  -6   1  22 4691.82 100.421   5
  -6  -1  22 5110.89 95.0475  10
  -6   1  22 4954.43 108.512   3
   6  -1 -22 4656.77 90.0121   7
  -6  -1  22 5110.08 110.796   3
   6   1 -21 27047.7 259.302   4
   6  -1 -21 26481.8 214.177  15
   6  -1 -21 25838.7 217.819   7
  -6   1  21 27222.0 242.120   5
  -6  -1  21 27106.1 257.854  11
  -6  -1  21 27228.9 225.774  10
   6   1 -21 27597.5 256.016  15
   6  -1 -21 26346.9 264.759   4
  -6  -1  21 28263.0 273.291   5
  -6   1  21 27341.1 257.261   3
  -6  -1  21 26656.7 254.450   3
   6   1 -20 12896.7 178.849   4
   6  -1 -20 12550.4 156.467   7
  -6  -1  20 12833.2 159.732  10
   6  -1 -20 12880.7 151.806  15
  -6  -1  20 13040.8 180.068  11
   6   1 -20 12764.7 175.941  15
  -6   1  20 13022.9 168.898   5
   6  -1 -20 13033.9 186.831   4
  -6   1  20 13013.5 179.148   3
  -6  -1  20 12516.7 173.977   3
  -6   1  19 24613.5 210.322  11
   6   1 -19 23942.8 238.147   4
  -6  -1  19 24050.9 246.577   5
  -6  -1  19 22764.0 234.943  11
   6  -1 -19 23617.3 203.110  15
   6   1 -19 23897.4 238.082  15
  -6   1  19 24168.4 220.098   5
  -6  -1  19 23474.0 217.323  10
   6  -1 -19 23202.5 243.918   4
  -6  -1  19 24092.8 235.942   3
   6  -1 -19 23579.5 224.754   3
   6  -1 -19 23961.5 215.408   7
  -6   1  18 11460.8 141.109  11
   6   1 -18 11185.5 161.572   4
   6  -1 -18 10826.2 145.056   7
   6  -1 -18 10875.4 135.612  15
  -6   1  18 10722.7 143.777   5
  -6  -1  18 11109.3 162.724   5
  -6  -1  18 10920.6 148.001  10
   6  -1 -18 11035.9 164.315   4
  -6  -1  18 10657.4 155.750   3
   6  -1 -18 11232.1 151.115   3
   6   1 -18 11251.0 159.187  15
  -6  -1  18 10852.7 161.363  11
   6  -1 -17 26875.1 230.060   3
   6  -1 -17 26652.6 206.591  15
  -6  -1  17 25735.1 244.481  11
  -6   1  17 26491.0 215.468   5
  -6  -1  17 26258.6 242.253   5
   6   1 -17 26373.5 237.790  15
   6  -1 -17 26607.5 246.177   4
  -6  -1  17 26016.5 225.044  10
  -6  -1  17 25961.3 233.150   3
   6   1 -17 26231.3 239.019   4
   6   1 -16 48.5865 15.6931   3
   6   1 -16 45.0216 17.3626  15
   6  -1 -16 36.6160 11.4806  15
   6   1 -16 70.1796 18.2044   4
   6  -1 -16 80.8545 17.9506   7
  -6  -1  16 59.7554 18.7439  11
  -6   1  16 42.9414 12.5982  11
   6  -1 -16 48.8803 14.9231  13
  -6  -1  16 85.7353 18.8967   5
  -6  -1  16 52.5141 16.1728  10
   6  -1 -16 52.7000 15.1147   3
   6  -1 -16 65.4433 18.8413   4
   6  -1 -15 3438.51 75.7874  13
   6  -1 -15 3463.81 84.0082  14
   6  -1 -15 3253.10 78.2829   7
   6   1 -15 3092.59 72.7083   3
   6   1 -15 3338.46 79.4813   4
   6   1 -15 3521.82 84.9740  14
  -6  -1  15 3412.73 83.8452  11
  -6  -1  15 3097.92 77.3935   5
  -6  -1  15 3308.39 78.3002  10
   6  -1 -15 3326.07 81.3497   4
   6   1 -15 3459.43 81.7589  15
   6  -1 -15 3411.04 69.4806  15
  -6  -1  15 3268.56 76.1644   8
   6  -1 -15 3165.78 74.7652   3
   6   1 -14 1149.14 45.9259   4
  -6  -1  14 1103.26 47.1828  11
   6   1 -14 1072.62 42.3609   3
   6  -1 -14 1078.50 42.2910  13
   6  -1 -14 1118.35 46.8152  14
  -6  -1  14 1101.87 44.2128   5
   6   1 -14 1120.01 46.1889  15
  -6  -1  14 1108.79 45.4016  10
   6  -1 -14 1101.27 45.3473   4
   6  -1 -14 1109.89 45.9111   7
  -6  -1  14 1106.13 44.0574   8
   6   1 -14 1077.70 46.4720  14
   6  -1 -14 1160.92 44.6077   3
   6  -1 -14 1061.08 38.0773  15
   6   1 -13 65100.3 334.551  14
   6  -1 -13 67402.0 324.030   4
  -6  -1  13 66980.7 333.240  10
   6   1 -13 69321.5 334.458  15
   6  -1 -13 66145.3 333.709  14
   6   1 -13 67035.2 321.827   4
  -6  -1  13 64778.0 315.437   5
   6  -1 -13 62344.8 298.625  13
  -6  -1  13 66328.8 334.142  11
   6  -1 -13 64422.5 310.355   3
   6  -1 -13 67114.2 282.369  15
  -6  -1  13 66158.4 320.433   8
   6  -1 -13 68843.2 340.838   7
   6   1 -13 65411.2 306.343   3
   6   1 -12 7875.37 106.620   4
   6  -1 -12 7996.96 107.056   4
   6   1 -12 7759.09 100.701   3
  -6  -1  12 7953.13 106.917   5
   6   1 -12 8226.26 115.183  14
  -6  -1  12 8093.66 114.398  10
   6  -1 -12 7523.27 100.877  13
   6  -1 -12 8047.98 112.624  14
   6  -1 -12 7818.36 93.1805  15
  -6  -1  12 8015.60 112.153  11
   6   1 -12 7746.47 182.860   1
   6   1 -12 8070.68 111.189  15
   6  -1 -12 8204.31 117.003   7
   6  -1 -12 7735.87 105.266   3
  -6  -1  12 7859.02 108.938   8
   6  -1 -11 78164.4 300.731   5
   6  -1 -11 78546.8 335.793  14
  -6  -1  11 78412.2 334.836  11
   6  -1 -11 82616.4 360.462   7
   6  -1 -11 79574.7 323.333   4
  -6  -1  11 78129.9 348.649  10
  -6  -1  11 80061.9 334.528  12
   6   1 -11 76054.2 335.772  14
  -6  -1  11 76977.2 315.993   5
   6  -1 -11 77543.8 318.838   3
  -6  -1  11 78569.0 615.085   1
   6   1 -11 77355.2 321.060   4
  -6  -1  11 79708.2 336.423   8
   6   1 -11 78172.6 307.096   3
  -6  -1  10 76341.1 319.789  11
   6  -1 -10 76685.6 340.860   7
   6  -1 -10 74322.5 296.447   4
  -6  -1  10 75636.4 298.306   5
   6   1 -10 74855.8 322.732  14
   6   1 -10 76220.1 307.030   4
   6   1 -10 71418.7 512.602   1
   6   1 -10 71272.2 674.317   2
  -6   1  10 65520.8 344.097   1
  -6  -1  10 79760.6 624.369   1
  -6  -1  10 76185.0 330.345  10
   6  -1 -10 73664.6 311.733  14
   6  -1 -10 75313.1 309.291   3
  -6  -1  10 74432.2 314.481   8
   6   1 -10 72905.0 282.389   3
   6  -1 -10 71368.3 278.239   5
   6   1  -9 121049. 369.048   4
   6  -1  -9 114812. 369.662   3
  -6  -1   9 116455. 380.174  11
   6   1  -9 114187. 655.674   1
  -6   1   9 118413. 485.308   1
  -6  -1   9 120013. 359.496   5
   6   1  -9 116438. 388.279  14
  -6  -1   9 115327. 395.989  10
  -6  -1   9 121451. 769.790   1
   6   1  -9 116630. 826.949   2
   6  -1  -9 118749. 382.985  14
  -6  -1   9 112097. 375.028   8
   6   1  -9 108439. 333.011   3
  -6   1   9 112670. 572.264   1
   6  -1  -9 114634. 405.369   7
   6  -1  -9 117331. 347.526   5
  -6   1   8 2767.67 82.3853   1
   6   1  -8 2703.40 54.1725   4
  -6  -1   8 2604.55 111.938   1
   6   1  -8 2512.60 99.2940   1
   6  -1  -8 2835.62 98.7132   1
   6   1  -8 2492.12 119.573   2
   6  -1  -8 2657.98 61.9467   7
  -6  -1   8 2573.18 54.9420  11
   6  -1  -8 2618.84 55.1519   3
  -6  -1   8 2503.22 57.6832  10
   6   1  -8 2345.01 54.4730  14
  -6  -1   8 2572.71 55.6547   8
   6  -1  -8 2712.87 53.1569   5
   6   1  -7 120866. 350.026   4
   6   1  -7 124461. 695.798   1
   6  -1  -7 115558. 388.715   7
   6  -1  -7 116338. 356.042   3
  -6  -1   7 126856. 368.699  11
   6  -1  -7 129391. 694.461   1
  -6  -1   7 124138. 391.824  10
  -6   1   7 123221. 577.830   1
  -6  -1   7 123478. 369.057   8
   6  -1  -7 119816. 343.394   5
  -6  -1   7 112778. 722.531   1
   6   1  -6 6681.43 160.690   1
   6  -1  -6 6846.37 163.189   1
  -6  -1   6 6439.44 172.785   1
   6   1  -5 95262.5 613.856   1
  -6  -1   5 96644.0 653.305   1
  -6   1   4 945.973 58.3353   1
   6   1  -4 925.324 61.8478   1
   6  -1  -4 1000.17 68.4123   1
  -6  -1   4 834.407 63.0314   1
  -6   1   3 115271. 622.891   1
   6   1  -3 114555. 671.309   1
   6   1  -2 15813.4 249.110   1
  -6  -1   2 15860.3 266.359   1
  -6   1   2 16178.7 236.024   1
   6   1  -1 74689.9 556.076   1
  -6  -1   1 79267.3 602.170   1
   6  -1  -1 80810.1 645.836   1
  -6   1   1 73826.5 515.743   1
  -6  -1   0 1266.98 80.3969   1
   6  -1   0 1256.99 84.9115   1
   6   1   0 1295.54 78.4430   1
  -6   1   0 1307.00 73.2084   1
   6  -1   1 349642. 734.016   2
  -6   1  -1 364454. 1184.50   1
   6  -1   2 42203.5 229.835   7
  -6  -1  -2 41710.5 221.552   6
   6  -1   2 44661.0 226.338   3
   6  -1   2 44137.9 318.914   2
  -6  -1  -2 44607.3 482.418   1
  -6   1  -2 42401.7 423.421   1
  -6   1  -3 1093.50 73.2335   1
   6  -1   3 1248.30 40.4049   3
   6  -1   3 1172.83 40.2871   7
   6  -1   3 1716.30 75.7480   2
  -6  -1  -3 1134.94 38.5700   4
  -6  -1  -3 1871.25 103.146   1
  -6  -1  -3 1127.75 37.2181  10
   6   1   3 1033.13 36.0868  14
  -6  -1  -3 1144.59 39.6252   6
  -6  -1  -3 1082.30 35.2610  16
  -6   1  -4 1035.87 72.4643   1
  -6   1  -4 1068.12 35.4017  15
   6  -1   4 1026.22 38.0934   3
   6  -1   4 1072.00 38.9438   7
   6  -1   4 1091.02 36.4389  14
  -6  -1  -4 953.866 37.3946   6
  -6  -1  -4 1038.32 38.2597   4
   6  -1   4 1040.39 65.9794   2
  -6  -1  -4 868.105 33.3522  12
  -6  -1  -4 1070.95 80.2721   1
  -6  -1  -4 1029.76 36.2263  10
  -6  -1  -4 1061.08 36.6355  16
   6  -1   5 39303.6 235.929   3
  -6   1  -5 36475.1 430.060   1
   6  -1   5 38217.3 232.928   7
  -6  -1  -5 38407.7 219.977  16
   6  -1   5 38900.8 232.071   5
  -6   1  -5 37140.9 212.230  15
  -6  -1  -5 37059.1 232.636   6
   6  -1   5 38101.6 430.356   2
   6  -1   5 37667.4 192.956   8
  -6  -1  -5 36626.4 225.397   4
  -6  -1  -5 40336.0 482.218   1
  -6  -1  -5 36466.5 213.098  10
  -6  -1  -5 37167.7 224.289   9
   6  -1   6 1888.20 54.0992   3
   6  -1   6 1976.06 55.7023   7
  -6   1  -6 1792.07 100.597   1
  -6  -1  -6 1703.53 48.5544  16
  -6  -1  -6 1604.30 50.2139   4
  -6   1  -6 1828.99 50.1799  15
  -6  -1  -6 1659.02 99.7360   1
  -6  -1  -6 1718.04 48.3517  10
  -6  -1  -6 1731.41 53.5746   6
   6  -1   6 1752.94 43.0733   8
  -6  -1  -6 1436.45 44.7644  12
  -6  -1  -6 1664.86 49.8930   9
   6  -1   6 1683.80 50.2428   5
   6  -1   7 10178.0 104.152   8
   6  -1   7 10447.4 129.575   7
  -6   1  -7 10308.1 242.715   1
  -6   1  -7 10851.9 125.783  15
  -6  -1  -7 10505.9 129.939   4
  -6  -1  -7 9527.86 112.041  12
  -6  -1  -7 10623.9 122.287  10
  -6  -1  -7 11704.1 266.269   1
  -6  -1  -7 10282.2 121.761  16
  -6  -1  -7 10511.4 126.133   9
   6  -1   7 10704.7 129.156   5
  -6  -1  -7 10726.7 134.230   6
   6   1   7 10349.0 118.701   3
   6  -1   7 10462.8 130.703   3
   6  -1   8 17132.2 170.924   7
  -6  -1  -8 15319.0 153.820  16
  -6  -1  -8 16092.6 169.597   6
  -6   1  -8 16443.6 160.997  15
  -6  -1  -8 15726.1 152.030  10
  -6  -1  -8 15845.1 165.431   4
  -6  -1  -8 16916.5 327.077   1
  -6  -1  -8 14115.8 135.578  12
  -6  -1  -8 16057.0 161.921   9
   6  -1   8 14389.9 155.575   5
  -6   1  -8 14922.4 299.671   1
   6   1   8 15838.0 152.923   3
   6  -1   8 15548.3 166.307   3
   6  -1   9 81868.0 384.602   7
  -6  -1  -9 82356.8 362.036  16
  -6   1  -9 80595.7 727.535   1
  -6   1  -9 85219.0 380.304  15
  -6  -1  -9 89328.4 777.367   1
  -6  -1  -9 83603.2 333.913  12
  -6  -1  -9 85520.6 402.887   4
  -6  -1  -9 83457.8 359.524  10
  -6  -1  -9 85001.6 383.719   9
   6  -1   9 78593.0 374.509   5
  -6  -1  -9 81327.8 389.666   6
   6   1   9 83321.1 362.675   3
   6  -1  10 20292.5 197.359   7
  -6  -1 -10 19014.8 178.460  16
  -6  -1 -10 20432.0 201.147   6
  -6   1 -10 20042.4 374.857   1
  -6  -1 -10 19489.3 179.712  10
  -6  -1 -10 18882.1 195.843   4
  -6   1 -10 19854.0 193.326  15
  -6  -1 -10 18776.7 186.234   9
   6  -1  10 19767.4 193.292   5
   6   1  10 19486.4 182.149   3
   6  -1  10 19614.4 201.331   3
   6  -1  11 34662.3 269.905   7
  -6  -1 -11 35558.8 278.060   4
  -6  -1 -11 36121.1 251.861  10
  -6  -1 -11 37638.7 257.647  16
  -6  -1 -11 37608.1 269.207   9
   6  -1  11 36581.7 271.590   5
  -6   1 -11 36959.4 274.747  15
  -6  -1 -11 34868.9 268.540   6
   6   1  11 36122.0 257.696   3
   6  -1  11 35201.6 278.687   3
   6  -1  12 1734.49 64.2189   7
  -6   1 -12 1727.48 63.1851  15
  -6  -1 -12 1630.87 61.4938   6
  -6  -1 -12 1631.66 63.4140   4
  -6  -1 -12 1684.94 56.9394  10
  -6  -1 -12 1728.12 60.8778   9
   6  -1  12 1551.02 58.7649   5
  -6  -1 -12 1708.93 56.9383  16
   6   1  12 1652.70 58.2476   3
   6  -1  12 1642.87 65.0376   3
   6  -1  13 330.660 32.0271   7
  -6   1 -13 459.043 36.2661  15
  -6  -1 -13 370.298 29.7769  10
  -6  -1 -13 351.204 31.8899   6
  -6  -1 -13 313.453 32.1117   4
  -6  -1 -13 419.636 30.0277  16
  -6  -1 -13 404.065 32.1177   9
   6  -1  13 344.846 30.4570   5
   6   1  13 320.455 28.6896   3
   6  -1  13 343.395 33.7632   3
   6  -1  14 454.528 37.2109   7
  -6   1 -14 366.027 33.4995  15
  -6  -1 -14 360.397 28.0990  16
  -6  -1 -14 422.169 36.7799   4
  -6  -1 -14 326.237 31.6264   6
  -6  -1 -14 421.543 32.0345  10
  -6  -1 -14 366.204 30.2347   9
   6  -1  14 346.650 31.6956   5
   6   1  14 373.709 32.1870   3
   6  -1  14 398.288 37.2115   3
   6  -1  15 2163.79 74.8873   7
  -6  -1 -15 2105.65 61.4715  16
  -6  -1 -15 1986.05 69.3669   6
  -6  -1 -15 2143.55 66.8986  10
  -6  -1 -15 1968.21 73.0943   4
  -6   1 -15 2212.33 76.9449  15
  -6  -1 -15 2106.19 67.8047   9
   6  -1  15 2152.61 71.6844   5
   6   1  15 1993.72 67.6664   3
   6  -1  15 2088.82 77.7101   3
   6   1  16 4009.54 96.2677   3
   6  -1  16 4323.80 104.527   7
  -6  -1 -16 4061.18 95.9455   6
  -6   1 -16 4152.05 104.199  15
  -6  -1 -16 3980.62 102.114   4
  -6  -1 -16 4180.52 91.7663  10
   6  -1  16 3984.16 96.8161   5
   6  -1  16 4356.63 111.499   3
   6   1  17 14206.7 177.788   3
   6   1  17 16353.1 195.932   7
  -6  -1 -17 14710.5 177.966   6
  -6   1 -17 16398.2 176.844   6
  -6  -1 -17 15031.1 169.383  10
  -6  -1 -17 15028.6 193.723   4
  -6   1 -17 14662.3 182.881  10
   6  -1  17 14425.4 183.981   7
   6  -1  17 15176.6 182.351   5
   6  -1  17 15781.1 209.204   3
  -6   1 -17 14858.5 193.133  15
   6  -1  18 3843.87 100.412   3
   6   1  18 3800.34 89.1153   3
   6   1  18 3811.57 94.7779   7
  -6   1 -18 4069.29 85.1537   6
  -6  -1 -18 3929.96 88.9096   6
  -6  -1 -18 3862.95 97.4704   4
  -6   1 -18 3826.60 91.6658  10
  -6  -1 -18 3799.00 82.5456  10
   6  -1  18 3816.75 93.1178   7
   6  -1  19 14571.3 185.162   3
   6   1  19 14694.3 174.036   7
   6   1  19 14147.0 161.668   3
   6  -1  19 14380.4 169.660   7
  -6   1 -19 14405.0 155.078   6
  -6   1 -19 14369.6 167.806  10
  -6  -1 -19 14679.5 178.369   4
   6  -1  20 105.664 19.0548   7
  -6   1 -20 83.9264 15.4404   6
   6   1  20 72.7772 20.8335  14
   6   1  20 71.5439 19.0370   7
   6   1  20 46.9596 13.8268   3
  -6   1 -20 75.6561 17.5816  10
  -6  -1 -20 55.5251 15.2716   4
   6  -1  20 100.332 19.2690  14
   6  -1  20 110.210 22.2593   3
   6   1  21 16623.9 167.075   7
   6  -1  21 17062.7 171.699   3
   6  -1  21 17715.4 164.268  14
   6   1  21 17847.5 173.011  14
  -6  -1 -21 18199.6 165.903   4
  -6   1 -21 16922.2 157.532  10
   6   1  22 739.394 33.9294   7
   6   1  22 835.911 36.0305  14
   6  -1  22 724.098 31.7820  14
  -6  -1 -22 839.060 33.2979   4
  -6   1 -22 822.289 32.8018  10
   6  -1  22 783.576 35.3668   3
   6   2 -26 701.474 28.8360  15
   6  -2 -26 665.537 31.9536   9
  -6  -2  26 680.555 31.6894   5
   6  -2 -25 7848.97 105.656   4
   6   2 -25 7786.99 102.585  15
   6   2 -24 1479.70 49.4607  15
   6   2 -24 1590.05 49.6986   4
  -6   2  24 1469.70 46.8016   5
  -6  -2  24 1335.00 48.3432  11
  -6  -2  24 1555.23 56.3666   5
   6  -2 -24 1381.87 49.5178   4
   6  -2 -24 1311.13 41.6862   7
  -6   2  24 1451.79 46.9852   3
  -6  -2  24 1433.58 47.5477   3
   6  -2 -23 3468.20 83.4538   4
   6  -2 -23 3555.13 73.8647   7
   6   2 -23 3673.37 79.7977   4
  -6  -2  23 3367.15 81.2001  11
   6   2 -23 3376.18 81.0653  15
  -6   2  23 3661.65 75.1884   5
  -6  -2  23 3503.40 88.9028   5
  -6  -2  23 3408.00 73.7170  10
  -6   2  23 3532.77 76.5358   3
  -6  -2  23 3714.00 81.1257   3
   6   2 -22 3127.22 81.5417  15
   6  -2 -22 3169.87 75.2393   7
   6   2 -22 3430.77 82.5488   4
   6  -2 -22 3431.17 87.5716   4
  -6  -2  22 3205.53 85.0235  11
  -6  -2  22 3171.68 90.0106   5
  -6  -2  22 3216.52 77.2081  10
  -6   2  22 3343.99 78.7898   3
  -6  -2  22 3351.40 80.9658   3
  -6   2  22 3379.47 76.5095   5
  -6  -2  21 34.0820 17.7844   3
   6  -2 -21 29.4086 17.3355   4
   6  -2 -21 45.5755 16.5190   7
   6   2 -21 63.7766 18.5851   4
  -6  -2  21 38.3686 20.2765  11
   6   2 -21 56.5093 20.1106  15
  -6   2  21 48.9464 16.9233   5
  -6  -2  21 33.9027 16.4800  10
  -6  -2  21 60.2325 22.2027   5
  -6   2  21 22.8294 14.2276   3
   6   2 -20 5584.09 114.454  15
   6  -2 -20 5393.43 107.710   7
   6  -2 -20 5400.71 116.645   4
  -6   2  20 5436.64 106.516   3
   6   2 -20 5510.60 110.049   4
  -6  -2  20 5632.25 123.718  11
  -6   2  20 5741.34 104.386   5
  -6  -2  20 5337.17 121.367   5
  -6  -2  20 5634.46 111.126  10
  -6  -2  20 5295.38 107.046   3
   6   2 -19 873.347 48.6460  15
   6  -2 -19 878.971 50.4432   4
   6   2 -19 846.668 45.7494   4
   6  -2 -19 848.166 45.1358   7
  -6  -2  19 774.324 51.2077  11
  -6   2  19 857.145 42.5656   5
  -6  -2  19 820.473 45.2524  10
  -6   2  19 842.667 44.8651   3
  -6  -2  19 808.228 43.2072   3
  -6  -2  19 804.097 51.1992   5
   6  -2 -18 10569.9 163.375   4
   6   2 -18 10261.6 158.770  15
  -6  -2  18 10315.9 170.680  11
   6  -2 -18 10172.1 153.307   7
   6   2 -18 10468.9 153.927   4
  -6  -2  18 10422.0 172.197   5
  -6   2  18 10468.0 140.523   5
  -6  -2  18 10611.4 150.513   3
   6  -2 -18 10368.3 138.973   3
  -6  -2  18 10367.3 154.013  10
   6  -2 -17 6345.31 124.298   4
   6  -2 -17 6684.68 126.186   7
   6  -2 -17 6314.12 107.680   3
  -6  -2  17 6269.98 133.165  11
   6   2 -17 6139.21 121.034  15
  -6  -2  17 5913.09 128.564   5
  -6  -2  17 6479.28 122.237  10
   6  -2 -17 6276.56 115.175  13
  -6  -2  17 6175.43 112.132   3
   6   2 -17 6291.21 118.314   4
  -6  -2  17 6280.51 118.668   8
   6  -2 -16 2669.25 79.3365   4
   6  -2 -16 2571.48 78.8355   7
   6  -2 -16 2583.09 74.0901  13
   6   2 -16 2630.76 76.2624   4
  -6  -2  16 2724.58 87.9798  11
  -6  -2  16 2713.04 79.1632  10
   6   2 -16 2540.85 76.4711  15
  -6  -2  16 2721.71 86.4805   5
   6  -2 -16 2663.67 70.1380   3
  -6  -2  16 2698.49 73.4246   3
  -6  -2  16 2743.05 79.4603   8
   6  -2 -15 104415. 419.853   3
   6   2 -15 105977. 457.196   4
  -6  -2  15 106882. 525.447  11
   6  -2 -15 106402. 496.194   7
   6  -2 -15 108592. 482.808   4
   6   2 -15 106612. 479.560  15
  -6  -2  15 105565. 452.445  12
  -6  -2  15 105152. 483.444  10
  -6  -2  15 106854. 440.490   3
   6  -2 -15 106067. 458.107  13
  -6  -2  15 105030. 483.570   8
   6  -2 -14 35597.7 258.880  13
   6   2 -14 31753.6 244.210   4
   6  -2 -14 33173.4 258.830   4
  -6  -2  14 31951.9 251.290  12
   6   2 -14 31749.0 254.402  15
  -6  -2  14 33383.3 286.358  11
  -6  -2  14 30548.4 259.095   8
  -6  -2  14 31558.4 275.421   5
  -6  -2  14 32380.7 263.976  10
  -6  -2  14 32126.7 233.394   3
   6  -2 -14 33749.6 277.301   7
   6  -2 -14 31654.6 226.582   3
  -6  -2  13 11689.4 151.475  12
   6  -2 -13 11312.7 134.758   5
   6   2 -13 11133.4 141.176  14
   6  -2 -13 12207.0 152.487   4
   6  -2 -13 10792.8 139.804  13
  -6  -2  13 11602.4 156.188  10
  -6  -2  13 11824.9 167.166  11
   6   2 -13 11997.6 145.997   4
   6   2 -13 11398.2 147.746  15
  -6  -2  13 11200.5 158.869   5
  -6  -2  13 11882.9 135.125   3
  -6  -2  13 11813.9 159.080   8
   6  -2 -13 11648.9 160.439   7
   6  -2 -13 11494.5 133.289   3
   6   2 -12 610.710 34.3135   4
   6   2 -12 612.760 33.2615  14
   6  -2 -12 617.030 34.5510   4
  -6  -2  12 561.734 35.8265  12
   6   2 -12 609.364 79.0381   1
   6   2 -12 551.928 33.8513  15
  -6  -2  12 560.254 36.6708   5
  -6  -2  12 599.122 37.2466  10
  -6  -2  12 638.489 31.3085   3
   6  -2 -12 616.523 31.3671   3
   6  -2 -12 636.201 40.6197   7
  -6  -2  12 647.990 40.1274   8
   6  -2 -12 687.111 33.8660   5
   6   2 -11 15143.8 153.115  14
   6   2 -11 15364.1 385.896   2
   6  -2 -11 14953.6 148.511  14
   6  -2 -11 14678.6 154.877   4
  -6  -2  11 15365.7 173.488  12
   6   2 -11 15077.1 159.604  15
  -6  -2  11 15796.4 180.977  11
  -6  -2  11 15244.8 146.020   6
  -6  -2  11 15296.9 172.653  10
  -6  -2  11 14554.3 167.098   5
   6  -2 -11 14790.5 175.425   7
  -6  -2  11 14837.0 139.841   3
   6  -2 -11 15507.5 148.383   3
   6   2 -11 15218.1 155.548   4
  -6  -2  11 15764.1 178.438   8
   6  -2 -11 14847.9 148.250   5
   6  -2 -10 185.092 24.1930   7
   6   2 -10 156.607 18.1788  14
   6   2 -10 139.103 48.1037   2
   6  -2 -10 152.794 17.2876  14
   6   2 -10 179.206 20.1517  15
   6  -2 -10 121.616 16.7727   4
  -6  -2  10 147.767 20.4036  12
  -6  -2  10 195.213 22.8778  11
  -6  -2  10 261.120 23.2151   6
  -6  -2  10 127.315 19.3481   5
  -6  -2  10 144.772 21.6708  10
   6  -2 -10 195.832 18.7370   3
  -6  -2  10 119.771 44.4524   1
  -6  -2  10 165.854 23.2659   8
   6  -2 -10 140.901 17.5398   5
   6   2  -9 3470.90 71.6156   4
   6  -2  -9 3394.09 65.7896  14
   6   2  -9 3411.93 170.507   2
  -6  -2   9 3549.66 81.5922  11
  -6  -2   9 3549.94 80.9984  12
  -6  -2   9 3482.22 73.3525   6
   6   2  -9 3522.54 70.0360  14
  -6  -2   9 3580.78 79.6570  10
  -6  -2   9 3394.10 74.1981   5
   6  -2  -9 3283.73 66.4435   3
  -6  -2   9 2970.34 160.223   1
   6  -2  -9 3254.26 80.6134   7
  -6   2   9 3328.25 116.328   1
  -6  -2   9 3662.19 83.3572   8
   6  -2  -9 3188.51 67.7623   5
   6   2  -8 28706.4 199.522   4
   6   2  -8 27445.0 190.307  14
   6   2  -8 27744.1 473.488   2
  -6  -2   8 28498.2 222.475  12
  -6  -2   8 28064.6 221.673  11
  -6  -2   8 27315.7 202.056   6
  -6  -2   8 28053.5 202.198   5
  -6  -2   8 28337.3 472.497   1
   6  -2  -8 27797.5 189.615   3
  -6  -2   8 28500.2 217.750  10
   6  -2  -8 29930.8 235.558   7
  -6  -2   8 27347.0 222.699   8
   6  -2  -8 26952.9 194.027   5
  -6   2   8 28609.4 338.501   1
   6  -2  -7 24692.9 167.828   8
   6   2  -7 23864.8 177.661   4
  -6  -2   7 23225.5 175.108   5
  -6  -2   7 24057.6 201.914  12
  -6  -2   7 24230.3 198.978  11
  -6  -2   7 23828.8 190.756   6
   6  -2  -7 21888.8 166.143   3
  -6  -2   7 23623.9 428.509   1
  -6  -2   7 23189.0 191.598  10
  -6  -2   7 24053.4 203.169   8
   6  -2  -7 24995.6 211.149   7
  -6   2   7 24108.6 315.901   1
   6  -2  -6 19854.2 150.162   8
   6  -2  -6 19867.7 184.189   7
  -6  -2   6 19314.7 389.294   1
  -6  -2   6 19830.4 185.602  12
  -6  -2   6 19262.0 170.829   6
   6  -2  -6 18471.4 152.725   3
  -6  -2   6 18951.8 171.537  10
  -6  -2   6 19172.9 172.259  11
  -6  -2   6 19681.5 157.898   9
  -6  -2   6 18601.4 174.943   8
  -6   2   6 19417.2 288.737   1
   6  -2  -6 18363.6 159.326   5
   6  -2  -5 129980. 387.216   8
   6  -2  -5 127290. 460.815   7
  -6  -2   5 127138. 989.525   1
  -6  -2   5 132040. 465.978  12
  -6  -2   5 136281. 446.432  11
  -6  -2   5 133090. 447.118   6
  -6  -2   5 126797. 433.376  10
  -6  -2   5 126578. 398.047   4
  -6  -2   5 129121. 409.719   9
  -6   2   5 127824. 749.421   1
  -6  -2   5 133377. 461.640   8
   6  -2  -5 128301. 426.427   5
   6  -2  -5 130692. 405.235   3
   6  -2  -4 22460.6 162.051   8
  -6  -2   4 21575.8 180.368   6
   6  -2  -4 21746.8 188.492   7
  -6  -2   4 22773.2 412.262   1
   6  -2  -4 21786.4 166.234   3
  -6  -2   4 22432.0 188.838  12
  -6  -2   4 22933.3 176.038  11
  -6  -2   4 22685.0 182.394  10
  -6  -2   4 21799.9 165.611   4
  -6  -2   4 21851.8 169.776   9
  -6   2   4 21544.4 314.323   1
   6  -2  -4 21970.8 178.717   5
  -6  -2   4 22221.5 186.781   8
   6  -2  -3 81693.3 315.918   8
   6  -2  -3 78634.0 353.342   7
   6  -2  -3 78515.1 316.735   3
  -6  -2   3 80881.7 349.682   6
  -6  -2   3 81451.4 324.946  11
   6  -2  -3 82683.7 335.635  11
  -6  -2   3 80172.3 338.612  10
  -6  -2   3 80081.0 317.257   4
  -6  -2   3 81713.2 776.931   1
  -6  -2   3 79898.2 325.237   9
  -6  -2   3 81196.8 354.519  12
  -6   2   3 80754.5 620.029   1
   6  -2  -3 84035.6 356.295   5
  -6  -2   3 78810.4 346.496   8
   6  -2  -2 8167.66 100.213   8
  -6  -2   2 7169.97 230.041   1
  -6  -2   2 7733.75 109.516   6
   6  -2  -2 8211.79 104.499   3
  -6  -2   2 7940.19 112.079  12
   6  -2  -2 8367.95 109.205  11
  -6  -2   2 7814.52 106.455  10
  -6  -2   2 7846.61 101.689   4
  -6  -2   2 7995.28 104.045   9
  -6   2   2 7611.16 195.510   1
  -6  -2   2 8004.93 109.786   8
   6  -2  -2 7512.61 110.019   7
   6  -2  -1 327.287 22.8369   8
  -6  -2   1 347.125 58.1105   1
   6  -2  -1 350.299 27.8913   7
  -6  -2   1 311.354 25.7031   6
   6  -2  -1 353.423 23.9009   3
  -6  -2   1 321.125 25.1328  12
   6  -2  -1 312.274 24.2002  11
  -6  -2   1 316.705 23.8373   9
  -6  -2   1 334.597 23.8064   4
  -6  -2   1 285.508 22.7180  10
  -6  -2   1 385.420 23.9551  16
   6  -2  -1 394.214 27.0839   5
  -6  -2   1 298.500 23.4060   8
  -6   2   1 358.112 46.5095   1
   6  -2   0 89.4120 14.7737   8
  -6  -2   0 71.2441 14.1747   9
  -6  -2   0 74.0991 15.5490  10
   6  -2   0 77.1970 15.3544  11
  -6  -2   0 84.8631 15.8305  12
  -6   2   0 52.3084 25.8701   1
   6  -2   0 85.1863 15.6893   3
  -6  -2   0 95.2874 37.6653   1
  -6  -2   0 79.5874 15.4297   4
  -6  -2   0 76.6203 17.2258   6
  -6  -2   0 111.322 16.6786   8
  -6  -2   0 88.8872 14.9621  16
   6  -2   0 91.3655 16.9826   5
  -6  -2  -1 137613. 485.769   6
   6  -2   1 134055. 429.997   3
  -6  -2  -1 134576. 437.870   4
   6  -2   1 139530. 484.464   7
  -6  -2  -1 139472. 464.867  12
   6  -2   1 134015. 447.453  11
  -6  -2  -1 135284. 440.821  10
  -6  -2  -1 133965. 1016.50   1
  -6  -2  -1 130187. 443.780   9
   6  -2   1 136169. 469.647   5
  -6  -2  -1 135553. 432.813  16
  -6   2  -1 131058. 846.196   1
  -6  -2  -1 130102. 426.042   8
   6  -2   1 139990. 427.779   8
  -6  -2  -2 118434. 961.914   1
   6  -2   2 117957. 413.752   3
   6  -2   2 123893. 462.313   7
  -6  -2  -2 113524. 387.964   8
  -6  -2  -2 112694. 446.309   6
   6  -2   2 118790. 425.300  11
  -6  -2  -2 115462. 416.226   4
  -6  -2  -2 120812. 436.974  12
  -6  -2  -2 117185. 430.119   9
   6  -2   2 117302. 441.674   5
  -6   2  -2 114416. 805.861   1
  -6  -2  -2 117704. 413.330  16
  -6  -2  -2 115526. 409.405  10
   6   2   2 113096. 389.585  14
   6  -2   2 121278. 403.106   8
  -6  -2  -3 59110.6 691.323   1
  -6  -2  -3 56943.4 300.917  12
  -6  -2  -3 57400.4 297.771  16
   6  -2   3 57435.6 295.770   3
   6   2   3 57094.3 281.035  14
   6  -2   3 56539.5 315.512   7
  -6  -2  -3 54563.4 318.844   6
   6  -2   3 57282.5 299.555  11
  -6  -2  -3 57228.5 300.461   4
  -6  -2  -3 56877.9 291.927  10
  -6  -2  -3 57487.8 310.366   9
   6  -2   3 58086.6 314.808   5
  -6   2  -3 56745.1 584.826   1
  -6  -2  -3 54639.9 266.655   8
   6  -2   3 60276.1 288.392   8
  -6  -2  -4 138466. 1069.79   1
  -6  -2  -4 139451. 471.646  12
   6  -2   4 132904. 463.622   3
  -6  -2  -4 138633. 516.584   6
   6   2   4 133412. 438.020  14
  -6  -2  -4 138432. 481.282   4
   6  -2   4 140447. 476.316  11
  -6  -2  -4 139377. 489.943   9
   6  -2   4 133670. 487.129   5
   6  -2   4 136119. 495.381   7
  -6  -2  -4 136182. 471.024  16
  -6   2  -4 136369. 930.161   1
  -6  -2  -4 140722. 468.865  10
   6  -2   4 140870. 444.495   8
   6  -2   5 91814.6 364.409   8
  -6  -2  -5 93395.9 400.713  16
   6  -2   5 89699.0 384.234   3
   6  -2   5 90188.0 409.127   7
  -6   2  -5 90319.6 348.227  15
  -6  -2  -5 90065.2 427.972   6
  -6  -2  -5 89264.8 396.349   4
   6  -2   5 92252.3 398.547  11
   6   2   5 87323.8 363.493  14
  -6  -2  -5 89374.7 378.908  10
  -6  -2  -5 94522.9 390.719  12
  -6  -2  -5 91066.0 409.426   9
   6  -2   5 89214.1 414.805   5
  -6   2  -5 89600.6 778.867   1
  -6  -2  -5 95154.8 896.988   1
   6  -2   6 7519.19 105.652   8
  -6  -2  -6 6736.83 245.109   1
   6  -2   6 7022.57 111.637   3
  -6   2  -6 7181.88 102.689  15
  -6  -2  -6 7333.15 109.499  12
  -6  -2  -6 6736.65 122.601   6
  -6  -2  -6 6813.04 113.503   4
   6  -2   6 7334.16 114.616  11
   6  -2   6 7189.61 120.985   5
   6  -2   6 7174.70 119.031   7
   6   2   6 7062.89 107.251  14
  -6  -2  -6 7155.71 109.261  10
  -6  -2  -6 7044.12 117.769   9
  -6   2  -6 6976.76 224.164   1
  -6  -2  -6 7375.68 116.256  16
   6  -2   7 1709.36 51.5069   8
   6  -2   7 1729.55 58.3934   3
  -6  -2  -7 1704.62 127.689   1
  -6  -2  -7 1514.19 55.3305  16
   6   2   7 1422.60 50.5885  14
  -6   2  -7 1627.84 50.7665  15
  -6  -2  -7 1425.15 59.9610   6
   6  -2   7 1655.84 55.9481  11
  -6  -2  -7 1451.92 49.6390  12
  -6  -2  -7 1518.02 52.3460  10
  -6  -2  -7 1578.96 58.5484   4
  -6  -2  -7 1536.75 57.7818   9
   6  -2   7 1663.24 60.1875   5
   6  -2   7 1674.93 60.3718   7
  -6   2  -7 1671.68 118.418   1
   6  -2   8 4729.18 86.2560   8
   6  -2   8 4331.35 94.1269   3
  -6  -2  -8 4646.40 97.0793  16
   6  -2   8 4585.51 99.5684   7
  -6   2  -8 4691.50 88.9943  15
   6  -2   8 4187.53 97.5052   5
   6  -2   8 4535.32 81.8781  14
  -6  -2  -8 4053.36 96.2768   4
  -6  -2  -8 4531.55 84.6890  12
  -6  -2  -8 3901.42 99.2315   6
  -6  -2  -8 4238.60 203.556   1
   6  -2   8 4539.66 93.2958  11
  -6  -2  -8 4495.60 98.8312   9
  -6  -2  -8 4418.48 89.1836  10
   6   2   8 4460.99 90.7577  14
   6  -2   9 2989.15 80.7907   3
   6  -2   9 3298.14 86.9914   7
  -6  -2  -9 3031.90 81.2252  16
   6  -2   9 3119.75 70.1551   8
  -6   2  -9 3190.57 76.1797  15
   6  -2   9 2867.02 67.4951  14
  -6  -2  -9 2793.91 85.2013   6
  -6  -2  -9 3032.50 83.5587   4
   6  -2   9 2981.85 75.8279  11
   6  -2   9 2847.83 82.7357   5
  -6  -2  -9 2997.27 83.6976   9
  -6  -2  -9 3038.06 75.5362  10
   6  -2  10 20751.0 216.449   3
   6  -2  10 20577.3 185.818  14
   6  -2  10 21893.1 203.790  11
  -6   2 -10 22278.3 206.582  15
  -6  -2 -10 20194.9 228.283   6
  -6  -2 -10 21295.3 226.405   4
  -6  -2 -10 21449.2 201.331  10
  -6  -2 -10 21097.6 223.049   9
   6  -2  10 22103.9 233.052   5
  -6  -2 -10 21757.4 218.929  16
   6  -2  10 21524.3 181.439   8
   6  -2  11 5801.83 118.033   3
   6  -2  11 5538.00 99.7958  14
  -6   2 -11 5643.62 107.124  15
  -6  -2 -11 5668.53 121.391   6
   6  -2  11 5466.76 102.901  11
  -6  -2 -11 6101.04 108.302  10
  -6  -2 -11 5722.34 119.611   9
   6  -2  11 5920.70 124.213   5
  -6  -2 -11 5787.18 122.118   4
  -6  -2 -11 5722.23 114.243  16
   6  -2  12 3681.00 96.0734   3
   6  -2  12 3980.08 102.769   5
   6  -2  12 4101.58 101.173   7
  -6  -2 -12 3681.57 93.2851  16
  -6  -2 -12 3751.96 100.490   6
  -6  -2 -12 3744.08 100.844   4
  -6   2 -12 3790.87 90.8233  15
  -6  -2 -12 3852.93 99.1685   9
   6  -2  12 3632.10 83.0328  14
   6  -2  13 21489.6 202.806  14
   6  -2  13 21028.1 232.251   3
   6  -2  13 22825.3 236.690   7
  -6  -2 -13 20168.6 227.881   6
   6  -2  13 21011.5 234.914   5
  -6   2 -13 21477.8 219.376  15
  -6  -2 -13 21695.9 240.562   4
  -6  -2 -13 21133.2 220.485  16
  -6  -2 -13 21554.6 232.452   9
   6  -2  14 13522.0 188.236   3
   6  -2  14 15161.2 191.129   7
  -6  -2 -14 14078.6 177.851  16
  -6   2 -14 14650.0 183.646  15
  -6  -2 -14 14169.2 186.921   6
  -6  -2 -14 13752.5 194.473   4
  -6  -2 -14 14253.4 187.961   9
   6  -2  14 14830.3 197.975   5
   6  -2  14 14424.8 166.389  14
   6  -2  15 6421.39 129.969   3
   6  -2  15 6626.45 112.405  14
   6   2  15 6616.19 124.571  14
  -6  -2 -15 6556.55 125.421   6
  -6  -2 -15 6629.63 134.188   4
  -6  -2 -15 6395.26 124.184   9
   6  -2  15 6543.71 129.149   5
  -6   2 -15 6676.51 124.451  15
   6  -2  15 6848.05 125.769   7
  -6  -2 -15 6849.09 121.637  16
   6  -2  16 8081.50 141.840   3
  -6  -2 -16 7631.63 120.965  16
   6  -2  16 7758.86 128.454   7
  -6   2 -16 7655.54 131.142  15
   6   2  16 7766.88 132.401  14
  -6  -2 -16 7787.82 129.218   6
  -6  -2 -16 7437.75 137.768   4
   6  -2  16 7950.94 120.172  14
  -6  -2 -16 7717.02 130.582   9
   6  -2  16 7926.71 139.179   5
   6  -2  17 8500.27 141.695   3
  -6  -2 -17 8330.34 125.129   6
   6   2  17 8304.77 132.565  14
  -6  -2 -17 8631.12 121.672  16
  -6  -2 -17 8496.37 140.869   4
   6  -2  17 8593.30 120.732  14
  -6  -2 -17 8232.69 128.033   9
   6  -2  17 8213.04 136.271   5
   6   2  18 51.4213 17.3045   7
   6   2  18 21.4631 15.2838  14
   6  -2  18 8.93177 13.6692   5
   6  -2  18 9.76686 16.0650   3
  -6   2 -18 32.6501 14.9813  10
  -6  -2 -18 13.8715 15.0591   4
  -6  -2 -18 57.5428 15.6849   9
   6   2  19 350.239 26.9776   7
  -6   2 -19 316.093 23.0072   6
   6   2  19 393.153 28.2752  14
  -6  -2 -19 352.478 28.5150   4
  -6   2 -19 350.406 27.4036  10
   6  -2  19 376.391 27.2431   5
   6  -2  19 353.432 28.6412   3
   6   2  20 904.676 37.8508  14
   6   2  20 838.164 37.3403   7
   6  -2  20 899.879 39.7525   3
  -6   2 -20 761.993 31.2905   6
  -6   2 -20 888.834 37.1764  10
  -6  -2 -20 913.770 39.1561   4
  -6   2 -21 2211.11 52.3723  10
   6  -2  21 2186.29 55.2037   3
  -6  -2 -21 2311.45 54.5020   4
   6  -3 -23 2267.22 50.6062   7
   6   3 -23 2552.05 55.5095  15
  -6  -3  23 2209.32 55.8869  11
   6  -3 -23 2428.90 63.8111   9
  -6  -3  23 2477.21 61.0008   5
   6   3 -22 3194.52 67.3983  15
  -6  -3  22 3042.47 73.0482  11
  -6  -3  22 3046.51 64.3308  10
   6  -3 -22 3170.13 78.5704   9
  -6  -3  22 3337.58 77.5565   5
   6  -3 -22 3275.66 66.2911   7
   6  -3 -21 4879.02 85.9669   7
   6   3 -21 5119.93 90.1412  15
  -6   3  21 5163.31 81.4741   5
  -6  -3  21 4926.85 101.144  11
  -6  -3  21 4847.88 87.6181  10
   6  -3 -21 4856.50 107.074   9
  -6  -3  21 5011.33 102.296   5
   6  -3 -20 15829.8 166.395   7
   6   3 -20 15625.9 165.827  15
  -6  -3  20 15626.5 167.351  10
  -6  -3  20 15376.5 187.927   5
   6  -3 -19 180.450 23.0361   7
  -6  -3  19 96.7887 24.0618  11
   6   3 -19 118.112 20.1309  15
  -6  -3  19 113.958 19.6262  10
  -6   3  19 161.831 18.8371   5
  -6  -3  19 119.296 25.1839   5
  -6  -3  18 122.064 27.4419   5
   6  -3 -18 91.4190 20.4868   7
  -6  -3  18 105.195 25.9206  11
   6   3 -18 96.0229 17.0787   4
  -6  -3  18 101.743 21.3401  10
   6   3 -18 85.2764 18.5229  15
  -6   3  18 96.3506 16.4413   5
  -6  -3  18 129.702 21.1094   8
   6   3 -17 14638.0 175.206  15
   6   3 -17 14909.2 166.178   4
   6  -3 -17 15207.2 174.633  13
   6  -3 -17 14017.9 178.595   7
  -6  -3  17 14735.7 207.845  11
  -6  -3  17 14235.2 178.269  10
  -6  -3  17 13861.2 197.391   5
  -6  -3  17 14385.6 180.418   8
   6  -3 -16 3308.52 83.2742  13
  -6  -3  16 2752.80 92.1058   5
   6   3 -16 3040.05 76.9251   4
  -6  -3  16 3196.84 100.159  11
  -6  -3  16 2989.94 84.2704  10
   6  -3 -16 3080.44 87.3273   7
   6   3 -16 3085.88 82.3097  15
  -6  -3  16 2906.59 85.3280   8
   6   3 -15 4445.78 93.8192   4
   6  -3 -15 4183.65 103.699   7
   6   3 -15 4340.77 97.2384  15
  -6  -3  15 4576.23 120.476  11
  -6  -3  15 4253.63 101.025  10
   6  -3 -15 4468.70 97.7114  13
  -6  -3  15 4201.48 98.7539  12
  -6  -3  15 4290.67 106.562   8
   6   3 -14 3867.21 90.7763  15
   6   3 -14 3963.69 86.5048   4
   6  -3 -14 3740.15 99.1214   7
  -6  -3  14 3894.88 98.0648  12
  -6  -3  14 3658.79 94.5536  10
   6  -3 -14 3677.13 89.0121  13
  -6  -3  14 3926.03 105.224   8
  -6  -3  13 70885.9 461.740  11
   6   3 -13 67446.4 353.802   4
   6  -3 -13 64598.9 402.497   7
  -6  -3  13 63914.1 395.037  12
   6  -3 -13 68420.7 380.062  13
   6  -3 -13 67260.4 345.826   5
   6   3 -13 66040.4 365.515  15
  -6  -3  13 63545.2 329.988   6
  -6  -3  13 62911.6 384.215  10
  -6  -3  13 57333.4 397.813   5
  -6  -3  13 66609.1 426.747   8
   6  -3 -12 33185.5 287.066   7
  -6  -3  12 30379.9 274.540  12
  -6  -3  12 31376.5 304.471  11
  -6  -3  12 30714.6 234.434   6
  -6  -3  12 30538.4 265.317  10
   6   3 -12 31339.6 248.849  15
  -6  -3  12 28634.2 270.423   5
  -6  -3  12 31307.2 293.262   8
   6   3 -12 31587.7 240.364   4
   6  -3 -12 31332.0 235.761   5
   6   3 -11 3428.67 78.7203   4
  -6  -3  11 3505.59 101.409  11
  -6  -3  11 3352.22 80.5969   6
  -6  -3  11 3357.70 92.6262  12
   6  -3 -11 3380.66 92.9038   7
  -6  -3  11 3192.47 85.6617  10
  -6  -3  11 3278.41 89.2569   5
  -6  -3  11 3230.84 95.5826   8
   6  -3 -11 3355.96 78.4872   5
   6   3 -11 3340.24 80.5077  15
   6   3 -10 25407.7 211.608   4
   6  -3 -10 24090.5 242.987   7
   6   3 -10 24538.4 212.991  15
  -6  -3  10 25249.1 250.920  12
  -6  -3  10 24932.5 221.540   6
  -6  -3  10 24647.3 231.884  10
  -6  -3  10 25556.7 235.208   5
  -6  -3  10 25552.4 260.878   8
   6  -3 -10 25308.0 213.077   5
   6   3  -9 1067.08 44.2573   4
   6   3  -9 1074.98 44.6937  15
   6  -3  -9 1307.38 57.4959   7
  -6  -3   9 1101.69 54.1047  12
  -6  -3   9 1245.96 59.4717  11
  -6  -3   9 1077.59 50.0035   6
  -6  -3   9 1045.70 49.1749  10
  -6  -3   9 1110.27 48.8313   5
  -6  -3   9 1084.34 55.8592   8
   6  -3  -9 1129.92 46.9713   5
   6  -3  -8 14093.4 147.279   8
   6   3  -8 14585.2 158.468   4
   6   3  -8 14451.2 157.186  15
   6  -3  -8 14668.2 165.405   5
  -6  -3   8 14825.3 194.179  12
  -6  -3   8 14930.0 178.987   6
   6  -3  -8 14966.2 176.606   9
  -6  -3   8 13890.7 169.525  10
   6  -3  -8 14646.1 185.390   7
  -6  -3   8 15108.3 198.157   8
  -6  -3   8 14976.1 193.822  11
   6  -3  -7 2410.81 62.1133   8
   6   3  -7 2464.44 64.4861   4
   6  -3  -7 2489.62 76.4077   7
   6   3  -7 2369.97 63.1641  15
  -6  -3   7 2483.90 78.0519  11
  -6  -3   7 2250.88 70.8530   6
   6  -3  -7 2231.05 67.8315   9
  -6  -3   7 2469.07 81.7365   8
  -6  -3   7 2403.66 70.6860  10
   6  -3  -7 2342.19 67.3745   5
  -6  -3   7 2429.53 78.3715  12
   6  -3  -6 236.457 23.2274   8
  -6   3   6 229.559 50.8939   1
  -6  -3   6 221.519 28.3801   8
  -6  -3   6 192.221 26.6325  12
  -6  -3   6 262.121 24.2520   9
  -6  -3   6 269.214 29.5001  11
  -6  -3   6 208.709 26.3561   6
   6  -3  -6 231.726 27.0495   7
   6  -3  -6 190.661 22.5988   5
  -6  -3   6 272.471 25.9955  10
   6   3  -6 224.991 21.8407   4
   6  -3  -5 1762.63 54.9577   8
   6   3  -5 1801.69 54.6404   4
   6  -3  -5 1871.18 65.7750   7
  -6  -3   5 1761.99 64.3622   6
   6  -3  -5 1757.63 47.0052   6
  -6  -3   5 1815.05 59.8068  10
  -6  -3   5 1909.80 59.2938   9
  -6  -3   5 1882.71 68.7900  12
  -6   3   5 1804.86 124.451   1
  -6  -3   5 1815.07 62.7551  11
   6  -3  -5 1633.71 57.8445   5
  -6  -3   5 1836.84 68.3472   8
   6  -3  -4 1388.74 50.1593   8
  -6  -3   4 1352.99 58.9830   8
  -6  -3   4 1541.00 56.5591  11
  -6  -3   4 1449.16 60.5047  12
  -6  -3   4 1438.74 59.5782   6
  -6   3   4 1601.80 116.715   1
   6  -3  -4 1401.17 43.6594   6
  -6  -3   4 1480.79 53.4105  10
  -6  -3   4 1466.00 49.5893   4
  -6  -3   4 1522.42 53.6239   9
   6  -3  -4 1636.82 58.7551   5
   6  -3  -4 1372.34 56.8723   7
   6  -3  -3 1657.04 54.4799   8
  -6  -3   3 1621.72 61.8584   8
   6  -3  -3 1507.99 58.6276   7
  -6  -3   3 1448.27 59.8397  12
  -6  -3   3 1435.73 59.2324   6
  -6  -3   3 1542.61 55.0161  11
   6  -3  -3 1574.47 56.6612  11
  -6  -3   3 1499.23 53.2183  10
  -6  -3   3 1522.84 50.7276   4
  -6  -3   3 1611.81 57.0970   9
  -6   3   3 1514.65 115.000   1
   6  -3  -3 1667.38 60.2326   5
  -6  -3   2 76281.9 416.886  12
   6  -3  -2 77767.5 332.870   3
  -6  -3   2 77814.3 419.198   6
  -6  -3   2 79482.7 375.254  11
   6  -3  -2 78189.5 392.670  11
  -6  -3   2 78139.5 369.491  10
  -6  -3   2 78691.5 356.949   4
  -6  -3   2 77474.2 379.759   9
   6  -3  -2 76845.2 400.164   5
   6  -3  -2 78931.8 407.574   7
  -6  -3   2 79108.8 418.800   8
  -6  -3   1 8356.82 141.398   6
  -6  -3   1 8658.79 139.724  12
   6  -3  -1 8736.09 115.105   3
   6  -3  -1 8783.03 137.434   7
   6  -3  -1 8635.96 133.851  11
  -6  -3   1 9085.25 126.347  10
  -6  -3   1 8746.65 121.367   4
  -6  -3   1 9236.13 133.643   9
  -6  -3   1 8691.18 137.100   8
   6  -3  -1 8996.92 127.707   8
   6  -3   0 61022.2 361.839   5
   6  -3   0 58957.6 356.177   7
   6  -3   0 57905.5 302.609   3
  -6  -3   0 59926.9 362.537  12
  -6  -3   0 58371.9 316.519  16
  -6  -3   0 61042.1 382.061   6
   6  -3   0 61233.0 353.009  11
  -6  -3   0 62854.7 329.723  10
  -6  -3   0 60026.7 324.350   4
  -6  -3   0 60446.4 349.243   9
  -6  -3   0 59271.4 351.029   8
   6  -3   0 62080.6 338.117   8
   6  -3   1 4074.20 94.5818   7
  -6  -3  -1 4084.78 94.9913  12
  -6  -3  -1 3730.17 97.1240   6
   6  -3   1 4031.41 93.1268  11
   6  -3   1 3854.61 80.4013   3
  -6  -3  -1 3725.19 83.4367   4
  -6  -3  -1 4176.43 85.8288  10
  -6  -3  -1 4033.57 85.2778  16
  -6  -3  -1 4052.96 91.9789   9
   6  -3   1 3676.85 90.7487   5
  -6  -3  -1 4018.11 90.5836   8
   6  -3   1 3982.81 87.6343   8
   6  -3   2 10100.2 148.033  11
  -6  -3  -2 10528.0 139.403  16
   6  -3   2 10858.5 137.095   3
  -6  -3  -2 10417.4 149.339   9
   6  -3   2 10494.4 156.655   5
[truncated: 615,306 more chars]
