# Supplementary material for: The 1:1 co-crystal of 2-bromo­naphthalene-1,4-dione and 1,8-di­hydroxy­anthracene-9,10-dione: crystal structure and Hirshfeld surface analysis
Source: Acta Crystallogr E Crystallogr Commun. 2017 Apr 21;73(Pt 5):738–45. doi: 10.1107/S2056989017005667 (PMC5418796; doi:10.1107/S2056989017005667)
Supplement: Supplementary file 2 [file e-73-00738-Isup2.hkl]

data_I                                                                          
_shelx_title '    0818'                                                         
_shelx_refln_list_code          4                                               
_shelx_F_calc_maximum      220.65                                               
_exptl_crystal_F_000       960.00                                               
_reflns_d_resolution_high  0.8192                                               
                                                                                
loop_                                                                           
 _space_group_symop_operation_xyz                                               
 'x, y, z'                                                                      
 'x, -y+1/2, z+1/2'                                                             
 '-x, -y, -z'                                                                   
 '-x, y-1/2, -z-1/2'                                                            
                                                                                
_cell_length_a    17.5509                                                       
_cell_length_b     4.8590                                                       
_cell_length_c    22.8342                                                       
_cell_angle_alpha  90.000                                                       
_cell_angle_beta  106.743                                                       
_cell_angle_gamma  90.000                                                       
                                                                                
_shelx_F_squared_multiplier     1.000                                           
                                                                                
loop_                                                                           
 _refln_index_h                                                                 
 _refln_index_k                                                                 
 _refln_index_l                                                                 
 _refln_F_squared_calc                                                          
 _refln_F_squared_meas                                                          
 _refln_F_squared_sigma                                                         
 _refln_observed_status                                                         
   1   0   0        601.64        604.91        32.58 o                         
   2   0   0       2274.78       2253.91        14.50 o                         
   3   0   0       1225.18       1211.19        86.58 o                         
   4   0   0      17572.01      11690.23        41.00 o                         
   5   0   0       5800.11       5777.21       174.95 o                         
   6   0   0          2.19          8.75         2.64 o                         
   7   0   0         89.12         83.94         4.67 o                         
   8   0   0         15.60         29.13         1.31 o                         
   9   0   0        121.34        201.11         3.52 o                         
  10   0   0          6.23          9.92         0.39 o                         
  11   0   0       2666.21       2633.83        22.44 o                         
  12   0   0       1540.03       1521.76        10.80 o                         
  13   0   0        854.18        807.15         5.29 o                         
  14   0   0       4872.09       4838.61        23.23 o                         
  15   0   0       2334.22       2479.77        22.16 o                         
  16   0   0        634.15        677.91         3.61 o                         
  17   0   0         40.84         47.95         0.98 o                         
  18   0   0       2732.36       2664.64         9.90 o                         
  19   0   0         74.50         94.98         1.50 o                         
  20   0   0        419.31        470.35        12.45 o                         
   1   1   0        320.75        297.16         3.32 o                         
   2   1   0        622.74        549.23         4.13 o                         
   3   1   0       3280.71       3253.64        58.32 o                         
   4   1   0        172.60        171.82         3.23 o                         
   5   1   0        530.73        486.51         5.96 o                         
   6   1   0         40.08         76.36         2.35 o                         
   7   1   0      19302.29      19651.21       181.36 o                         
   8   1   0         48.45         25.13         0.64 o                         
   9   1   0        156.33        123.32         1.01 o                         
  10   1   0         52.40         35.43         0.51 o                         
  11   1   0        806.57        822.77         7.93 o                         
  12   1   0        136.42        132.37         1.34 o                         
  13   1   0       1588.87       1557.95         6.38 o                         
  14   1   0        453.62        458.88         2.26 o                         
  15   1   0        111.16        101.76         1.01 o                         
  16   1   0        303.16        273.91         1.65 o                         
  17   1   0        208.24        179.55         1.34 o                         
  18   1   0         13.32         17.64         0.49 o                         
  19   1   0          2.60          3.29         0.29 o                         
  20   1   0         10.78         12.01         0.52 o                         
   0   2   0      12587.88      12196.52       144.28 o                         
   1   2   0       2869.69       2789.40        15.03 o                         
   2   2   0       4249.82       3968.69        47.87 o                         
   3   2   0       8995.33       8754.81        96.35 o                         
   4   2   0       2288.49       2422.85        15.71 o                         
   5   2   0       4352.22       4283.00        24.45 o                         
   6   2   0          0.70          5.03         0.27 o                         
   7   2   0       1091.35       1182.39         5.95 o                         
   8   2   0         17.45         20.43         0.48 o                         
   9   2   0         85.80         79.64         0.91 o                         
  10   2   0        336.96        320.69         2.40 o                         
  11   2   0       4322.19       4365.82        22.14 o                         
  12   2   0        720.42        727.82         6.02 o                         
  13   2   0        310.99        327.44         3.12 o                         
  14   2   0        216.65        255.26         2.66 o                         
  15   2   0        927.80       1033.78         5.70 o                         
  16   2   0        337.90        352.61         2.20 o                         
  17   2   0        227.35        224.60         1.61 o                         
  18   2   0        209.95        193.87         1.74 o                         
  19   2   0         21.95         25.92         0.65 o                         
   1   3   0       2065.38       2182.00        17.27 o                         
   2   3   0        506.10        463.34         3.50 o                         
   3   3   0          9.45         24.86         0.50 o                         
   4   3   0       5342.11       5504.01        30.87 o                         
   5   3   0       6251.93       6346.95        40.79 o                         
   6   3   0       3492.78       3581.80        21.25 o                         
   7   3   0       2186.24       2121.01        11.85 o                         
   8   3   0       4843.94       5000.10        34.21 o                         
   9   3   0       1053.46       1059.36         7.44 o                         
  10   3   0       3136.61       3218.38        42.71 o                         
  11   3   0        603.51        630.75         4.28 o                         
  12   3   0          3.58          5.27         0.44 o                         
  13   3   0        253.78        256.09         2.13 o                         
  14   3   0        302.93        307.09         2.18 o                         
  15   3   0         19.14         18.38         0.55 o                         
  16   3   0         57.49         53.55         0.79 o                         
  17   3   0          0.77          1.40         0.23 o                         
   0   4   0        153.65        147.62         1.78 o                         
   1   4   0         17.66         20.95         1.07 o                         
   2   4   0          3.52          7.63         0.47 o                         
   3   4   0         11.84         11.79         0.53 o                         
   4   4   0          0.40          1.30         0.35 o                         
   5   4   0          3.10          2.82         0.38 o                         
   6   4   0         86.90         89.68         1.22 o                         
   7   4   0        326.43        312.66         2.84 o                         
   8   4   0        588.40        636.60         8.34 o                         
   9   4   0         68.16         61.23         1.54 o                         
  10   4   0        126.87        126.93         1.70 o                         
  11   4   0        111.68        109.26         1.88 o                         
  12   4   0        179.59        171.16         2.26 o                         
  13   4   0        388.11        354.96         3.04 o                         
  14   4   0         26.73         19.64         0.56 o                         
  15   4   0          6.29          7.67         0.68 o                         
   1   5   0        742.79        724.18         5.87 o                         
   2   5   0       1179.02       1126.76        11.86 o                         
   3   5   0         21.07         22.77         0.78 o                         
   4   5   0       2070.60       2041.12        35.76 o                         
   5   5   0       1668.01       1666.74        29.80 o                         
   6   5   0        218.95        216.81         2.49 o                         
   7   5   0        560.31        540.08         7.08 o                         
   8   5   0        557.50        538.66        32.58 o                         
   9   5   0        259.08        258.00         3.57 o                         
  10   5   0        867.19        849.14        19.56 o                         
  11   5   0        261.77        247.67         3.57 o                         
 -20   1   1        867.00        872.85        12.03 o                         
 -19   1   1        896.24        882.78         5.91 o                         
 -18   1   1       1451.14       1472.97         7.74 o                         
 -17   1   1       1893.39       1853.50        14.43 o                         
 -16   1   1       3233.56       3154.86        16.34 o                         
 -15   1   1         25.40         14.68         0.52 o                         
 -14   1   1         26.96         29.30         0.55 o                         
 -13   1   1          2.87          4.75         0.30 o                         
 -12   1   1        157.86        161.24         1.29 o                         
 -11   1   1        174.38        156.23         1.19 o                         
 -10   1   1       1226.33       1153.33         7.31 o                         
  -9   1   1       6749.25       6727.82        34.28 o                         
  -8   1   1       2141.63       1943.13        13.59 o                         
  -7   1   1      10304.32       9977.06        54.41 o                         
  -6   1   1       4703.19       4566.35        99.24 o                         
  -5   1   1       7775.96       7698.28        63.76 o                         
  -4   1   1       1895.04       1706.09        12.06 o                         
  -3   1   1       2932.69       2834.44        14.88 o                         
  -2   1   1       2871.45       2762.42        25.97 o                         
  -1   1   1        517.64        615.20         5.23 o                         
   0   1   1        235.93        230.15         5.39 o                         
   1   1   1        371.76        370.63         3.70 o                         
   2   1   1          2.28          5.02         0.66 o                         
   3   1   1      12213.37      12126.25       117.88 o                         
   4   1   1        819.94        836.59         7.15 o                         
   5   1   1       4109.71       4008.92        89.59 o                         
   6   1   1      20029.62      21046.14       440.46 o                         
   7   1   1         71.22         35.40         0.79 o                         
   8   1   1      10851.10      10521.06       107.88 o                         
   9   1   1      11565.10      11830.04        76.90 o                         
  10   1   1       4964.09       5010.14        29.82 o                         
  11   1   1       4908.15       4834.43        32.59 o                         
  12   1   1        699.35        690.68         4.55 o                         
  13   1   1       8814.33       9216.73        62.28 o                         
  14   1   1          8.95         10.87         0.74 o                         
  15   1   1        586.40        586.24         4.81 o                         
  16   1   1        451.58        456.33         2.95 o                         
  17   1   1        122.55        107.42         1.09 o                         
  18   1   1         70.62         61.37         0.81 o                         
  19   1   1        129.93        115.34         1.61 o                         
 -19   2   1        242.88        226.15         2.69 o                         
 -18   2   1         36.87         36.52         0.69 o                         
 -17   2   1        923.93        903.56         4.86 o                         
 -16   2   1        786.93        838.94         6.91 o                         
 -15   2   1       3662.84       3706.61        23.59 o                         
 -14   2   1         67.34         60.82         0.91 o                         
 -13   2   1       1245.16       1281.02         6.80 o                         
 -12   2   1       4967.76       5025.17        28.50 o                         
 -11   2   1       3178.88       3113.67        20.29 o                         
 -10   2   1       1682.86       1616.32        11.78 o                         
  -9   2   1       2035.79       1953.84        12.15 o                         
  -8   2   1        865.90        885.41         7.09 o                         
  -7   2   1          5.55         13.14         0.38 o                         
  -6   2   1         24.50         19.89         0.41 o                         
  -5   2   1        589.63        670.37         6.03 o                         
  -4   2   1       1689.82       1702.41         7.00 o                         
  -3   2   1         62.59         54.21         1.12 o                         
  -2   2   1       6625.41       6534.11        75.38 o                         
  -1   2   1       3365.29       3228.76        40.93 o                         
   0   2   1        517.28        449.52         6.92 o                         
   1   2   1       4717.88       4649.61        26.42 o                         
   2   2   1       5145.61       5080.69        22.42 o                         
   3   2   1       2673.91       2474.67        25.64 o                         
   4   2   1        348.50        282.73         1.58 o                         
   5   2   1        289.49        223.77         1.51 o                         
   6   2   1       7544.19       8050.45        42.19 o                         
   7   2   1         40.51         32.82         0.49 o                         
   8   2   1        144.44        146.00         1.20 o                         
   9   2   1         78.86         95.89         1.37 o                         
  10   2   1          2.23          3.40         0.30 o                         
  11   2   1         40.99         40.95         0.71 o                         
  12   2   1        999.85        999.04         7.47 o                         
  13   2   1       1466.16       1527.19         9.97 o                         
  14   2   1       2365.48       2339.05        16.75 o                         
  15   2   1        313.14        324.78         2.01 o                         
  16   2   1        821.68        862.17         5.97 o                         
  17   2   1        488.45        465.44         4.18 o                         
  18   2   1        416.33        394.67         4.43 o                         
  19   2   1        193.86        164.83         3.98 o                         
 -17   3   1        261.59        253.53         3.89 o                         
 -16   3   1        198.73        199.13         1.51 o                         
 -15   3   1         48.02         45.93         0.83 o                         
 -14   3   1        245.32        251.61         2.92 o                         
 -13   3   1        528.82        547.99         3.89 o                         
 -12   3   1         77.28         78.64         1.32 o                         
 -11   3   1        415.52        437.92         4.45 o                         
 -10   3   1        386.16        384.15         2.52 o                         
  -9   3   1          3.72          6.08         0.42 o                         
  -8   3   1          6.17          8.15         1.10 o                         
  -7   3   1       2506.89       2724.32        25.24 o                         
  -6   3   1        522.52        523.80         3.84 o                         
  -5   3   1        376.02        354.30         3.15 o                         
  -4   3   1        353.46        437.65         2.97 o                         
  -3   3   1         55.54         45.68         0.62 o                         
  -2   3   1         14.85         27.96         0.67 o                         
  -1   3   1        830.96        975.58         7.57 o                         
   0   3   1         24.78         34.08         0.79 o                         
   1   3   1          2.74          2.62         0.24 o                         
   2   3   1         24.03         22.50         0.46 o                         
   3   3   1       5996.08       6517.94        41.29 o                         
   4   3   1         44.95         44.50         0.68 o                         
   5   3   1         85.16        125.56         1.09 o                         
   6   3   1        244.85        235.36         2.45 o                         
   7   3   1         79.64         76.21         1.08 o                         
   8   3   1        570.23        575.32         4.27 o                         
   9   3   1          1.45          4.67         0.39 o                         
  10   3   1        612.75        634.98         7.27 o                         
  11   3   1       2129.19       2197.08        13.09 o                         
  12   3   1       1303.40       1340.01        14.26 o                         
  13   3   1         40.95         45.31         1.02 o                         
  14   3   1         41.49         35.73         0.78 o                         
  15   3   1         18.08         21.14         0.58 o                         
  16   3   1         23.49         21.42         0.52 o                         
  17   3   1         76.64         65.93         0.97 o                         
 -15   4   1       1545.38       1497.61        22.60 o                         
 -14   4   1       2339.08       2292.28        41.78 o                         
 -13   4   1       2620.22       2604.89        21.56 o                         
 -12   4   1       1580.39       1621.38        23.05 o                         
 -11   4   1       1178.30       1191.58         5.41 o                         
 -10   4   1        733.87        694.31        23.73 o                         
  -9   4   1        124.58        119.63         1.60 o                         
  -8   4   1        972.02       1011.88         7.44 o                         
  -7   4   1         13.92         14.21         0.70 o                         
  -6   4   1        277.16        287.38         2.83 o                         
  -5   4   1        181.88        182.65         1.93 o                         
  -4   4   1        443.92        455.73         4.26 o                         
  -3   4   1         43.73         45.05         0.87 o                         
  -2   4   1       1854.24       1852.96        22.62 o                         
  -1   4   1       1830.59       1883.03        14.24 o                         
   0   4   1       1431.67       1455.20         9.69 o                         
   1   4   1       3734.19       3749.20        41.20 o                         
   2   4   1       2724.66       2734.06        16.96 o                         
   3   4   1       2241.60       2285.11        25.96 o                         
   4   4   1       1416.76       1439.68         6.88 o                         
   5   4   1       1167.23       1209.33        10.38 o                         
   6   4   1        457.04        485.73         5.33 o                         
   7   4   1          3.01          5.59         0.67 o                         
   8   4   1        552.31        558.16         3.41 o                         
   9   4   1        369.51        377.52         4.86 o                         
  10   4   1       2806.98       2911.47        18.15 o                         
  11   4   1          1.41          2.77         0.42 o                         
  12   4   1         80.04         72.85         2.80 o                         
  13   4   1        787.62        770.93         5.27 o                         
  14   4   1        910.49        885.08        12.75 o                         
 -11   5   1        665.36        610.84         9.77 o                         
 -10   5   1         36.78         38.35         1.24 o                         
  -9   5   1          6.00         10.04         0.87 o                         
  -8   5   1        248.54        261.17         7.66 o                         
  -7   5   1        233.80        224.58         4.08 o                         
  -6   5   1        310.96        308.12         3.28 o                         
  -5   5   1         24.64         28.04         1.21 o                         
  -4   5   1       1646.18       1660.91        34.30 o                         
  -3   5   1         31.43         36.90         1.10 o                         
  -2   5   1        462.68        443.14         3.15 o                         
  -1   5   1         41.97         43.75         1.12 o                         
   0   5   1          7.22          6.70         0.62 o                         
   1   5   1         36.37         38.36         1.02 o                         
   2   5   1         51.01         53.49         1.04 o                         
   3   5   1        613.74        618.00        15.41 o                         
   4   5   1        111.93        114.57         1.94 o                         
   5   5   1        150.24        147.82         2.00 o                         
   6   5   1        352.25        330.88         3.77 o                         
   7   5   1        230.18        209.27         3.88 o                         
   8   5   1        364.71        348.71        11.64 o                         
   9   5   1         88.50         89.60         1.98 o                         
  10   5   1        196.88        197.76         3.26 o                         
 -20   0   2         12.91         11.79         0.67 o                         
 -19   0   2         26.66         21.84         0.92 o                         
 -18   0   2         22.13         24.04         0.75 o                         
 -17   0   2        654.62        680.21         4.25 o                         
 -16   0   2        291.73        311.26         2.72 o                         
 -15   0   2       2428.52       2493.75        12.50 o                         
 -14   0   2       5507.42       5804.70        43.18 o                         
 -13   0   2       3314.72       3326.90        18.83 o                         
 -12   0   2       3266.23       3087.62         9.31 o                         
 -11   0   2       5781.78       5922.77        61.83 o                         
 -10   0   2       5698.59       5547.83        43.10 o                         
  -9   0   2       9162.68      10063.99        51.57 o                         
  -8   0   2       2074.03       1925.32        32.92 o                         
  -7   0   2        361.41        399.73       111.57 o                         
  -6   0   2        492.01        545.90         7.36 o                         
  -5   0   2       4660.35       4673.10       190.75 o                         
  -4   0   2       1768.08       1872.51        60.31 o                         
  -3   0   2          3.73         15.79         0.99 o                         
   0   0   2       1707.08       1510.98         5.38 o                         
   5   0   2      12930.31      13751.51       258.74 o                         
   6   0   2       4149.20       3862.50        21.42 o                         
   7   0   2        954.84        829.11        12.90 o                         
   8   0   2        125.66        210.47         2.62 o                         
   9   0   2        215.99        251.79         3.42 o                         
  10   0   2       1535.84       1655.53         9.39 o                         
  11   0   2         99.51         92.32         1.38 o                         
  12   0   2       1154.17       1178.13         9.87 o                         
  13   0   2        873.10        800.73        12.01 o                         
  14   0   2       4818.88       4638.80        10.01 o                         
  15   0   2       2517.35       2213.96         7.61 o                         
  16   0   2        875.02        924.15         6.06 o                         
  17   0   2       1095.62       1137.99         4.85 o                         
  18   0   2        886.07        879.91         7.62 o                         
  19   0   2       3993.87       4183.62        13.54 o                         
  20   0   2        103.69        126.26         2.93 o                         
 -20   1   2          7.86          6.67         0.37 o                         
 -19   1   2        405.57        424.43         2.89 o                         
 -18   1   2        117.28        117.63         2.11 o                         
 -17   1   2        110.69         96.53         1.02 o                         
 -16   1   2         21.14         38.38         0.70 o                         
 -15   1   2       1239.63       1157.83        11.01 o                         
 -14   1   2          3.00          2.83         0.28 o                         
 -13   1   2        276.77        295.81         1.73 o                         
 -12   1   2        434.28        421.36         1.91 o                         
 -11   1   2        358.39        393.86         2.21 o                         
 -10   1   2        155.83        157.90         1.25 o                         
  -9   1   2        158.11        212.66         2.35 o                         
  -8   1   2       1689.19       1680.01         8.86 o                         
  -7   1   2       1765.35       1755.22        14.50 o                         
  -6   1   2       1039.51        949.49         8.57 o                         
  -5   1   2        108.97        102.70         2.61 o                         
  -4   1   2       4691.02       4683.22        19.06 o                         
  -3   1   2       7895.96       8002.95        26.12 o                         
  -1   1   2         36.92         55.50         1.48 o                         
   0   1   2        549.85        570.17         6.42 o                         
   1   1   2          8.10          8.74         0.61 o                         
   2   1   2          0.21          4.70         0.76 o                         
   3   1   2         42.50         44.82         1.87 o                         
   4   1   2        159.62        175.24         6.04 o                         
   5   1   2        213.17        254.10         7.94 o                         
   6   1   2       2610.46       2563.96        31.43 o                         
   7   1   2        145.36         99.73         1.59 o                         
   8   1   2         91.50         52.71         0.69 o                         
   9   1   2        208.41        279.06         2.28 o                         
  10   1   2        520.98        525.29         4.76 o                         
  11   1   2        525.95        511.37         3.13 o                         
  12   1   2       3898.76       3921.56        19.85 o                         
  13   1   2        437.77        445.43         3.31 o                         
  14   1   2        656.87        663.94         3.03 o                         
  15   1   2        580.58        561.36         2.47 o                         
  16   1   2         54.90         55.64         0.76 o                         
  17   1   2         17.93         15.76         0.47 o                         
  18   1   2         74.39         66.54         0.89 o                         
  19   1   2          0.18          0.79         0.25 o                         
 -19   2   2          0.03          0.43         0.22 o                         
 -18   2   2        276.85        272.49         1.86 o                         
 -17   2   2        316.40        330.10         2.91 o                         
 -16   2   2        588.07        618.14         7.01 o                         
 -15   2   2        111.08        108.19         1.16 o                         
 -14   2   2       2107.56       2236.97         8.76 o                         
 -13   2   2       1147.78       1192.59        12.76 o                         
 -12   2   2         85.52         90.43         1.08 o                         
 -11   2   2        695.60        670.90         4.88 o                         
 -10   2   2       2014.37       1994.85        14.13 o                         
  -9   2   2       1732.57       1648.59         6.92 o                         
  -8   2   2       3943.92       3862.55        18.77 o                         
  -7   2   2       1633.27       1658.36        11.15 o                         
  -6   2   2        342.77        472.61         4.50 o                         
  -5   2   2       3548.05       3482.49        12.80 o                         
  -4   2   2        472.02        458.29         4.71 o                         
  -3   2   2         20.35         18.35         1.05 o                         
  -2   2   2       9667.25       9944.95        82.67 o                         
  -1   2   2          3.87         12.55         1.61 o                         
   0   2   2        155.69        117.32         4.38 o                         
   1   2   2       1990.33       1719.42        10.68 o                         
   2   2   2       5287.34       5112.40        26.65 o                         
   3   2   2       3593.20       3474.03        19.94 o                         
   4   2   2       6553.76       6631.24        43.75 o                         
   5   2   2         49.62        109.95         1.22 o                         
   6   2   2       6541.00       6971.25        39.26 o                         
   7   2   2        931.59        896.21         5.68 o                         
   8   2   2         83.85         72.91         0.78 o                         
   9   2   2         16.81         24.49         0.54 o                         
  10   2   2        336.09        363.50         4.59 o                         
  11   2   2        457.13        477.30         3.59 o                         
  12   2   2       1700.91       1735.19        10.92 o                         
  13   2   2        494.45        478.70         3.21 o                         
  14   2   2       1070.22       1101.73         5.35 o                         
  15   2   2        107.45        125.79         1.21 o                         
  16   2   2       1804.34       1791.99         8.21 o                         
  17   2   2        394.31        408.10         4.87 o                         
  18   2   2        240.77        230.20         2.17 o                         
 -18   3   2        715.42        619.46        48.20 o                         
 -17   3   2         59.97         62.02         0.84 o                         
 -16   3   2        776.78        783.83         6.49 o                         
 -15   3   2        377.57        371.07         2.24 o                         
 -14   3   2          1.27          2.97         0.35 o                         
 -13   3   2          5.31          7.50         0.50 o                         
 -12   3   2         38.84         35.71         0.89 o                         
 -11   3   2        270.97        284.80         2.76 o                         
 -10   3   2         16.75         19.10         0.64 o                         
  -9   3   2       5512.09       5652.98        24.30 o                         
  -8   3   2        383.19        358.70         3.35 o                         
  -7   3   2       3998.64       3960.58        21.30 o                         
  -6   3   2       4631.47       4644.53        14.13 o                         
  -5   3   2       4331.16       4134.00        32.57 o                         
  -4   3   2       7801.59       7840.52        42.72 o                         
  -3   3   2       4516.11       4390.43        20.35 o                         
  -2   3   2       6961.48       7398.67        27.94 o                         
  -1   3   2       2482.81       2338.15        20.26 o                         
   0   3   2       2926.29       2821.77        24.13 o                         
   1   3   2         13.65         21.44         0.58 o                         
   2   3   2       5694.84       6092.73        40.43 o                         
   3   3   2        417.40        427.38         3.41 o                         
   4   3   2          3.67          3.34         0.29 o                         
   5   3   2        771.42        806.59         5.34 o                         
   6   3   2        655.02        627.40         4.44 o                         
   7   3   2       1640.29       1637.76         7.59 o                         
   8   3   2       1142.74       1126.43         5.85 o                         
   9   3   2       4354.35       4586.99        28.77 o                         
  10   3   2       2394.15       2454.54        23.32 o                         
  11   3   2       2935.98       2744.56        50.22 o                         
  12   3   2        545.79        562.98         5.29 o                         
  13   3   2         56.34         62.72         1.40 o                         
  14   3   2        755.68        778.68         3.36 o                         
  15   3   2        101.62        105.50         1.23 o                         
  16   3   2        155.80        142.72         1.62 o                         
  17   3   2         28.42         27.61         1.58 o                         
 -15   4   2         46.87         39.30         1.01 o                         
 -14   4   2        143.48        143.81         2.33 o                         
 -13   4   2         10.92          9.12         0.50 o                         
 -12   4   2          3.16          4.11         0.53 o                         
 -11   4   2        620.44        629.07         6.90 o                         
 -10   4   2         97.17        106.79         1.64 o                         
  -9   4   2       1178.34       1172.85         6.12 o                         
  -8   4   2        319.93        344.39         2.33 o                         
  -7   4   2          1.11          2.13         0.41 o                         
  -6   4   2        164.59        180.27         2.26 o                         
  -5   4   2         11.04         10.83         0.50 o                         
  -4   4   2         22.62         24.84         0.64 o                         
  -3   4   2          0.07          1.22         0.33 o                         
  -2   4   2        145.75        156.41         1.55 o                         
  -1   4   2         53.64         61.28         0.88 o                         
   0   4   2         42.71         49.56         0.76 o                         
   1   4   2         27.91         30.06         1.46 o                         
   2   4   2         23.89         27.50         0.66 o                         
   3   4   2          8.94          9.99         0.49 o                         
   4   4   2         95.83         93.57         1.21 o                         
   5   4   2        198.34        203.01         1.91 o                         
   6   4   2          4.68          5.90         0.47 o                         
   7   4   2         46.05         49.83         0.94 o                         
   8   4   2        185.74        204.36         2.05 o                         
   9   4   2       1652.94       1746.47        10.57 o                         
  10   4   2        298.68        300.77         5.18 o                         
  11   4   2        323.51        309.20         3.09 o                         
  12   4   2        163.29        152.28         2.36 o                         
  13   4   2        152.65        140.33         2.70 o                         
  14   4   2         47.10         47.55         0.88 o                         
 -11   5   2         12.37          8.93         0.62 o                         
 -10   5   2        348.75        335.84         3.49 o                         
  -9   5   2        336.66        307.58         3.59 o                         
  -8   5   2        534.13        517.26        14.64 o                         
  -7   5   2        788.67        764.71         6.38 o                         
  -6   5   2        414.88        444.28         4.76 o                         
  -5   5   2       2156.09       2123.20        23.81 o                         
  -4   5   2        672.21        679.78         7.28 o                         
  -3   5   2        649.42        648.91         5.38 o                         
  -2   5   2        458.36        443.36         4.40 o                         
  -1   5   2       1919.90       1989.79         8.94 o                         
   0   5   2       2401.91       2367.20        18.17 o                         
   1   5   2        617.83        631.26         5.33 o                         
   2   5   2         42.48         41.20         0.91 o                         
   3   5   2         82.47         80.86         1.25 o                         
   4   5   2       1082.78       1069.53         6.09 o                         
   5   5   2        461.08        457.00         4.89 o                         
   6   5   2        866.36        845.54         6.58 o                         
   7   5   2        758.86        739.93        21.33 o                         
   8   5   2        911.66        871.64        51.41 o                         
   9   5   2        232.69        239.40         4.44 o                         
  10   5   2        208.43        221.66         9.69 o                         
 -20   1   3       1448.73       1443.60        21.62 o                         
 -19   1   3        455.81        455.33         3.36 o                         
 -18   1   3        923.61        988.89         6.92 o                         
 -17   1   3       3838.52       3816.48        18.54 o                         
 -16   1   3        405.99        441.85         2.34 o                         
 -15   1   3       3022.32       3066.06        16.81 o                         
 -14   1   3       2874.38       2854.52        11.68 o                         
 -13   1   3       4862.30       4839.94        18.20 o                         
 -12   1   3        334.56        306.53         1.69 o                         
 -11   1   3        541.21        568.42         4.10 o                         
 -10   1   3       1039.44       1141.73         7.43 o                         
  -9   1   3         31.84         21.86         0.45 o                         
  -8   1   3       1338.52       1240.71         5.74 o                         
  -7   1   3       3095.31       3084.22        15.11 o                         
  -6   1   3       6893.30       6835.90        27.16 o                         
  -5   1   3      10427.95      10125.32        93.34 o                         
  -4   1   3       8147.80       8133.56       133.27 o                         
  -2   1   3       7830.02       7833.99       102.87 o                         
  -1   1   3        552.22        551.88         5.52 o                         
   0   1   3        805.15        712.49         9.09 o                         
   1   1   3       8935.89       8956.29        24.19 o                         
   2   1   3        548.36        556.75        10.00 o                         
   3   1   3       1435.34       1439.83         9.73 o                         
   4   1   3         13.04         37.04         1.36 o                         
   5   1   3          2.44          6.14         0.73 o                         
   6   1   3         82.25         70.25         3.51 o                         
   7   1   3       1515.90       1315.06        18.47 o                         
   8   1   3       2002.10       1970.84        15.80 o                         
   9   1   3       4396.80       4278.18        21.36 o                         
  10   1   3       1762.47       1744.72         8.69 o                         
  11   1   3        316.19        283.59         1.97 o                         
  12   1   3       7628.10       7719.03        41.06 o                         
  13   1   3       1888.18       1986.63        10.46 o                         
  14   1   3         43.19         48.43         0.76 o                         
  15   1   3       1084.31       1119.67         8.27 o                         
  16   1   3       1232.18       1273.06         6.50 o                         
  17   1   3        282.07        269.50         2.71 o                         
  18   1   3         55.08         42.98         0.75 o                         
  19   1   3         16.02         14.86         0.51 o                         
 -19   2   3         93.57         85.88         1.58 o                         
 -18   2   3         98.21         87.72         1.05 o                         
 -17   2   3        156.77        145.93         1.89 o                         
 -16   2   3       1367.87       1406.08         6.73 o                         
 -15   2   3        610.00        623.59         4.19 o                         
 -14   2   3        343.21        347.66         3.14 o                         
 -13   2   3       2877.91       2971.46        15.47 o                         
 -12   2   3        604.99        585.66         3.18 o                         
 -11   2   3       1148.42       1136.44         7.82 o                         
 -10   2   3       3932.18       3957.87        17.24 o                         
  -9   2   3       2021.97       1966.05        10.94 o                         
  -8   2   3       1278.31       1182.44         6.38 o                         
  -7   2   3       1566.63       1560.41         8.96 o                         
  -6   2   3       4633.94       4799.01        19.93 o                         
  -5   2   3        341.74        308.00         2.07 o                         
  -4   2   3          6.59         13.59         0.38 o                         
  -3   2   3       3149.97       3522.22        23.18 o                         
  -2   2   3         72.32         56.44         2.47 o                         
  -1   2   3       3350.93       3355.86        22.26 o                         
   0   2   3        475.83        382.55         5.39 o                         
   1   2   3       2466.87       2442.45        15.43 o                         
   2   2   3      11007.85      10744.87        80.67 o                         
   3   2   3       6986.38       6911.55        61.59 o                         
   4   2   3       2877.83       2690.08        23.41 o                         
   5   2   3       5554.68       5510.23        16.88 o                         
   6   2   3       3576.38       3396.56        14.62 o                         
   7   2   3       1572.64       1444.40        10.43 o                         
   8   2   3       1892.89       1942.14        10.55 o                         
   9   2   3        453.37        454.08         2.43 o                         
  10   2   3        395.41        397.85         3.35 o                         
  11   2   3       1313.92       1314.48         4.20 o                         
  12   2   3        292.50        308.86         2.06 o                         
  13   2   3          0.46          1.41         0.28 o                         
  14   2   3        419.78        410.73         2.48 o                         
  15   2   3         45.01         31.88         0.60 o                         
  16   2   3        163.03        148.19         1.34 o                         
  17   2   3        622.04        588.82         7.90 o                         
  18   2   3        658.68        646.36         3.13 o                         
 -18   3   3         50.63         50.41         1.07 o                         
 -17   3   3        210.62        216.69         3.46 o                         
 -16   3   3        249.57        246.48         2.10 o                         
 -15   3   3        593.17        593.14         4.91 o                         
 -14   3   3        383.18        395.44         2.37 o                         
 -13   3   3         86.29         83.79         1.17 o                         
 -12   3   3         23.87         20.61         0.74 o                         
 -11   3   3        747.92        810.03         5.37 o                         
 -10   3   3       3843.71       3994.00        15.94 o                         
  -9   3   3        292.80        288.60         2.54 o                         
  -8   3   3         83.06         76.07         1.47 o                         
  -7   3   3        517.30        545.57         3.68 o                         
  -6   3   3         77.67         92.51         1.15 o                         
  -5   3   3       1015.08       1056.24         5.33 o                         
  -4   3   3        784.13        794.99         5.62 o                         
  -3   3   3        304.90        265.43         1.86 o                         
  -2   3   3       1515.18       1523.67        11.52 o                         
  -1   3   3        137.91        124.51         0.90 o                         
   0   3   3        108.15         86.26         0.95 o                         
   1   3   3       3446.32       3609.04        17.23 o                         
   2   3   3         18.80         23.09         0.84 o                         
   3   3   3          4.86          8.55         0.54 o                         
   4   3   3       1180.06       1316.58        10.29 o                         
   5   3   3         18.99         16.55         0.48 o                         
   6   3   3         49.80         47.09         0.73 o                         
   7   3   3       1025.67       1031.78        13.78 o                         
   8   3   3        206.39        212.56         2.12 o                         
   9   3   3        113.26        121.80         1.43 o                         
  10   3   3        830.93        850.97        15.76 o                         
  11   3   3         92.04         98.19         1.93 o                         
  12   3   3        241.18        256.38         2.34 o                         
  13   3   3       1236.11       1297.53         8.26 o                         
  14   3   3        481.49        484.22         4.09 o                         
  15   3   3         34.17         40.28         0.77 o                         
  16   3   3         53.32         59.01         1.26 o                         
 -15   4   3         22.38         25.59         0.62 o                         
 -14   4   3         66.18         74.26         1.05 o                         
 -13   4   3       1501.04       1513.67        14.94 o                         
 -12   4   3       2754.05       2752.72         7.54 o                         
 -11   4   3        988.20       1047.23        10.12 o                         
 -10   4   3       1029.57       1057.98        18.18 o                         
  -9   4   3       1991.50       2091.88        19.01 o                         
  -8   4   3       2097.67       2157.20        24.46 o                         
  -7   4   3       1686.87       1744.68        11.95 o                         
  -6   4   3         21.38         24.69         0.64 o                         
  -5   4   3         33.63         31.81         0.70 o                         
  -4   4   3          1.48          2.43         0.36 o                         
  -3   4   3        164.46        179.42         1.87 o                         
  -2   4   3        211.59        242.13         2.15 o                         
  -1   4   3       2054.84       2058.92        14.38 o                         
   0   4   3        722.49        703.59         5.22 o                         
   1   4   3       3674.16       3879.06        28.20 o                         
   2   4   3       3240.30       3311.29        21.99 o                         
   3   4   3       1078.26       1110.97         4.21 o                         
   4   4   3       3100.29       3148.08        19.96 o                         
   5   4   3       2648.95       2781.67        12.72 o                         
   6   4   3       2197.83       2104.65        40.49 o                         
   7   4   3       1222.26       1310.03        11.19 o                         
   8   4   3       4080.91       4171.04        53.67 o                         
   9   4   3          2.89          6.98         0.70 o                         
  10   4   3        106.94        114.95         1.72 o                         
  11   4   3       1277.78       1230.52         7.62 o                         
  12   4   3          0.08          2.10         0.37 o                         
  13   4   3          7.28          8.99         0.45 o                         
  14   4   3        144.18        134.26         6.62 o                         
 -11   5   3          6.17          4.84         0.51 o                         
 -10   5   3         28.45         24.62         1.01 o                         
  -9   5   3         53.91         48.48         1.45 o                         
  -8   5   3        207.00        197.83         4.07 o                         
  -7   5   3          6.49          5.46         0.62 o                         
  -6   5   3        255.69        241.09         4.51 o                         
  -5   5   3        715.22        716.19         4.52 o                         
  -4   5   3         34.88         26.47         0.94 o                         
  -3   5   3         77.02         77.58         1.71 o                         
  -2   5   3        468.08        479.20         3.91 o                         
  -1   5   3       1212.07       1221.84         7.65 o                         
   0   5   3       1342.72       1317.34         6.19 o                         
   1   5   3        166.91        169.30         2.95 o                         
   2   5   3          0.47          1.18         0.37 o                         
   3   5   3        360.76        358.48         5.30 o                         
   4   5   3        799.24        782.02         5.51 o                         
   5   5   3        130.14        138.98         2.94 o                         
   6   5   3         28.58         30.62         1.25 o                         
   7   5   3          6.82          6.57         0.50 o                         
   8   5   3        269.48        255.84         4.78 o                         
   9   5   3         13.48         12.25         0.85 o                         
  10   5   3        144.66        144.13         3.28 o                         
 -21   0   4       1216.63       1132.77         8.82 o                         
 -20   0   4        216.33        202.34         2.41 o                         
 -19   0   4        306.40        294.87         2.45 o                         
 -18   0   4        103.38         85.30         1.71 o                         
 -17   0   4          7.26          4.32         0.53 o                         
 -16   0   4          3.23          5.04         0.51 o                         
 -15   0   4        486.06        490.21         4.94 o                         
 -14   0   4       3120.66       3213.73        20.96 o                         
 -13   0   4       1366.38       1353.47         7.56 o                         
 -12   0   4       4915.35       4846.63        10.06 o                         
 -11   0   4       9398.77       9785.05       101.79 o                         
 -10   0   4      11995.00      12774.11        78.01 o                         
  -9   0   4       9906.28       9900.30        95.39 o                         
  -8   0   4         53.29         25.56         1.30 o                         
  -7   0   4      48686.14      59473.14       117.58 o                         
  -6   0   4       2874.45       2824.74       122.64 o                         
  -5   0   4       4413.78       5053.03       342.62 o                         
  -3   0   4        907.69        908.73        15.74 o                         
  -2   0   4          8.21          7.89         0.50 o                         
  -1   0   4         17.92         16.73         1.52 o                         
   1   0   4       2699.50       2746.16        64.11 o                         
   2   0   4       2221.17       2052.38        16.83 o                         
   3   0   4       8170.91       8093.46       384.64 o                         
   4   0   4       5173.98       5262.53        78.85 o                         
   5   0   4       2753.53       2459.54        25.75 o                         
   6   0   4       7854.39       7488.12        72.82 o                         
   7   0   4      18449.36      19248.94        26.48 o                         
   8   0   4       4751.86       4506.91        40.18 o                         
   9   0   4       1803.65       1585.55        12.50 o                         
  10   0   4       1582.85       1463.69        19.95 o                         
  11   0   4        104.46        109.74         1.23 o                         
  12   0   4        334.97        287.48         2.25 o                         
  13   0   4       1339.01       1226.02        13.84 o                         
  14   0   4        177.93        170.28         2.08 o                         
  15   0   4       2967.59       2877.61         8.97 o                         
  16   0   4       1289.83       1181.89         5.28 o                         
  17   0   4        701.22        682.84         3.59 o                         
  18   0   4       1414.35       1456.80        19.66 o                         
  19   0   4        350.88        340.47         4.59 o                         
 -20   1   4         85.11         83.88         1.12 o                         
 -19   1   4        285.23        287.77         2.34 o                         
 -18   1   4        973.01        932.44         4.00 o                         
 -17   1   4         12.18          8.23         0.71 o                         
 -16   1   4        104.67        116.62         1.23 o                         
 -15   1   4       1527.25       1474.73         5.03 o                         
 -14   1   4       3171.03       3185.47        18.19 o                         
 -13   1   4        534.83        536.16         3.59 o                         
 -12   1   4        188.70        202.03         1.48 o                         
 -11   1   4         18.90         17.85         0.39 o                         
 -10   1   4        221.54        312.78         1.39 o                         
  -9   1   4        110.29        126.25         0.93 o                         
  -8   1   4        309.07        375.02         3.35 o                         
  -7   1   4         54.91         45.77         0.75 o                         
  -6   1   4         59.37         55.20         1.86 o                         
  -5   1   4        125.21        146.93         3.07 o                         
  -4   1   4        677.89        623.44         6.43 o                         
  -3   1   4         64.49         62.78         2.15 o                         
  -2   1   4         39.45         30.89         1.14 o                         
  -1   1   4         24.68         18.53         0.84 o                         
   1   1   4        646.91        645.33         8.76 o                         
   2   1   4         31.34         28.98         1.06 o                         
   3   1   4       1044.67        990.50        14.80 o                         
   4   1   4         44.65         40.89         1.41 o                         
   5   1   4        585.35        615.12        17.78 o                         
   6   1   4         72.01         61.03         0.75 o                         
   7   1   4          5.41          1.63         0.23 o                         
   8   1   4        487.93        498.40         3.97 o                         
   9   1   4         25.43         16.84         0.40 o                         
  10   1   4        388.07        371.65         2.49 o                         
  11   1   4       1250.12       1206.03        10.03 o                         
  12   1   4         84.47         74.76         0.95 o                         
  13   1   4         30.93         32.91         0.64 o                         
  14   1   4       2568.48       2669.27        17.74 o                         
  15   1   4        353.32        368.67         2.66 o                         
  16   1   4        412.52        404.45         3.58 o                         
  17   1   4         39.89         40.65         0.70 o                         
  18   1   4        126.28        120.46         1.09 o                         
  19   1   4         64.63         58.93         1.46 o                         
 -19   2   4        526.41        503.53         4.66 o                         
 -18   2   4          2.43          3.20         0.29 o                         
 -17   2   4        337.54        328.01         2.51 o                         
 -16   2   4          1.10          1.94         0.30 o                         
 -15   2   4        166.26        170.53         1.84 o                         
 -14   2   4       4794.74       5061.32        28.40 o                         
 -13   2   4        178.58        174.73         1.57 o                         
 -12   2   4       1704.16       1723.01         8.30 o                         
 -11   2   4       1397.25       1406.41         6.43 o                         
 -10   2   4       3394.14       3408.74        12.22 o                         
  -9   2   4       4013.99       3959.00        19.84 o                         
  -8   2   4       1726.94       1667.53         6.13 o                         
  -7   2   4        895.85        771.41         5.22 o                         
  -6   2   4       1471.54       1316.19         7.08 o                         
  -5   2   4       2331.37       2375.11        12.64 o                         
  -4   2   4      22221.25      23356.28       218.69 o                         
  -3   2   4       2101.74       2296.67        23.20 o                         
  -2   2   4        620.48        600.68         5.65 o                         
  -1   2   4        785.94        776.20         6.06 o                         
   0   2   4        883.84        859.60        13.45 o                         
   1   2   4        418.92        398.48         5.13 o                         
   2   2   4         22.26         15.80         0.71 o                         
   3   2   4         76.61        132.51         2.92 o                         
   4   2   4       3008.77       2842.92        25.89 o                         
   5   2   4       3204.27       3128.74        18.08 o                         
   6   2   4       7869.77       8179.67        38.49 o                         
   7   2   4         85.90         44.80         0.72 o                         
   8   2   4       2662.17       2651.20        11.35 o                         
   9   2   4       1581.94       1547.94        11.74 o                         
  10   2   4       1448.06       1486.48        11.72 o                         
  11   2   4         17.86         23.64         0.58 o                         
  12   2   4        141.23        135.78         1.34 o                         
  13   2   4         79.79         82.66         0.99 o                         
  14   2   4        758.51        727.28         3.12 o                         
  15   2   4       1547.25       1528.39         9.79 o                         
  16   2   4        106.21        106.85         1.17 o                         
  17   2   4         89.92         97.80         1.03 o                         
  18   2   4        302.73        281.93         3.01 o                         
 -18   3   4       1053.11       1061.17         5.79 o                         
 -17   3   4       1385.55       1411.71         6.28 o                         
 -16   3   4        984.26       1016.11         3.27 o                         
 -15   3   4       2649.26       2731.75        12.41 o                         
 -14   3   4        600.71        584.22         4.82 o                         
 -13   3   4        490.40        496.37         3.50 o                         
 -12   3   4        598.39        549.87         4.60 o                         
 -11   3   4       4691.55       4836.42        22.23 o                         
 -10   3   4        577.15        636.14         3.45 o                         
  -9   3   4         31.22         32.68         0.72 o                         
  -8   3   4        150.60        154.65         1.62 o                         
  -7   3   4       1995.71       2160.88        12.16 o                         
  -6   3   4        107.31         86.96         1.26 o                         
  -5   3   4       1002.28        982.69         5.39 o                         
  -4   3   4       3518.87       3613.61        21.73 o                         
  -3   3   4       4818.70       4807.51        28.21 o                         
  -2   3   4       3515.37       3456.88        24.19 o                         
  -1   3   4       2135.63       2066.19        12.40 o                         
   0   3   4       1763.47       1797.27        11.46 o                         
   1   3   4       3850.53       3829.94        26.19 o                         
   2   3   4        268.58        240.39         1.55 o                         
   3   3   4       3969.67       4024.33        19.51 o                         
   4   3   4        213.67        250.39         2.14 o                         
   5   3   4         10.31         13.89         0.46 o                         
   6   3   4         76.70         76.16         1.29 o                         
   7   3   4          1.44          3.92         0.35 o                         
   8   3   4       1137.90       1135.47         8.58 o                         
   9   3   4        203.48        209.80         2.35 o                         
  10   3   4       2873.26       2981.96        47.79 o                         
  11   3   4       3087.25       3247.88        63.64 o                         
  12   3   4       1858.56       1871.99        17.34 o                         
  13   3   4       1047.20       1096.78         8.82 o                         
  14   3   4       1845.45       1836.33        13.12 o                         
  15   3   4        843.80        900.26         5.00 o                         
  16   3   4        502.06        501.39         3.54 o                         
 -15   4   4        434.73        417.30         2.59 o                         
 -14   4   4          3.72          4.63         0.40 o                         
 -13   4   4         60.36         55.28         1.09 o                         
 -12   4   4        309.91        301.71         2.63 o                         
 -11   4   4          0.33          1.86         0.60 o                         
 -10   4   4        138.30        146.96         2.11 o                         
  -9   4   4         16.21         17.07         0.75 o                         
  -8   4   4        148.83        149.15         2.15 o                         
  -7   4   4          1.13          4.74         0.77 o                         
  -6   4   4        311.72        349.70         2.28 o                         
  -5   4   4         46.64         51.94         0.87 o                         
  -4   4   4          2.15          4.04         0.37 o                         
  -3   4   4        299.23        300.63         3.76 o                         
  -2   4   4        442.59        450.79         3.90 o                         
  -1   4   4         69.92         73.82         1.06 o                         
   0   4   4        878.11        957.76        12.39 o                         
   1   4   4        253.48        265.46         3.59 o                         
   2   4   4        205.53        200.94         3.45 o                         
   3   4   4       1916.20       2045.47        18.92 o                         
   4   4   4        209.04        220.25         2.54 o                         
   5   4   4         14.82         14.58         0.60 o                         
   6   4   4          0.61          1.00         0.36 o                         
   7   4   4          0.42          1.92         0.42 o                         
   8   4   4        429.53        429.83         4.60 o                         
   9   4   4        117.82        121.21         1.74 o                         
  10   4   4        223.97        208.38         2.35 o                         
  11   4   4         27.28         23.92         0.74 o                         
  12   4   4         24.56         20.79         0.76 o                         
  13   4   4         10.11          8.31         0.46 o                         
 -11   5   4        418.75        372.95         4.56 o                         
 -10   5   4        103.81         88.86         5.21 o                         
  -9   5   4         31.32         31.93         1.66 o                         
  -8   5   4          6.13          5.15         0.50 o                         
  -7   5   4        206.94        188.30         2.93 o                         
  -6   5   4        101.61         98.80         1.68 o                         
  -5   5   4        535.01        514.47         4.64 o                         
  -4   5   4        352.96        366.77         6.00 o                         
  -3   5   4       1161.92       1081.12         7.37 o                         
  -2   5   4        297.81        294.98         2.52 o                         
  -1   5   4        150.98        152.92         3.49 o                         
   0   5   4       1150.59       1168.21         8.74 o                         
   1   5   4        942.26        938.61         5.87 o                         
   2   5   4        457.81        475.85         5.41 o                         
   3   5   4          3.96          6.30         0.52 o                         
   4   5   4       1136.47       1139.76        13.47 o                         
   5   5   4         23.02         22.18         0.84 o                         
   6   5   4        139.47        140.93         2.06 o                         
   7   5   4       1758.13       1766.23        21.61 o                         
   8   5   4          6.91          8.81         0.60 o                         
   9   5   4        294.74        281.48        15.13 o                         
 -20   1   5         67.89         77.67         1.01 o                         
 -19   1   5       1174.93       1134.95        11.79 o                         
 -18   1   5         47.20         48.56         0.79 o                         
 -17   1   5       1159.43       1225.51         4.62 o                         
 -16   1   5       1213.91       1366.74        10.62 o                         
 -15   1   5        506.65        448.99         2.50 o                         
 -14   1   5        616.28        625.21         4.59 o                         
 -13   1   5       3401.24       3470.67        15.30 o                         
 -12   1   5       4909.07       4962.60        30.44 o                         
 -11   1   5        839.65        755.33         4.73 o                         
 -10   1   5        468.25        427.67         3.15 o                         
  -9   1   5        529.03        521.55         3.29 o                         
  -8   1   5        374.74        397.65         3.80 o                         
  -7   1   5          4.41          6.94         0.34 o                         
  -6   1   5       5775.54       5704.39        41.08 o                         
  -5   1   5       7670.35       8186.68        40.65 o                         
  -4   1   5        997.43        841.32        14.11 o                         
  -3   1   5       2859.02       2513.87        10.82 o                         
  -2   1   5      10055.66      10010.41       134.97 o                         
   0   1   5        387.72        297.96         3.81 o                         
   1   1   5      13587.63      13352.76        30.97 o                         
   2   1   5      11356.60      11198.01        46.24 o                         
   3   1   5       5330.79       5282.69        19.10 o                         
   4   1   5       6627.06       6563.72       134.92 o                         
   5   1   5         51.19         27.44         0.77 o                         
   6   1   5       2133.74       2243.10        16.35 o                         
   7   1   5        762.47        720.83         6.60 o                         
   8   1   5        117.47        141.09         1.07 o                         
   9   1   5          1.59          4.90         0.44 o                         
  10   1   5       1470.24       1446.00        12.02 o                         
  11   1   5        475.54        446.59         4.36 o                         
  12   1   5       1574.56       1566.70        11.42 o                         
  13   1   5        275.65        289.71         1.75 o                         
  14   1   5       1347.31       1424.24         6.14 o                         
  15   1   5        484.73        523.64         5.00 o                         
  16   1   5        752.62        767.61         7.81 o                         
  17   1   5        678.70        652.31         2.55 o                         
  18   1   5         48.53         59.69         0.75 o                         
 -20   2   5        350.51        333.17         2.63 o                         
 -19   2   5        442.75        423.88         4.66 o                         
 -18   2   5        218.68        210.49         1.71 o                         
 -17   2   5        378.66        356.12         2.01 o                         
 -16   2   5          2.98          3.45         0.35 o                         
 -15   2   5        795.24        862.46         5.85 o                         
 -14   2   5       1577.32       1630.03        10.68 o                         
 -13   2   5        204.84        214.69         1.64 o                         
 -12   2   5       1090.62       1067.35         4.09 o                         
 -11   2   5         83.30         67.26         1.04 o                         
 -10   2   5        871.15        832.00         4.62 o                         
  -9   2   5       5320.05       5289.76        26.64 o                         
  -8   2   5       4771.61       4775.71        21.94 o                         
  -7   2   5       1176.62       1097.88         5.80 o                         
  -6   2   5       7634.04       7738.65        43.33 o                         
  -5   2   5       6050.15       6470.36        29.65 o                         
  -4   2   5        354.92        287.70         3.15 o                         
  -3   2   5       2393.79       2324.29        14.62 o                         
  -2   2   5       1691.85       1619.09        15.34 o                         
  -1   2   5         67.72         45.72         0.88 o                         
   0   2   5         12.50         21.57         0.59 o                         
   1   2   5         15.77         31.00         0.82 o                         
   2   2   5         11.25          4.34         0.35 o                         
   3   2   5        500.20        466.99         2.85 o                         
   4   2   5       1998.30       2036.54        15.96 o                         
   5   2   5       2138.80       2174.96        15.27 o                         
   6   2   5       5330.53       5394.58        26.78 o                         
   7   2   5        779.24        702.76         8.56 o                         
   8   2   5       2258.52       2175.56        19.65 o                         
   9   2   5       3700.80       3659.17        36.94 o                         
  10   2   5        187.22        190.47         1.72 o                         
  11   2   5         15.59         17.81         0.60 o                         
  12   2   5        385.73        385.09         2.11 o                         
  13   2   5        265.20        281.10         2.29 o                         
  14   2   5         95.81         86.89         0.97 o                         
  15   2   5          3.30          3.88         0.30 o                         
  16   2   5         11.33         14.71         0.50 o                         
  17   2   5         56.12         64.18         0.92 o                         
 -18   3   5          1.60          2.04         0.26 o                         
 -17   3   5         63.17         67.92         1.06 o                         
 -16   3   5        334.19        358.73         3.01 o                         
 -15   3   5        172.85        165.81         1.46 o                         
 -14   3   5        583.25        605.07         4.48 o                         
 -13   3   5        154.30        172.22         1.64 o                         
 -12   3   5          9.85         11.34         0.91 o                         
 -11   3   5       1237.30       1192.96        43.30 o                         
 -10   3   5        209.63        194.04         1.91 o                         
  -9   3   5        173.38        170.66         1.81 o                         
  -8   3   5        566.50        627.52         3.17 o                         
  -7   3   5        487.37        506.21         5.47 o                         
  -6   3   5        113.04        107.06         1.05 o                         
  -5   3   5         81.11         71.42         0.84 o                         
  -4   3   5        556.08        573.23         4.59 o                         
  -3   3   5        220.80        193.19         1.82 o                         
  -2   3   5        300.71        312.32         2.96 o                         
  -1   3   5       2267.95       2250.14        15.78 o                         
   0   3   5        447.82        451.64         3.02 o                         
   1   3   5        837.96        800.31         7.43 o                         
   2   3   5        934.71        934.53         7.11 o                         
   3   3   5        646.36        682.93         7.35 o                         
   4   3   5       1787.77       1799.71        14.83 o                         
   5   3   5         48.20         46.17         0.74 o                         
   6   3   5        111.35        121.46         1.30 o                         
   7   3   5        144.59        151.63         1.48 o                         
   8   3   5         86.31         82.63         1.14 o                         
   9   3   5        136.21        153.84         1.61 o                         
  10   3   5       2231.30       2311.99        19.97 o                         
  11   3   5        228.32        230.32         3.43 o                         
  12   3   5        511.33        501.38         6.56 o                         
  13   3   5         52.32         56.43         0.87 o                         
  14   3   5         55.07         61.73         0.97 o                         
  15   3   5         59.06         62.48         0.94 o                         
  16   3   5         22.97         18.71         0.83 o                         
 -15   4   5         36.93         23.90         0.62 o                         
 -14   4   5         65.05         59.51         0.88 o                         
 -13   4   5         18.14         18.03         0.59 o                         
 -12   4   5        253.69        238.33         2.32 o                         
 -11   4   5       2654.18       2625.30        20.78 o                         
 -10   4   5        439.09        474.82         3.54 o                         
  -9   4   5       1864.09       2009.35        13.52 o                         
  -8   4   5       1590.52       1636.47        18.86 o                         
  -7   4   5       3436.97       3380.03        37.39 o                         
  -6   4   5       4404.59       4649.78        27.14 o                         
  -5   4   5       1051.88       1090.46        13.54 o                         
  -4   4   5        821.61        836.33        10.86 o                         
  -3   4   5       3869.97       3941.36        28.10 o                         
  -2   4   5       1564.78       1646.68        14.70 o                         
  -1   4   5        203.88        229.66         2.07 o                         
   0   4   5        462.98        499.41         5.17 o                         
   1   4   5        183.66        182.76         3.38 o                         
   2   4   5        121.90        134.72         1.71 o                         
   3   4   5       4640.84       4955.46        53.26 o                         
   4   4   5       1366.16       1425.15        13.07 o                         
   5   4   5        404.52        395.03         3.83 o                         
   6   4   5       1419.99       1508.70        13.99 o                         
   7   4   5       1800.40       1796.74        13.84 o                         
   8   4   5        388.80        405.35         4.73 o                         
   9   4   5        416.98        420.17         4.09 o                         
  10   4   5        932.30        919.42         7.40 o                         
  11   4   5        537.50        572.30         6.11 o                         
  12   4   5        704.10        726.70         5.62 o                         
  13   4   5         15.87         12.99         0.61 o                         
 -11   5   5         87.28         85.07         8.83 o                         
 -10   5   5        137.87        129.02         6.32 o                         
  -9   5   5          1.33          0.89         0.35 o                         
  -8   5   5        116.27         96.73         2.19 o                         
  -7   5   5        128.75        122.38         1.78 o                         
  -6   5   5         39.34         34.04         1.02 o                         
  -5   5   5         10.27          5.18         0.43 o                         
  -4   5   5        594.44        573.39         4.67 o                         
  -3   5   5         33.21         32.90         1.51 o                         
  -2   5   5          1.36          1.70         0.37 o                         
  -1   5   5         58.73         59.78         2.16 o                         
   0   5   5        578.72        590.60         4.03 o                         
   1   5   5        643.67        631.02         4.17 o                         
   2   5   5        281.07        273.73         2.77 o                         
   3   5   5        346.43        362.39         2.89 o                         
   4   5   5        350.07        363.67         5.43 o                         
   5   5   5        128.75        128.48         2.13 o                         
   6   5   5        112.30        107.27         2.20 o                         
   7   5   5        632.38        613.56        17.87 o                         
   8   5   5         54.06         47.19         1.76 o                         
   9   5   5         43.15         38.09         1.17 o                         
 -21   0   6       1815.52       1716.68         8.82 o                         
 -20   0   6       1473.64       1408.29         5.31 o                         
 -19   0   6       1608.99       1762.46        27.64 o                         
 -18   0   6       2355.04       2366.65         9.86 o                         
 -17   0   6       5045.80       4970.94        57.30 o                         
 -16   0   6        637.12        733.44         3.67 o                         
 -15   0   6       1902.02       1845.71         6.62 o                         
 -14   0   6          6.68          7.19         0.50 o                         
 -13   0   6          4.83          6.05         0.44 o                         
 -12   0   6        106.87        133.67         1.42 o                         
 -11   0   6       2178.48       2302.65        22.10 o                         
 -10   0   6       7005.41       7602.96        84.07 o                         
  -9   0   6       3908.96       4686.66        26.79 o                         
  -8   0   6      24279.29      25387.18        28.82 o                         
  -7   0   6       5742.55       6384.53       171.10 o                         
  -6   0   6      11696.78      12268.86       283.95 o                         
  -5   0   6         23.80         44.62         1.91 o                         
  -4   0   6       4650.25       4888.47       103.53 o                         
  -3   0   6       4471.23       4552.39        42.12 o                         
  -2   0   6      11955.99      11214.15        42.16 o                         
  -1   0   6       2579.74       2430.82        20.59 o                         
   0   0   6        836.92        819.36        18.81 o                         
   1   0   6        291.40        268.30        28.65 o                         
   2   0   6       8604.79       8832.66        76.04 o                         
   3   0   6        781.88        819.37        33.50 o                         
   4   0   6       6816.15       7329.76        27.65 o                         
   5   0   6       1187.41        980.12         7.28 o                         
   6   0   6       2621.34       2337.21        13.80 o                         
   7   0   6      12562.73      11969.94        84.85 o                         
   8   0   6      10158.85      10046.69       125.89 o                         
   9   0   6       2191.37       2122.90        44.06 o                         
  10   0   6       5803.95       5842.46        46.68 o                         
  11   0   6        205.24        209.67         2.36 o                         
  12   0   6      17178.39      17732.69        56.82 o                         
  13   0   6         22.57         21.94         0.94 o                         
  14   0   6       2700.53       2627.07         8.83 o                         
  15   0   6        836.48        791.32         6.09 o                         
  16   0   6        137.97        133.51         1.66 o                         
  17   0   6          0.99          0.98         0.46 o                         
  18   0   6         28.27         21.76         0.65 o                         
 -20   1   6          0.47          0.65         0.23 o                         
 -19   1   6         83.68         83.01         1.07 o                         
 -18   1   6        220.14        213.94         2.02 o                         
 -17   1   6         54.98         62.80         0.95 o                         
 -16   1   6          3.41          2.35         0.38 o                         
 -15   1   6        181.61        211.44         1.74 o                         
 -14   1   6        991.31       1015.78         6.27 o                         
 -13   1   6       2909.01       3000.28        14.46 o                         
 -12   1   6       1186.18       1204.59         6.15 o                         
 -11   1   6       1197.56       1191.64         9.01 o                         
 -10   1   6        735.98        666.09         4.68 o                         
  -9   1   6       1746.19       1864.06        13.37 o                         
  -8   1   6         70.79         76.09         1.14 o                         
  -7   1   6        247.87        302.13         3.74 o                         
  -6   1   6        304.54        396.57         5.89 o                         
  -5   1   6       1925.40       1963.09        23.06 o                         
  -4   1   6        673.45        710.42         5.23 o                         
  -3   1   6       1443.78       1335.13         7.33 o                         
  -1   1   6       9547.64      10196.30        36.22 o                         
   0   1   6       6349.21       6569.17        28.34 o                         
   1   1   6       5364.52       5641.93        23.16 o                         
   2   1   6        143.84        174.73         5.54 o                         
   3   1   6       1025.83        939.59        11.91 o                         
   4   1   6        543.88        420.06         8.06 o                         
   5   1   6       9057.36       9858.34        79.99 o                         
   6   1   6         60.28        102.59         1.62 o                         
   7   1   6          3.04          2.03         0.23 o                         
   8   1   6         21.49         34.03         0.52 o                         
   9   1   6          3.92          4.91         0.30 o                         
  10   1   6         32.31         31.87         0.66 o                         
  11   1   6         76.73         81.29         0.98 o                         
  12   1   6        231.80        232.23         2.30 o                         
  13   1   6        817.75        822.83         4.81 o                         
  14   1   6        424.29        417.95         2.68 o                         
  15   1   6        786.58        799.49         4.49 o                         
  16   1   6         97.09         92.44         1.23 o                         
  17   1   6        104.66         96.65         0.96 o                         
  18   1   6         55.06         47.76         1.23 o                         
 -20   2   6        498.85        447.45         3.41 o                         
 -19   2   6       1575.83       1554.34         7.83 o                         
 -18   2   6       1572.15       1535.46         7.60 o                         
 -17   2   6        659.58        672.78         6.41 o                         
 -16   2   6        329.50        338.39         2.16 o                         
 -15   2   6         19.07         20.22         0.59 o                         
 -14   2   6        199.36        202.27         1.60 o                         
 -13   2   6        316.72        341.42         3.30 o                         
 -12   2   6         76.87         82.07         0.98 o                         
 -11   2   6        398.58        386.53         4.06 o                         
 -10   2   6        398.67        403.25         2.17 o                         
  -9   2   6       2517.45       2608.30        15.90 o                         
  -8   2   6       2643.43       2667.72        13.97 o                         
  -7   2   6        944.21        871.63         9.24 o                         
  -6   2   6       1218.94       1142.65         7.83 o                         
  -5   2   6       4742.81       4627.69        33.87 o                         
  -4   2   6        997.88        914.29         5.73 o                         
  -3   2   6         33.28         64.90         1.35 o                         
  -2   2   6          3.57          6.93         0.39 o                         
  -1   2   6       1804.14       1875.75        10.90 o                         
   0   2   6         54.11         46.80         0.71 o                         
   1   2   6       1335.53       1460.75        14.74 o                         
   2   2   6        168.99        154.79         1.11 o                         
   3   2   6         63.45         84.59         0.87 o                         
   4   2   6        183.41        121.15         0.95 o                         
   5   2   6       8493.56       8884.52        51.56 o                         
   6   2   6        322.24        425.48         2.88 o                         
   7   2   6       2890.97       2974.43        17.98 o                         
   8   2   6        744.76        732.48         5.18 o                         
   9   2   6       4766.97       4789.86        30.71 o                         
  10   2   6       6155.22       6226.43        49.54 o                         
  11   2   6       1484.71       1531.57         9.06 o                         
  12   2   6        191.27        203.11         1.54 o                         
  13   2   6        407.73        415.94         3.13 o                         
  14   2   6        215.35        226.91         2.23 o                         
  15   2   6         34.53         35.23         0.66 o                         
  16   2   6         23.69         20.11         0.53 o                         
  17   2   6         30.81         26.98         0.81 o                         
 -18   3   6       1168.62       1077.62        24.69 o                         
 -17   3   6        374.14        395.52         3.04 o                         
 -16   3   6       4006.42       4116.30        27.77 o                         
 -15   3   6        404.64        419.51         2.49 o                         
 -14   3   6       1785.84       1857.77        11.96 o                         
 -13   3   6       2075.34       2183.34        23.90 o                         
 -12   3   6       3694.87       3529.67        47.46 o                         
 -11   3   6       2540.37       2549.98        26.77 o                         
 -10   3   6        334.58        307.58         2.44 o                         
  -9   3   6       3586.77       3664.16        30.85 o                         
  -8   3   6        220.16        194.36         1.60 o                         
  -7   3   6        735.19        722.58         3.19 o                         
  -6   3   6         19.39         13.85         0.47 o                         
  -5   3   6         22.74         30.63         0.61 o                         
  -4   3   6        262.58        255.89         2.05 o                         
  -3   3   6       3061.64       3049.84        19.80 o                         
  -2   3   6       1715.09       1753.25        14.63 o                         
  -1   3   6       1467.96       1457.35         9.75 o                         
   0   3   6       5108.89       5045.96        36.13 o                         
   1   3   6       1899.65       1823.30        14.18 o                         
   2   3   6       3814.26       3799.07        40.96 o                         
   3   3   6       2314.89       2270.52        15.17 o                         
   4   3   6       2130.53       2196.70        13.91 o                         
   5   3   6       1471.02       1513.30        14.13 o                         
   6   3   6       1178.13       1196.08         8.50 o                         
   7   3   6        830.03        814.78         8.86 o                         
   8   3   6        366.56        356.21         2.22 o                         
   9   3   6          4.38          2.87         0.36 o                         
  10   3   6        108.35        112.96         1.55 o                         
  11   3   6         55.92         71.70         1.15 o                         
  12   3   6        937.88        990.77        10.43 o                         
  13   3   6        756.04        718.18         5.90 o                         
  14   3   6        433.58        443.12         5.76 o                         
  15   3   6        445.78        452.34         3.93 o                         
 -15   4   6         66.92         64.17         0.86 o                         
 -14   4   6        148.72        141.14         2.14 o                         
 -13   4   6        231.53        212.79         1.77 o                         
 -12   4   6         41.67         33.82         0.81 o                         
 -11   4   6          1.30          7.98         1.54 o                         
 -10   4   6         67.99         55.11         1.09 o                         
  -9   4   6        343.33        394.97         2.84 o                         
  -8   4   6        341.20        361.58         3.52 o                         
  -7   4   6         36.97         41.19         0.86 o                         
  -6   4   6          9.52          9.03         0.49 o                         
  -5   4   6        760.39        788.56         6.54 o                         
  -4   4   6        419.00        441.44         6.94 o                         
  -3   4   6        237.85        238.14         1.78 o                         
  -2   4   6          8.68         10.88         0.43 o                         
  -1   4   6         45.90         42.46         0.77 o                         
   0   4   6         83.58         88.59         1.23 o                         
   1   4   6        230.14        247.74         2.49 o                         
   2   4   6          1.44          3.24         0.70 o                         
   3   4   6          3.53          4.64         0.49 o                         
   4   4   6        214.13        206.42         2.10 o                         
   5   4   6          8.92          8.71         0.61 o                         
   6   4   6          9.16         11.39         0.61 o                         
   7   4   6         49.38         52.35         1.25 o                         
   8   4   6         60.06         54.77         1.37 o                         
   9   4   6          5.42          6.15         0.62 o                         
  10   4   6         53.95         53.90         1.25 o                         
  11   4   6          6.40          5.24         0.47 o                         
  12   4   6         22.39         13.25         0.56 o                         
  13   4   6         15.42         13.69         0.79 o                         
 -11   5   6        485.45        462.55        10.74 o                         
 -10   5   6        451.02        425.83         4.70 o                         
  -9   5   6        217.90        222.50         4.71 o                         
  -8   5   6        204.52        205.08         4.25 o                         
  -7   5   6        144.91        138.73         2.30 o                         
  -6   5   6          9.76          7.95         0.54 o                         
  -5   5   6         57.07         46.09         1.17 o                         
  -4   5   6          5.72          6.54         0.70 o                         
  -3   5   6       1572.67       1516.98         9.50 o                         
  -2   5   6        377.76        399.87         6.63 o                         
  -1   5   6        280.35        304.26         8.21 o                         
   0   5   6        932.15        890.26         8.39 o                         
   1   5   6        237.15        235.58         2.52 o                         
   2   5   6       1143.92       1175.34         5.53 o                         
   3   5   6        618.08        631.79         4.30 o                         
   4   5   6        583.72        582.88         8.20 o                         
   5   5   6        391.47        405.72         3.62 o                         
   6   5   6         15.79         16.36         0.67 o                         
   7   5   6        705.37        665.78         5.25 o                         
   8   5   6        229.78        217.68         2.66 o                         
 -21   1   7        106.86         92.71         2.51 o                         
 -20   1   7         17.88         14.66         0.47 o                         
 -19   1   7          3.59          2.90         0.30 o                         
 -18   1   7         51.60         51.65         0.81 o                         
 -17   1   7        258.08        279.32         1.92 o                         
 -16   1   7       3711.66       3816.10        18.93 o                         
 -15   1   7       3313.13       3494.79        18.93 o                         
 -14   1   7        421.73        439.59         2.96 o                         
 -13   1   7       2760.48       2882.47        15.54 o                         
 -12   1   7       3168.30       3179.95        17.28 o                         
 -11   1   7       3542.84       3496.50        13.33 o                         
 -10   1   7       8612.73       8801.39        52.68 o                         
  -9   1   7       4351.90       3987.96        24.36 o                         
  -8   1   7       3493.98       3485.15        25.65 o                         
  -7   1   7       4168.48       4646.13        25.53 o                         
  -6   1   7       7404.94       7217.49        76.65 o                         
  -5   1   7        715.97        725.78         6.37 o                         
  -4   1   7       1596.01       1627.69        31.54 o                         
  -3   1   7       2493.33       2748.81        16.07 o                         
  -2   1   7       6931.42       7265.40       108.52 o                         
  -1   1   7         15.69          7.79         0.99 o                         
   0   1   7       1040.34        829.20         8.53 o                         
   1   1   7       5779.29       5878.16        68.83 o                         
   2   1   7      13039.54      13313.44       207.75 o                         
   3   1   7      13805.76      13788.64       168.44 o                         
   4   1   7        443.23        298.09         4.81 o                         
   5   1   7      10202.15      10626.20        98.08 o                         
   6   1   7        744.86        620.43         4.91 o                         
   7   1   7        134.04         88.84         1.46 o                         
   8   1   7        171.65        163.71         1.15 o                         
   9   1   7        282.18        301.09         2.12 o                         
  10   1   7         33.97         41.30         1.33 o                         
  11   1   7         38.79         41.63         0.85 o                         
  12   1   7        184.27        171.85         1.57 o                         
  13   1   7       2650.25       2668.10        10.14 o                         
  14   1   7        565.53        570.72         3.59 o                         
  15   1   7        467.93        515.72         3.18 o                         
  16   1   7        870.90        881.54         6.82 o                         
  17   1   7        555.77        531.85         5.27 o                         
 -20   2   7        360.56        363.26         3.34 o                         
 -19   2   7        326.22        321.12         2.17 o                         
 -18   2   7        104.27        105.85         1.18 o                         
 -17   2   7       1551.61       1556.70        10.21 o                         
 -16   2   7        791.48        788.13         3.53 o                         
 -15   2   7         82.58         84.98         1.04 o                         
 -14   2   7         58.33         55.64         0.92 o                         
 -13   2   7         49.41         53.32         1.07 o                         
 -12   2   7        148.92        167.57         1.87 o                         
 -11   2   7        555.18        544.61         2.65 o                         
 -10   2   7        977.70        878.89         6.44 o                         
  -9   2   7       1131.97       1083.99         4.60 o                         
  -8   2   7       2691.44       2636.31        13.17 o                         
  -7   2   7       2163.90       2181.87        25.85 o                         
  -6   2   7       1608.54       1413.80        10.19 o                         
  -5   2   7       6551.30       6373.57        38.10 o                         
  -4   2   7       4436.58       4344.86        26.89 o                         
  -3   2   7      26163.82      29613.93       216.88 o                         
  -2   2   7        779.60        588.79         6.25 o                         
  -1   2   7       1111.06       1005.90         9.10 o                         
   0   2   7          5.24          6.14         0.42 o                         
   1   2   7       1713.41       1756.61        12.92 o                         
   2   2   7        394.25        413.81         3.46 o                         
   3   2   7        205.33        225.17         1.90 o                         
   4   2   7       1030.92       1095.10         8.78 o                         
   5   2   7       2073.60       2061.62        14.93 o                         
   6   2   7        114.89         94.17         1.49 o                         
   7   2   7         14.78         29.15         0.56 o                         
   8   2   7       2071.97       2163.02        16.79 o                         
   9   2   7       3204.77       3227.17        23.53 o                         
  10   2   7       3170.70       3162.15        18.11 o                         
  11   2   7        511.52        496.10         3.83 o                         
  12   2   7        272.25        293.21         1.88 o                         
  13   2   7        741.11        746.17         7.68 o                         
  14   2   7         67.60         66.92         0.92 o                         
  15   2   7         73.09         71.98         1.01 o                         
  16   2   7         35.51         31.78         0.66 o                         
  17   2   7          4.13          5.18         0.44 o                         
 -18   3   7         62.93         57.28         0.96 o                         
 -17   3   7          0.01          1.62         0.30 o                         
 -16   3   7        290.18        289.19         1.89 o                         
 -15   3   7        295.36        299.04         2.27 o                         
 -14   3   7        126.81        127.38         1.48 o                         
 -13   3   7        494.74        507.55         3.01 o                         
 -12   3   7         52.55         65.45         1.17 o                         
 -11   3   7        964.26       1097.54         4.85 o                         
 -10   3   7        175.94        180.15         2.15 o                         
  -9   3   7       1585.91       1547.17        14.46 o                         
  -8   3   7        503.07        492.21         3.41 o                         
  -7   3   7        965.12       1024.33         7.31 o                         
  -6   3   7        171.65        142.29         1.33 o                         
  -5   3   7         14.58         16.06         0.46 o                         
  -4   3   7          1.07          1.41         0.25 o                         
  -3   3   7          2.84          2.77         0.27 o                         
  -2   3   7         24.31         33.18         0.70 o                         
  -1   3   7         33.55         40.65         0.64 o                         
   0   3   7        187.73        177.92         2.42 o                         
   1   3   7       1092.74       1104.64        10.02 o                         
   2   3   7        155.68        141.83         1.37 o                         
   3   3   7        211.50        200.85         1.62 o                         
   4   3   7          6.31          7.10         0.44 o                         
   5   3   7       1055.54       1096.34         4.41 o                         
   6   3   7         11.59         12.41         0.54 o                         
   7   3   7        115.45        123.62         1.69 o                         
   8   3   7        281.27        277.67         2.18 o                         
   9   3   7          1.95          4.96         0.45 o                         
  10   3   7        726.23        713.85         5.37 o                         
  11   3   7         12.37         21.62         0.67 o                         
  12   3   7        280.44        259.62         2.54 o                         
  13   3   7        127.37        134.26         1.50 o                         
  14   3   7         81.55         86.49         1.11 o                         
  15   3   7        184.66        178.21         2.47 o                         
 -15   4   7         16.26         19.00         0.47 o                         
 -14   4   7        744.95        729.84         3.97 o                         
 -13   4   7         91.81         88.29         1.35 o                         
 -12   4   7         42.47         40.97         0.92 o                         
 -11   4   7        335.24        290.19        14.74 o                         
 -10   4   7        750.69        689.19        17.20 o                         
  -9   4   7        102.61        109.86         1.47 o                         
  -8   4   7       1098.22       1167.56         4.53 o                         
  -7   4   7       1374.07       1521.69        21.64 o                         
  -6   4   7       3533.91       3638.43        42.00 o                         
  -5   4   7       2623.65       2720.80        27.42 o                         
  -4   4   7        654.07        702.42         6.54 o                         
  -3   4   7       2423.60       2548.58        21.54 o                         
  -2   4   7       5095.61       5340.74        34.46 o                         
  -1   4   7       2358.25       2530.84        19.82 o                         
   0   4   7        911.92        935.16         5.24 o                         
   1   4   7       6053.03       6614.45        52.93 o                         
   2   4   7        120.86        125.09         1.65 o                         
   3   4   7       1165.33       1155.47         7.64 o                         
   4   4   7        163.24        164.40         2.14 o                         
   5   4   7        563.80        547.80         3.59 o                         
   6   4   7        618.33        607.70         5.30 o                         
   7   4   7       1067.43       1130.61         6.64 o                         
   8   4   7       1588.37       1578.75        84.83 o                         
   9   4   7        427.94        435.97         4.75 o                         
  10   4   7        269.27        279.22         2.63 o                         
  11   4   7        274.16        292.07         2.63 o                         
  12   4   7        486.45        495.68         3.32 o                         
 -11   5   7        112.42        119.02         4.63 o                         
 -10   5   7        500.56        478.35         8.46 o                         
  -9   5   7        120.57        115.03         2.66 o                         
  -8   5   7         43.82         43.98         1.02 o                         
  -7   5   7          9.58         11.15         0.53 o                         
  -6   5   7          9.82         10.96         0.54 o                         
  -5   5   7          0.02         -0.06         0.38 o                         
  -4   5   7        207.23        184.48         3.50 o                         
  -3   5   7          9.85          8.89         1.20 o                         
  -2   5   7        251.07        236.30         3.89 o                         
  -1   5   7         25.73         26.81         1.10 o                         
   0   5   7         62.52         60.51         1.17 o                         
   1   5   7        468.80        439.79         3.37 o                         
   2   5   7        102.64         99.10         1.46 o                         
   3   5   7         71.80         72.18         1.29 o                         
   4   5   7        331.55        329.99         8.22 o                         
   5   5   7        231.01        221.49         3.29 o                         
   6   5   7        145.23        136.24         1.96 o                         
   7   5   7         28.01         25.76         0.86 o                         
   8   5   7       1012.70        938.46         5.22 o                         
 -21   0   8        280.85        271.84         6.65 o                         
 -20   0   8        485.08        492.67         3.69 o                         
 -19   0   8       1132.66       1243.18         5.02 o                         
 -18   0   8       5017.04       4869.57        35.85 o                         
 -17   0   8        103.60         72.46         1.27 o                         
 -16   0   8       5445.30       5627.19        13.92 o                         
 -15   0   8       8583.28       8874.96        19.84 o                         
 -14   0   8       7918.25       7984.92        61.72 o                         
 -13   0   8        949.10        941.57         6.73 o                         
 -12   0   8          4.90          9.57         0.83 o                         
 -11   0   8        720.68        750.12        10.13 o                         
 -10   0   8          4.22          5.00         0.33 o                         
  -9   0   8       1619.21       1600.36        15.29 o                         
  -8   0   8       3814.14       4109.53        47.35 o                         
  -7   0   8      10031.50       9917.74       142.79 o                         
  -6   0   8       1760.81       1705.58        73.50 o                         
  -5   0   8       3290.45       3195.54        79.09 o                         
  -3   0   8      12221.81      11577.17        51.59 o                         
  -2   0   8       1930.07       1657.99        19.58 o                         
  -1   0   8       5564.54       5394.55        35.69 o                         
   1   0   8        726.67        624.72        21.96 o                         
   2   0   8       4576.65       4428.27       205.73 o                         
   3   0   8       3245.51       3285.48        12.21 o                         
   4   0   8        329.08        246.77         7.16 o                         
   5   0   8         18.39         19.83         0.93 o                         
   6   0   8       1074.12       1037.21         6.36 o                         
   7   0   8       1398.67       1239.92        17.15 o                         
   8   0   8       2057.96       2025.37        18.44 o                         
   9   0   8        233.12        224.33         2.95 o                         
  10   0   8        354.04        383.76         5.17 o                         
  11   0   8      16710.91      17121.23       220.05 o                         
  12   0   8         64.55         71.36         1.78 o                         
  13   0   8         10.92          7.96         0.77 o                         
  14   0   8       1388.69       1417.42         6.91 o                         
  15   0   8       1582.97       1598.92        15.09 o                         
  16   0   8        610.27        573.99         3.40 o                         
  17   0   8        188.10        168.09         1.71 o                         
 -21   1   8        249.12        225.68         2.67 o                         
 -20   1   8          0.28          0.77         0.25 o                         
 -19   1   8         92.51         87.26         0.94 o                         
 -18   1   8         55.39         51.00         0.81 o                         
 -17   1   8         63.29         67.30         0.97 o                         
 -16   1   8         63.89         63.47         0.86 o                         
 -15   1   8          2.03          2.66         0.36 o                         
 -14   1   8        197.86        209.67         1.57 o                         
 -13   1   8         92.03         90.84         0.97 o                         
 -12   1   8        471.63        500.73         2.82 o                         
 -11   1   8        771.27        679.38         4.87 o                         
 -10   1   8       1923.46       2044.02        14.01 o                         
  -9   1   8        852.33        819.63         4.11 o                         
  -8   1   8        704.69        767.64         5.81 o                         
  -7   1   8       2969.09       2965.65        19.39 o                         
  -6   1   8        170.20        154.91         1.71 o                         
  -5   1   8        136.21        113.60         1.12 o                         
  -4   1   8       3955.26       4605.81        47.08 o                         
  -3   1   8        631.77        683.73         7.06 o                         
  -2   1   8        963.44        956.01        31.48 o                         
  -1   1   8        102.31         64.38         9.46 o                         
   0   1   8        120.19         85.15         2.38 o                         
   1   1   8       2664.40       2883.82        43.54 o                         
   2   1   8       1103.53       1108.57        13.68 o                         
   3   1   8         54.54         27.23         0.50 o                         
   4   1   8       5191.43       5486.15        70.53 o                         
   5   1   8        878.98        831.37         4.89 o                         
   6   1   8        963.14        931.10        11.61 o                         
   7   1   8        584.90        615.94         4.69 o                         
   8   1   8          8.17         11.27         0.38 o                         
   9   1   8         77.70         73.56         1.07 o                         
  10   1   8        964.31        965.67         5.45 o                         
  11   1   8         49.04         44.85         0.77 o                         
  12   1   8        164.43        159.07         1.58 o                         
  13   1   8         61.12         56.53         0.86 o                         
  14   1   8         33.75         35.83         0.68 o                         
  15   1   8         31.24         26.69         0.59 o                         
  16   1   8        136.52        123.59         1.05 o                         
  17   1   8          1.80          1.69         0.23 o                         
 -20   2   8        109.55        112.73         2.41 o                         
 -19   2   8        573.83        584.50         2.84 o                         
 -18   2   8       1248.70       1254.88         8.00 o                         
 -17   2   8        601.36        607.90         3.01 o                         
 -16   2   8       1840.62       1860.32         9.53 o                         
 -15   2   8       1433.32       1461.50         8.96 o                         
 -14   2   8        742.53        754.34         3.96 o                         
 -13   2   8         80.50         73.70         1.05 o                         
 -12   2   8        339.59        352.11         3.11 o                         
 -11   2   8       6933.30       6937.84        53.74 o                         
 -10   2   8        635.44        579.22        10.01 o                         
  -9   2   8          3.99          5.39         0.41 o                         
  -8   2   8        204.10        188.21         1.37 o                         
  -7   2   8        870.23        892.47         4.87 o                         
  -6   2   8       1735.85       1667.04         9.47 o                         
  -5   2   8       5383.55       5511.86        33.14 o                         
  -4   2   8      15312.08      15811.91        54.94 o                         
  -3   2   8       2110.27       2036.76        10.00 o                         
  -2   2   8        915.81        848.60         7.11 o                         
  -1   2   8       2000.94       1893.90        15.30 o                         
   0   2   8       3306.36       3186.64        19.82 o                         
   1   2   8        103.23         92.02         1.15 o                         
   2   2   8        349.53        317.74         1.70 o                         
   3   2   8        106.99         84.69         1.06 o                         
   4   2   8         13.14         12.36         0.38 o                         
   5   2   8        422.20        454.68         3.94 o                         
   6   2   8        300.76        265.13         2.87 o                         
   7   2   8         82.23         80.42         1.02 o                         
   8   2   8        308.98        331.58         3.49 o                         
   9   2   8        130.02        121.81         1.62 o                         
  10   2   8        570.23        572.06         4.52 o                         
  11   2   8       1947.91       1995.00        10.15 o                         
  12   2   8        721.13        761.57         5.75 o                         
  13   2   8        373.08        387.55         3.64 o                         
  14   2   8        527.87        551.48         3.00 o                         
  15   2   8        308.51        324.82         1.81 o                         
  16   2   8        103.26        110.06         2.18 o                         
 -18   3   8        521.30        580.23         5.47 o                         
 -17   3   8        990.98        976.85        10.26 o                         
 -16   3   8          3.90          3.28         0.32 o                         
 -15   3   8          4.07          6.16         0.41 o                         
 -14   3   8       3058.23       3158.71         8.20 o                         
 -13   3   8        657.45        685.15         7.10 o                         
 -12   3   8       1154.39       1278.50         9.48 o                         
 -11   3   8       1406.51       1531.79         5.50 o                         
 -10   3   8       3066.17       3162.19        11.81 o                         
  -9   3   8       2285.84       2232.96        16.49 o                         
  -8   3   8       3404.92       3350.17        14.62 o                         
  -7   3   8        688.06        697.45         4.33 o                         
  -6   3   8        892.26        868.89         5.59 o                         
  -5   3   8        494.25        489.51         4.55 o                         
  -4   3   8        883.99        936.04         5.24 o                         
  -3   3   8       1136.21       1176.79         8.49 o                         
  -2   3   8       1215.05       1188.72         8.72 o                         
  -1   3   8        249.73        229.01         2.02 o                         
   0   3   8       1630.59       1637.43         4.84 o                         
   1   3   8       4553.80       4718.52        23.22 o                         
   2   3   8        585.69        569.37         6.24 o                         
   3   3   8       4637.89       4692.23        25.50 o                         
   4   3   8       2234.73       2265.11        32.38 o                         
   5   3   8       2392.74       2464.28        21.04 o                         
   6   3   8       3165.01       3248.21        20.11 o                         
   7   3   8       2306.27       2336.97        47.87 o                         
   8   3   8        447.49        459.15         3.46 o                         
   9   3   8        499.20        545.58         8.87 o                         
  10   3   8       3465.17       3371.79        15.81 o                         
  11   3   8          0.94          5.10         0.43 o                         
  12   3   8          6.90          7.73         0.59 o                         
  13   3   8        120.85        120.84         1.88 o                         
  14   3   8        282.64        257.07         1.98 o                         
 -15   4   8         11.03         11.56         0.38 o                         
 -14   4   8         49.84         55.17         1.11 o                         
 -13   4   8          4.87          5.93         0.39 o                         
 -12   4   8          4.73          2.40         0.34 o                         
 -11   4   8         34.14         24.62         0.75 o                         
 -10   4   8        218.59        215.14         2.08 o                         
  -9   4   8          3.52          7.11         0.47 o                         
  -8   4   8         84.53         73.49         1.35 o                         
  -7   4   8        152.70        151.06         1.65 o                         
  -6   4   8          3.33          5.05         0.57 o                         
  -5   4   8        391.57        360.41         8.47 o                         
  -4   4   8         21.88         27.37         0.65 o                         
  -3   4   8        214.70        228.10         1.85 o                         
  -2   4   8        781.19        843.09         6.97 o                         
  -1   4   8        629.43        657.30         3.16 o                         
   0   4   8       1049.13       1121.60         5.34 o                         
   1   4   8         32.76         39.38         0.91 o                         
   2   4   8        400.70        377.41         3.78 o                         
   3   4   8       2727.36       2924.28        24.74 o                         
   4   4   8        742.17        723.83         4.24 o                         
   5   4   8         12.11         12.24         0.61 o                         
   6   4   8         15.70         15.83         0.73 o                         
   7   4   8        462.18        467.16         3.45 o                         
   8   4   8          0.09          1.27         0.47 o                         
   9   4   8        279.18        275.13         3.27 o                         
  10   4   8        263.49        249.68         2.64 o                         
  11   4   8         27.15         23.59         0.71 o                         
  12   4   8          0.06          0.31         0.27 o                         
 -11   5   8        958.19        898.13         7.95 o                         
 -10   5   8        676.90        665.11        22.64 o                         
  -9   5   8        838.99        816.37         5.79 o                         
  -8   5   8        405.63        422.52         4.33 o                         
  -7   5   8        131.74        145.32         1.71 o                         
  -6   5   8         81.18         87.75         1.71 o                         
  -5   5   8        434.42        389.99         4.57 o                         
  -4   5   8         44.06         33.99         1.42 o                         
  -3   5   8          9.23          8.97         0.98 o                         
  -2   5   8        159.42        154.01         3.21 o                         
  -1   5   8          4.35          3.77         0.60 o                         
   0   5   8       1442.90       1453.02         9.54 o                         
   1   5   8        795.14        762.83        11.39 o                         
   2   5   8        558.81        557.51         7.84 o                         
   3   5   8        607.77        612.06         8.75 o                         
   4   5   8        899.72        914.95         4.50 o                         
   5   5   8        328.34        369.11         3.43 o                         
   6   5   8        203.33        209.74         3.98 o                         
   7   5   8       2333.50       2259.53        14.25 o                         
 -21   1   9        921.03        831.23         7.11 o                         
 -20   1   9        708.14        719.76         6.77 o                         
 -19   1   9         71.26         71.96         0.89 o                         
 -18   1   9        186.00        183.54         1.62 o                         
 -17   1   9        116.74        115.95         1.31 o                         
 -16   1   9        198.71        202.66         1.51 o                         
 -15   1   9        878.78        936.49         3.84 o                         
 -14   1   9        559.93        573.76         2.68 o                         
 -13   1   9       2128.55       2148.44        12.74 o                         
 -12   1   9       2639.01       2626.82        14.33 o                         
 -11   1   9       4918.55       5035.61        43.98 o                         
 -10   1   9       6381.14       6220.60        42.17 o                         
  -9   1   9       2000.86       1786.94         6.50 o                         
  -8   1   9       5012.78       4708.67        26.07 o                         
  -7   1   9       4030.63       3777.81        22.02 o                         
  -6   1   9       6762.04       6900.55        40.60 o                         
  -5   1   9      25095.84      25995.29       194.32 o                         
  -4   1   9       1860.59       2112.32        20.06 o                         
  -3   1   9       2567.50       2525.12        30.10 o                         
  -2   1   9         25.11         13.14         0.44 o                         
  -1   1   9        292.45        394.46         5.58 o                         
   0   1   9        128.00        128.35         4.36 o                         
   1   1   9         67.21         38.11         0.91 o                         
   2   1   9       1301.79       1134.40        12.43 o                         
   3   1   9       1557.12       1359.54        13.64 o                         
   4   1   9       3134.51       3084.72        11.12 o                         
   5   1   9       7450.06       7674.62        56.11 o                         
   6   1   9       5072.20       4944.92        36.49 o                         
   7   1   9       3555.83       3410.21        19.61 o                         
   8   1   9       3662.88       3515.38        25.55 o                         
   9   1   9       2232.80       2219.38        17.73 o                         
  10   1   9          9.18         10.14         0.43 o                         
  11   1   9        449.58        438.32         2.28 o                         
  12   1   9        544.38        532.82         3.45 o                         
  13   1   9        321.56        323.91         2.19 o                         
  14   1   9       1059.63       1048.05        12.32 o                         
  15   1   9          6.33          5.82         0.33 o                         
  16   1   9         21.65         22.70         0.49 o                         
  17   1   9        718.91        689.07         4.08 o                         
 -20   2   9        701.58        651.67         3.57 o                         
 -19   2   9       1098.85       1131.34         7.29 o                         
 -18   2   9        905.13        920.56         3.64 o                         
 -17   2   9       1213.90       1238.51         7.45 o                         
 -16   2   9       1966.04       2015.58        12.22 o                         
 -15   2   9        787.97        765.65         5.45 o                         
 -14   2   9        855.77        874.71         5.81 o                         
 -13   2   9       1099.93       1086.86        10.41 o                         
 -12   2   9       5174.67       5208.52        19.86 o                         
 -11   2   9        999.22       1100.36         9.33 o                         
 -10   2   9        310.13        303.92         3.61 o                         
  -9   2   9          2.65          2.93         0.30 o                         
  -8   2   9        185.84        194.50         1.65 o                         
  -7   2   9          1.92          3.62         0.26 o                         
  -6   2   9        227.99        203.76         2.14 o                         
  -5   2   9        297.17        212.52         1.40 o                         
  -4   2   9       2646.20       2680.97        14.17 o                         
  -3   2   9       1731.50       1589.53        11.59 o                         
  -2   2   9       2550.07       2466.70        14.46 o                         
  -1   2   9       8669.86       9295.70        56.97 o                         
   0   2   9       1699.81       1605.08        12.82 o                         
   1   2   9       1012.36        945.05        11.00 o                         
   2   2   9       2683.31       2592.49        19.20 o                         
   3   2   9        210.11        215.59         2.61 o                         
   4   2   9         17.78         30.87         0.70 o                         
   5   2   9         11.20         18.60         0.50 o                         
   6   2   9        158.58        179.61         1.84 o                         
   7   2   9         83.10        102.13         1.70 o                         
   8   2   9        213.61        199.38         1.69 o                         
   9   2   9       1007.45        972.37         6.70 o                         
  10   2   9        793.29        839.30         5.58 o                         
  11   2   9       1189.74       1196.78         6.90 o                         
  12   2   9       1235.44       1263.77         8.46 o                         
  13   2   9        940.38        964.71         5.04 o                         
  14   2   9        561.95        583.62         6.61 o                         
  15   2   9        597.07        608.33         3.31 o                         
  16   2   9        226.24        190.90         2.63 o                         
 -18   3   9         14.28         15.61         0.47 o                         
 -17   3   9        113.49        108.99         2.22 o                         
 -16   3   9        749.03        752.28         8.90 o                         
 -15   3   9       1064.21       1090.23         4.85 o                         
 -14   3   9        116.19        125.66         1.75 o                         
 -13   3   9        642.60        600.24         4.47 o                         
 -12   3   9        312.40        285.67         2.42 o                         
 -11   3   9        128.70        140.12         1.54 o                         
 -10   3   9        177.99        206.85         2.47 o                         
  -9   3   9         58.96         72.61         1.11 o                         
  -8   3   9        706.63        722.24         6.73 o                         
  -7   3   9         79.59         76.51         1.01 o                         
  -6   3   9         69.99         66.56         1.19 o                         
  -5   3   9        306.67        299.53         1.85 o                         
  -4   3   9        266.36        256.47         1.81 o                         
  -3   3   9       1860.31       1858.08        15.61 o                         
  -2   3   9        403.02        404.29         2.13 o                         
  -1   3   9        290.11        291.53         1.91 o                         
   0   3   9          2.15          3.12         0.32 o                         
   1   3   9        754.81        752.28         4.05 o                         
   2   3   9        535.81        548.85         4.38 o                         
   3   3   9        715.25        700.97         6.31 o                         
   4   3   9        386.78        379.18         3.56 o                         
   5   3   9        641.10        682.92        10.43 o                         
   6   3   9         47.53         49.41         0.95 o                         
   7   3   9        205.60        208.80         3.07 o                         
   8   3   9        305.31        306.30         2.02 o                         
   9   3   9         39.93         26.95         0.74 o                         
  10   3   9        292.58        264.71         3.01 o                         
  11   3   9         31.14         42.23         0.87 o                         
  12   3   9          7.40          7.93         0.41 o                         
  13   3   9        136.31        136.18         1.78 o                         
  14   3   9        280.67        283.58         2.48 o                         
 -15   4   9       1191.20       1145.74        20.62 o                         
 -14   4   9        681.02        717.23         5.73 o                         
 -13   4   9       1727.62       1726.55        12.50 o                         
 -12   4   9        519.34        501.09         2.75 o                         
 -11   4   9        463.11        457.31         6.40 o                         
 -10   4   9        735.99        743.06         3.42 o                         
  -9   4   9          0.08          2.24         0.38 o                         
  -8   4   9        462.20        462.49         4.03 o                         
  -7   4   9         41.12         41.97         0.90 o                         
  -6   4   9       1351.65       1330.65         8.80 o                         
  -5   4   9        758.24        858.45        10.22 o                         
  -4   4   9       1006.83        965.90         8.71 o                         
  -3   4   9        278.41        290.36         4.29 o                         
  -2   4   9        522.01        544.08         4.41 o                         
  -1   4   9       1328.37       1394.01        12.26 o                         
   0   4   9       2461.76       2461.71        29.59 o                         
   1   4   9       1502.31       1588.01         6.54 o                         
   2   4   9        329.41        353.84         4.81 o                         
   3   4   9       1783.91       1845.85        20.00 o                         
   4   4   9        517.18        515.24         8.76 o                         
   5   4   9        602.61        604.91         8.16 o                         
   6   4   9        242.21        222.04         2.02 o                         
   7   4   9        310.74        290.06         2.97 o                         
   8   4   9        373.96        371.59         3.68 o                         
   9   4   9       1026.12       1068.93        10.50 o                         
  10   4   9        979.34        966.32         4.40 o                         
  11   4   9         71.68         76.15         1.13 o                         
 -10   5   9        102.10        107.72         7.67 o                         
  -9   5   9        148.19        147.51         2.14 o                         
  -8   5   9        694.36        668.19         4.56 o                         
  -7   5   9        473.43        435.94         4.87 o                         
  -6   5   9        218.39        211.18         2.42 o                         
  -5   5   9         67.32         42.15         3.74 o                         
  -4   5   9         82.66         74.37         2.25 o                         
  -3   5   9         20.36         20.83         1.31 o                         
  -2   5   9        246.58        237.10         3.76 o                         
  -1   5   9         92.22         91.19         1.75 o                         
   0   5   9        254.22        225.06         2.81 o                         
   1   5   9         73.20         68.74         1.19 o                         
   2   5   9        193.63        183.38         2.11 o                         
   3   5   9        215.29        202.97         2.45 o                         
   4   5   9        142.52        134.17         2.37 o                         
   5   5   9         21.93         22.80         0.94 o                         
   6   5   9         91.95         91.58         1.79 o                         
 -21   0  10          3.10          3.65         0.54 o                         
 -20   0  10        320.83        309.74         4.93 o                         
 -19   0  10       1093.65       1054.20         9.96 o                         
 -18   0  10       1466.44       1536.27        13.62 o                         
 -17   0  10         42.15         58.45         1.13 o                         
 -16   0  10        139.07        176.05         1.79 o                         
 -15   0  10       2012.44       2053.92         6.51 o                         
 -14   0  10       5627.06       5729.16        23.32 o                         
 -13   0  10       6729.38       6982.47        59.79 o                         
 -12   0  10       3315.20       3349.46        14.85 o                         
 -11   0  10       2261.34       2212.18        10.71 o                         
 -10   0  10       2766.58       2928.81        34.81 o                         
  -9   0  10       3175.38       3252.24        20.26 o                         
  -8   0  10        246.77        260.87         3.96 o                         
  -7   0  10       4824.10       4949.72        50.70 o                         
  -6   0  10       2464.53       2525.82         8.60 o                         
  -5   0  10       1544.87       1394.93         6.55 o                         
  -4   0  10       6845.54       6150.27        37.59 o                         
  -3   0  10       8832.12       8161.40        30.36 o                         
  -1   0  10       8453.60       7496.06        20.55 o                         
   0   0  10      20286.64      20350.01       282.50 o                         
   1   0  10       9270.48       8568.88       111.19 o                         
   2   0  10       4149.58       4200.08        49.25 o                         
   3   0  10       9317.07       8651.70       158.00 o                         
   4   0  10        352.46        266.54         5.35 o                         
   5   0  10       3701.08       3897.17        12.83 o                         
   6   0  10       1926.85       1956.59         7.39 o                         
   7   0  10          0.33          2.37         0.44 o                         
   8   0  10        108.23        103.56         1.88 o                         
   9   0  10        111.52        121.91         2.22 o                         
  10   0  10        774.10        791.99         6.55 o                         
  11   0  10       2014.87       2075.04        15.37 o                         
  12   0  10        578.11        566.96         8.20 o                         
  13   0  10       1303.03       1317.13         7.16 o                         
  14   0  10        874.78        899.32         5.38 o                         
  15   0  10       1443.39       1425.19        16.88 o                         
  16   0  10        191.24        189.44         2.78 o                         
 -21   1  10        252.55        244.70         3.90 o                         
 -20   1  10        358.89        341.18         3.92 o                         
 -19   1  10         35.19         29.35         0.59 o                         
 -18   1  10        165.18        155.67         1.68 o                         
 -17   1  10        282.39        272.89         1.86 o                         
 -16   1  10        263.03        276.41         2.41 o                         
 -15   1  10         60.69         65.37         0.94 o                         
 -14   1  10         38.07         42.29         0.85 o                         
 -13   1  10        170.46        164.23         1.59 o                         
 -12   1  10         71.08         60.94         0.80 o                         
 -11   1  10       1031.31       1060.75         5.85 o                         
 -10   1  10       2691.68       2744.50        11.91 o                         
  -9   1  10        749.11        869.10         3.56 o                         
  -8   1  10       2280.61       2178.74         8.21 o                         
  -7   1  10       3144.45       3119.48        15.04 o                         
  -6   1  10       4081.63       4413.05        35.31 o                         
  -5   1  10        477.87        573.82         5.22 o                         
  -4   1  10       2132.52       2036.81        11.29 o                         
  -3   1  10        851.54        759.98         6.37 o                         
  -2   1  10        144.51        111.49         1.08 o                         
  -1   1  10        524.85        522.17         4.71 o                         
   0   1  10        660.48        705.41         6.50 o                         
   1   1  10        810.38        896.39        12.94 o                         
   2   1  10        697.12        734.24         6.81 o                         
   3   1  10       1198.80       1267.33         9.77 o                         
   4   1  10       1144.24       1173.12        12.78 o                         
   5   1  10        152.83        231.94         2.61 o                         
   6   1  10       1175.80       1163.44         8.19 o                         
   7   1  10       1460.60       1431.92        11.93 o                         
   8   1  10        978.82        985.46         6.34 o                         
   9   1  10          1.88          1.90         0.32 o                         
  10   1  10        238.75        228.78         2.40 o                         
  11   1  10         37.14         34.75         0.69 o                         
  12   1  10        712.65        736.72         4.86 o                         
  13   1  10         57.50         55.09         0.84 o                         
  14   1  10        200.12        182.41         1.44 o                         
  15   1  10         81.37         80.74         0.95 o                         
  16   1  10          0.38          0.39         0.21 o                         
 -20   2  10          0.91          2.01         0.49 o                         
 -19   2  10         13.56         10.54         0.38 o                         
 -18   2  10        425.79        451.93         2.67 o                         
 -17   2  10        511.75        547.65         2.72 o                         
 -16   2  10        831.39        856.44         3.47 o                         
 -15   2  10        996.36       1037.16         8.23 o                         
 -14   2  10        928.84        898.95        15.33 o                         
 -13   2  10          4.60         11.01         0.56 o                         
 -12   2  10       4339.83       4303.70        24.49 o                         
 -11   2  10        339.99        331.19         2.95 o                         
 -10   2  10         34.15         41.91         0.77 o                         
  -9   2  10        158.75        156.44         1.49 o                         
  -8   2  10        347.68        314.20         1.76 o                         
  -7   2  10        138.44        126.46         1.61 o                         
  -6   2  10         23.41         10.01         0.47 o                         
  -5   2  10          3.92          8.87         0.38 o                         
  -4   2  10        550.12        460.15         3.86 o                         
  -3   2  10       3018.00       3048.07        15.67 o                         
  -2   2  10      27897.21      29753.83       149.83 o                         
  -1   2  10        109.46         80.42         1.49 o                         
   0   2  10       4097.80       4073.54        16.07 o                         
   1   2  10       1500.50       1441.77         9.10 o                         
   2   2  10       2848.29       2759.59        24.66 o                         
   3   2  10       2799.81       2689.93        28.47 o                         
   4   2  10        143.90        133.59         1.71 o                         
   5   2  10         56.14         58.33         0.87 o                         
   6   2  10       1280.05       1271.15         9.77 o                         
   7   2  10         21.46         18.38         0.52 o                         
   8   2  10         91.93         74.35         1.13 o                         
   9   2  10        671.79        636.21         4.91 o                         
  10   2  10         44.54         44.77         0.80 o                         
  11   2  10         41.97         47.57         0.90 o                         
  12   2  10        330.69        360.64         2.36 o                         
  13   2  10        125.40        127.16         1.20 o                         
  14   2  10        179.55        195.29         1.40 o                         
  15   2  10         79.23         87.97         1.50 o                         
 -18   3  10        534.00        506.66         2.30 o                         
 -17   3  10         27.63         35.85         0.59 o                         
 -16   3  10        860.06        878.93         7.22 o                         
 -15   3  10        320.99        318.38         1.98 o                         
 -14   3  10        100.61         95.37         1.24 o                         
 -13   3  10        106.43         87.10         1.26 o                         
 -12   3  10        427.64        422.31         3.11 o                         
 -11   3  10        583.53        651.42         5.18 o                         
 -10   3  10       2295.67       2503.11        14.23 o                         
  -9   3  10       3682.60       3816.30        31.50 o                         
  -8   3  10       2478.73       2533.77        19.84 o                         
  -7   3  10       4843.52       4950.11        25.39 o                         
  -6   3  10       1423.97       1488.93         8.95 o                         
  -5   3  10       6117.38       6191.86        38.30 o                         
  -4   3  10       6078.81       6094.23        24.50 o                         
  -3   3  10        864.15        811.94         6.79 o                         
  -2   3  10        276.28        291.99         2.31 o                         
  -1   3  10        197.55        211.07         1.75 o                         
   0   3  10        129.04        131.89         1.91 o                         
   1   3  10        614.72        611.88         5.60 o                         
   2   3  10       1874.73       1878.47         9.45 o                         
   3   3  10        192.20        190.31         2.55 o                         
   4   3  10        341.96        331.60         2.40 o                         
   5   3  10       2194.75       2332.37        20.65 o                         
   6   3  10        400.70        402.70         3.68 o                         
   7   3  10       1257.72       1273.75        15.32 o                         
   8   3  10        450.73        468.84         5.85 o                         
   9   3  10       1465.33       1429.07        19.01 o                         
  10   3  10        745.21        786.93        11.19 o                         
  11   3  10        586.94        605.15         6.35 o                         
  12   3  10         13.79         15.91         0.62 o                         
  13   3  10        413.05        399.22         3.70 o                         
 -15   4  10         22.57         20.41         0.52 o                         
 -14   4  10         66.98         70.68         1.49 o                         
 -13   4  10         52.13         55.03         0.86 o                         
 -12   4  10          9.10         10.16         0.53 o                         
 -11   4  10         22.04         22.96         0.63 o                         
 -10   4  10         32.82         29.85         0.74 o                         
  -9   4  10        130.41        136.45         1.59 o                         
  -8   4  10        292.98        282.01         2.90 o                         
  -7   4  10          5.93          2.64         0.42 o                         
  -6   4  10        134.10        101.20         1.45 o                         
  -5   4  10        360.83        326.54         4.11 o                         
  -4   4  10         37.72         37.19         0.75 o                         
  -3   4  10         51.37         52.86         0.87 o                         
  -2   4  10         18.45         20.01         0.65 o                         
  -1   4  10         61.79         67.23         1.15 o                         
   0   4  10         50.46         56.06         1.08 o                         
   1   4  10         96.81        100.53         2.02 o                         
   2   4  10        310.94        301.76         2.78 o                         
   3   4  10          0.18          0.57         0.38 o                         
   4   4  10         45.70         44.64         0.99 o                         
   5   4  10        105.07         96.21         1.36 o                         
   6   4  10         29.65         25.09         0.72 o                         
   7   4  10         58.62         62.70         1.80 o                         
   8   4  10        313.92        301.55         3.19 o                         
   9   4  10        155.99        160.71         1.89 o                         
  10   4  10         40.45         34.44         0.82 o                         
 -10   5  10        800.53        762.13         7.58 o                         
  -9   5  10        529.50        506.97        31.50 o                         
  -8   5  10       1674.66       1608.88        63.36 o                         
  -7   5  10       1641.62       1531.91         8.48 o                         
  -6   5  10        484.00        410.22        12.47 o                         
  -5   5  10        438.11        415.82        49.34 o                         
  -4   5  10        958.69        939.33        29.21 o                         
  -3   5  10        122.38        123.32         2.72 o                         
  -2   5  10       1224.86       1166.45         8.26 o                         
  -1   5  10          2.80          1.63         0.37 o                         
   0   5  10         30.41         27.56         0.88 o                         
   1   5  10        131.57        122.67         2.42 o                         
   2   5  10         27.32         25.76         0.83 o                         
   3   5  10         91.05         91.70         1.41 o                         
   4   5  10        418.28        427.20        13.07 o                         
   5   5  10        244.32        260.51        10.15 o                         
 -20   1  11       1739.53       1807.40        13.01 o                         
 -19   1  11       2034.13       2009.99         9.50 o                         
 -18   1  11       2588.67       2587.69         6.83 o                         
 -17   1  11       1456.79       1473.73         8.54 o                         
 -16   1  11       1126.13       1119.63         8.92 o                         
 -15   1  11        287.34        291.27         2.32 o                         
 -14   1  11       1129.46       1166.77         6.30 o                         
 -13   1  11         43.63         57.10         0.86 o                         
 -12   1  11        514.39        532.20         3.70 o                         
 -11   1  11        397.00        419.85         3.99 o                         
 -10   1  11        193.70        231.62         2.09 o                         
  -9   1  11       9187.48       9277.00        54.95 o                         
  -8   1  11        775.43        701.74         6.76 o                         
  -7   1  11       3371.67       3226.99        18.44 o                         
  -6   1  11       4822.14       4669.73        18.03 o                         
  -5   1  11       1281.14       1131.52         6.29 o                         
  -4   1  11        948.45        802.90         4.95 o                         
  -3   1  11       6922.08       7058.78        49.67 o                         
  -2   1  11       3219.21       3184.88        31.26 o                         
  -1   1  11        126.67         96.86         0.85 o                         
   0   1  11        293.93        342.15         3.98 o                         
   1   1  11         33.26         33.93         0.62 o                         
   2   1  11          9.04          4.40         0.23 o                         
   3   1  11        584.07        491.24         5.33 o                         
   4   1  11        646.50        624.97         4.97 o                         
   5   1  11        583.54        553.36         4.07 o                         
   6   1  11       2106.85       2151.72        17.07 o                         
   7   1  11        912.55        904.83         3.74 o                         
   8   1  11       5295.89       5319.28        34.70 o                         
   9   1  11       6415.34       6638.03        32.37 o                         
  10   1  11        471.85        493.06         3.27 o                         
  11   1  11       3001.54       3151.66        12.48 o                         
  12   1  11        906.06        925.61         5.83 o                         
  13   1  11       1035.66       1043.66         6.85 o                         
  14   1  11        167.14        157.26         1.31 o                         
  15   1  11        123.13        111.69         1.45 o                         
  16   1  11         44.92         35.54         0.97 o                         
 -19   2  11        290.79        288.21         2.66 o                         
 -18   2  11         84.92         94.34         1.07 o                         
 -17   2  11        629.54        663.74         4.65 o                         
 -16   2  11       1695.44       1766.77        10.91 o                         
 -15   2  11        786.82        827.66         3.40 o                         
 -14   2  11       1358.06       1460.58         6.63 o                         
 -13   2  11       4299.30       4538.20        20.82 o                         
 -12   2  11       1933.87       1874.20         8.53 o                         
 -11   2  11        208.17        182.60         2.10 o                         
 -10   2  11       2943.78       2951.83        12.10 o                         
  -9   2  11        426.18        393.14         3.26 o                         
  -8   2  11        684.19        679.52         3.84 o                         
  -7   2  11        216.37        252.42         2.10 o                         
  -6   2  11        820.26        899.66         4.52 o                         
  -5   2  11        660.74        678.26         4.80 o                         
  -4   2  11        250.62        216.75         1.56 o                         
  -3   2  11       6842.98       7735.46        45.87 o                         
  -2   2  11       8533.97       9114.59        51.67 o                         
  -1   2  11       2681.26       2683.45        19.36 o                         
   0   2  11       1233.37       1158.25        11.59 o                         
   1   2  11       1579.79       1467.83         4.33 o                         
   2   2  11       3627.24       3681.34        28.77 o                         
   3   2  11       2308.04       2351.54        26.49 o                         
   4   2  11       2115.39       2198.18        10.65 o                         
   5   2  11       1111.40       1074.32        17.68 o                         
   6   2  11        368.71        340.82         2.60 o                         
   7   2  11        304.71        263.08         1.98 o                         
   8   2  11         30.18         24.02         0.65 o                         
   9   2  11        442.37        426.86         3.46 o                         
  10   2  11         75.85         63.17         0.91 o                         
  11   2  11          0.67          1.28         0.33 o                         
  12   2  11        373.33        352.57         2.72 o                         
  13   2  11        419.98        426.03         2.15 o                         
  14   2  11        114.49        112.65         1.01 o                         
  15   2  11         55.63         57.79         1.44 o                         
 -18   3  11        362.46        324.28         3.23 o                         
 -17   3  11        305.03        299.91         2.53 o                         
 -16   3  11        118.30        102.26         1.20 o                         
 -15   3  11        145.87        138.43         1.38 o                         
 -14   3  11        548.41        509.81         2.44 o                         
 -13   3  11       1094.91       1082.27        10.10 o                         
 -12   3  11         69.84         56.11         0.98 o                         
 -11   3  11        468.53        425.04         2.63 o                         
 -10   3  11        209.66        206.78         1.79 o                         
  -9   3  11        183.68        192.92         3.29 o                         
  -8   3  11         63.62         66.46         0.98 o                         
  -7   3  11        579.44        635.52         5.49 o                         
  -6   3  11        190.54        198.85         1.63 o                         
  -5   3  11        563.78        570.76         6.21 o                         
  -4   3  11        223.30        230.62         2.38 o                         
  -3   3  11         55.60         39.85         0.70 o                         
  -2   3  11       1128.10       1171.07         7.84 o                         
  -1   3  11         81.04         87.80         1.14 o                         
   0   3  11        679.86        702.82         6.28 o                         
   1   3  11       2845.15       2913.50        15.57 o                         
   2   3  11          9.01         11.37         0.47 o                         
   3   3  11        429.22        438.45         6.28 o                         
   4   3  11       1433.83       1469.33        13.39 o                         
   5   3  11        219.17        261.94         2.93 o                         
   6   3  11        453.29        449.05         3.38 o                         
   7   3  11        292.89        322.82         2.36 o                         
   8   3  11        380.85        392.16         3.00 o                         
   9   3  11        339.36        351.16         4.88 o                         
  10   3  11          9.66         10.43         0.55 o                         
  11   3  11         92.58        116.44         1.16 o                         
  12   3  11        162.85        164.04         1.82 o                         
  13   3  11          0.70          1.31         0.27 o                         
 -15   4  11        574.15        545.24        10.08 o                         
 -14   4  11       1846.85       1940.72         8.07 o                         
 -13   4  11       1373.88       1395.20        11.56 o                         
 -12   4  11       1107.81       1109.97         7.42 o                         
 -11   4  11       1025.26       1035.48         8.34 o                         
 -10   4  11       2113.84       2207.60        23.98 o                         
  -9   4  11        326.82        347.88         2.81 o                         
  -8   4  11        468.19        463.92         3.97 o                         
  -7   4  11         36.83         55.56         1.07 o                         
  -6   4  11        356.88        315.90         4.79 o                         
  -5   4  11        168.89        161.52         1.76 o                         
  -4   4  11       1371.95       1342.75         9.46 o                         
  -3   4  11        294.45        311.88         2.36 o                         
  -2   4  11        641.80        686.10         7.93 o                         
  -1   4  11       1479.70       1523.99         6.93 o                         
   0   4  11        371.56        389.17         5.93 o                         
   1   4  11       2095.90       2148.03        22.99 o                         
   2   4  11        788.59        825.43        11.30 o                         
   3   4  11       1063.35       1145.56        15.92 o                         
   4   4  11       1704.05       1754.35        13.29 o                         
   5   4  11        804.57        785.25        10.29 o                         
   6   4  11        588.15        563.73         6.02 o                         
   7   4  11        447.02        441.54         4.98 o                         
   8   4  11        494.00        498.40         5.77 o                         
   9   4  11          1.72          1.51         0.35 o                         
  10   4  11        271.83        254.65         2.66 o                         
  -9   5  11          3.53          7.46         0.99 o                         
  -8   5  11        250.97        248.82        11.36 o                         
  -7   5  11        118.34        121.81         6.42 o                         
  -6   5  11        928.58        752.86       116.05 o                         
  -5   5  11        129.59        122.30        15.71 o                         
  -4   5  11         13.99         12.69         0.99 o                         
  -3   5  11         39.20         39.02         1.55 o                         
  -2   5  11        227.09        225.66         2.67 o                         
  -1   5  11         60.90         62.28         1.33 o                         
   0   5  11         62.49         51.10         1.54 o                         
   1   5  11        243.05        228.67         3.35 o                         
   2   5  11         36.33         35.39         1.39 o                         
   3   5  11        122.73        116.84         2.03 o                         
   4   5  11          7.49          7.62         0.67 o                         
 -21   0  12         18.04         15.28         1.15 o                         
 -20   0  12        265.30        242.23         2.51 o                         
 -19   0  12          0.42          0.62         0.32 o                         
 -18   0  12        634.93        684.60         6.27 o                         
 -17   0  12       3394.98       3381.59        16.08 o                         
 -16   0  12       1347.44       1380.32         8.32 o                         
 -15   0  12         25.29         22.23         0.95 o                         
 -14   0  12       4007.80       4060.16        18.24 o                         
 -13   0  12       2440.97       2461.92        20.65 o                         
 -12   0  12       3354.05       3327.31        18.82 o                         
 -11   0  12       4741.55       4446.35        60.82 o                         
 -10   0  12       7713.67       7504.41        38.78 o                         
  -9   0  12       9629.06      10015.16        71.02 o                         
  -8   0  12       9977.60      10640.74       104.44 o                         
  -7   0  12       4780.26       4472.27        29.17 o                         
  -6   0  12        150.25        122.13         1.40 o                         
  -5   0  12       3922.17       3792.35        34.80 o                         
  -4   0  12        486.96        536.93         6.82 o                         
  -3   0  12        238.38        206.88         2.19 o                         
  -2   0  12       1981.48       2086.20         5.89 o                         
  -1   0  12         47.87         22.33         0.73 o                         
   0   0  12       9139.29       9051.81       133.20 o                         
   1   0  12       7166.69       7310.62        41.54 o                         
   2   0  12       7939.84       7974.71        74.15 o                         
   3   0  12        639.26        915.10        11.07 o                         
   4   0  12      16750.33      17607.12       295.52 o                         
   5   0  12       1217.93       1157.41        11.33 o                         
   6   0  12       1339.77       1368.30        16.38 o                         
   7   0  12        117.07        111.61         2.42 o                         
   8   0  12          6.07          7.78         1.11 o                         
   9   0  12         52.86         49.29         1.03 o                         
  10   0  12         37.92         39.65         1.04 o                         
  11   0  12          8.94         10.62         0.71 o                         
  12   0  12        620.36        622.27         8.75 o                         
  13   0  12          5.19          6.67         0.49 o                         
  14   0  12       1175.40       1211.32         5.00 o                         
  15   0  12        606.37        602.55         4.13 o                         
 -20   1  12         86.63         94.03         1.09 o                         
 -19   1  12         23.17         20.77         0.68 o                         
 -18   1  12        303.02        285.59         1.73 o                         
 -17   1  12         13.56         16.08         0.62 o                         
 -16   1  12        497.69        513.54         2.45 o                         
 -15   1  12        751.95        782.23         3.24 o                         
 -14   1  12          2.23          3.86         0.38 o                         
 -13   1  12         87.35         89.60         1.11 o                         
 -12   1  12        725.30        733.08         3.89 o                         
 -11   1  12       1924.70       1959.71        11.16 o                         
 -10   1  12         47.35         55.64         0.67 o                         
  -9   1  12        643.95        621.75         3.56 o                         
  -8   1  12        705.85        698.74         6.15 o                         
  -7   1  12       3311.31       3242.85        11.42 o                         
  -6   1  12        510.74        471.25         2.51 o                         
  -5   1  12         57.42         42.60         0.52 o                         
  -4   1  12       1541.82       1665.48        10.86 o                         
  -3   1  12       1318.63       1212.76         5.64 o                         
  -2   1  12        268.26        234.85         2.26 o                         
  -1   1  12         99.16         87.17         0.85 o                         
   0   1  12       1053.46       1059.96         3.07 o                         
   1   1  12        275.27        276.47         3.33 o                         
   2   1  12        470.84        488.27         3.80 o                         
   3   1  12         33.06         33.24         0.89 o                         
   4   1  12          1.03          2.64         0.28 o                         
   5   1  12         38.08         40.86         0.71 o                         
   6   1  12         91.11         99.35         1.14 o                         
   7   1  12       2309.73       2447.15        19.90 o                         
   8   1  12       1564.66       1539.26        12.89 o                         
   9   1  12        907.03        923.30         7.16 o                         
  10   1  12        944.25       1013.77         8.13 o                         
  11   1  12       1455.49       1531.70         5.86 o                         
  12   1  12         10.29         12.71         0.46 o                         
  13   1  12          1.73          2.42         0.29 o                         
  14   1  12          2.47          2.93         0.27 o                         
  15   1  12         35.11         25.68         0.54 o                         
 -19   2  12          1.41          0.93         0.23 o                         
 -18   2  12         30.37         35.81         0.63 o                         
 -17   2  12        603.54        601.42         5.41 o                         
 -16   2  12        732.33        734.31         4.37 o                         
 -15   2  12        212.88        206.77         1.67 o                         
 -14   2  12       1358.62       1408.59         4.40 o                         
 -13   2  12        705.02        774.51         4.03 o                         
 -12   2  12       2676.68       2867.65        15.09 o                         
 -11   2  12       1367.12       1455.42         6.98 o                         
 -10   2  12       1476.33       1419.26        13.10 o                         
  -9   2  12       1720.52       1757.86        15.17 o                         
  -8   2  12       3099.42       3160.28         8.93 o                         
  -7   2  12        906.62        827.66         3.42 o                         
  -6   2  12         46.78         36.52         0.59 o                         
  -5   2  12       1240.03       1288.41         7.65 o                         
  -4   2  12       4383.36       4940.04        28.86 o                         
  -3   2  12       3639.83       3754.62        14.00 o                         
  -2   2  12        157.66        163.32         1.47 o                         
  -1   2  12        395.87        381.88         3.56 o                         
   0   2  12        605.42        594.09         7.02 o                         
   1   2  12       1426.69       1475.96        19.18 o                         
   2   2  12       2116.27       2092.75         7.13 o                         
   3   2  12       1636.50       1693.84         7.02 o                         
   4   2  12        893.49        884.84         3.59 o                         
   5   2  12         10.27         10.43         0.50 o                         
   6   2  12        223.94        225.69         2.42 o                         
   7   2  12       1266.36       1242.69        12.71 o                         
   8   2  12          3.02          6.01         0.37 o                         
   9   2  12          2.24          1.83         0.31 o                         
  10   2  12        203.07        182.34         2.27 o                         
  11   2  12        428.11        433.62         2.67 o                         
  12   2  12        778.57        786.17         3.84 o                         
  13   2  12        299.93        309.34         1.88 o                         
  14   2  12          0.65          1.14         0.29 o                         
 -17   3  12       1026.41       1024.44         5.84 o                         
 -16   3  12        267.00        264.94         1.90 o                         
 -15   3  12        852.20        813.01         5.08 o                         
 -14   3  12         84.88         84.70         1.07 o                         
 -13   3  12          0.64          3.21         0.34 o                         
 -12   3  12          0.09          3.97         0.41 o                         
 -11   3  12          1.04          5.63         0.47 o                         
 -10   3  12        569.50        543.30         5.71 o                         
  -9   3  12        555.32        572.03         3.00 o                         
  -8   3  12       1048.25       1134.37         6.36 o                         
  -7   3  12        953.43        901.82         7.92 o                         
  -6   3  12       1831.50       1847.15        15.35 o                         
  -5   3  12       2081.80       2181.38        20.57 o                         
  -4   3  12      11239.92      11835.36        67.77 o                         
  -3   3  12       2670.12       2667.51        21.37 o                         
  -2   3  12       2068.94       2160.95        22.42 o                         
  -1   3  12       1357.77       1393.05        11.62 o                         
   0   3  12       4379.21       4599.59        22.30 o                         
   1   3  12         38.12         33.95         0.93 o                         
   2   3  12        136.23        144.84         1.41 o                         
   3   3  12       1582.95       1687.64         6.16 o                         
   4   3  12       1536.41       1525.73        11.85 o                         
   5   3  12          0.58          2.34         0.42 o                         
   6   3  12        130.30        146.58         1.61 o                         
   7   3  12        700.03        702.21         7.73 o                         
   8   3  12        513.14        522.46         3.24 o                         
   9   3  12        660.05        682.82         6.32 o                         
  10   3  12        822.93        861.59         5.49 o                         
  11   3  12        616.51        636.17         4.65 o                         
  12   3  12        608.42        587.58        17.80 o                         
 -14   4  12         98.05        104.21         1.23 o                         
 -13   4  12        124.00        117.43         2.73 o                         
 -12   4  12          0.89          1.60         0.31 o                         
 -11   4  12         97.33        102.64         1.18 o                         
 -10   4  12          0.20          1.43         0.32 o                         
  -9   4  12         78.26         72.00         1.45 o                         
  -8   4  12         56.27         49.22         0.96 o                         
  -7   4  12         79.36         63.35         1.03 o                         
  -6   4  12          6.23          8.51         0.44 o                         
  -5   4  12        165.97        152.08         1.59 o                         
  -4   4  12         25.82         23.85         0.85 o                         
  -3   4  12        151.01        139.87         3.45 o                         
  -2   4  12         41.84         41.37         0.93 o                         
  -1   4  12          4.31          4.11         0.48 o                         
   0   4  12         12.87         13.35         1.34 o                         
   1   4  12         10.80         13.38         0.82 o                         
   2   4  12         31.33         30.73         0.81 o                         
   3   4  12        104.31         98.53         1.82 o                         
   4   4  12         20.22         28.67         0.76 o                         
   5   4  12        198.08        176.43         3.41 o                         
   6   4  12          5.01          5.01         0.42 o                         
   7   4  12          0.54          0.47         0.37 o                         
   8   4  12          0.29          0.54         0.33 o                         
   9   4  12          2.18          2.47         0.36 o                         
  -9   5  12        105.19         90.55         2.63 o                         
  -8   5  12        418.65        381.84         5.57 o                         
  -7   5  12        859.46        810.50        22.93 o                         
  -6   5  12        646.79        563.07        67.94 o                         
  -5   5  12        637.28        603.42        59.73 o                         
  -4   5  12       1037.65        980.85         8.68 o                         
  -3   5  12       1036.14        984.26         6.79 o                         
  -2   5  12        116.40        123.51         1.91 o                         
  -1   5  12        793.59        814.97         6.35 o                         
   0   5  12       1496.67       1389.93        20.76 o                         
   1   5  12         44.55         41.73         1.00 o                         
   2   5  12         14.51         16.57         0.61 o                         
   3   5  12          0.03          0.16         0.49 o                         
 -20   1  13        789.65        819.59         3.42 o                         
 -19   1  13       1279.63       1259.68         6.55 o                         
 -18   1  13        156.87        174.85         1.42 o                         
 -17   1  13       4588.38       4730.60        17.97 o                         
 -16   1  13       4243.45       4427.66        13.12 o                         
 -15   1  13       2691.31       2759.57        12.56 o                         
 -14   1  13        842.85        836.15         4.17 o                         
 -13   1  13          8.32         13.16         0.42 o                         
 -12   1  13       4289.97       4295.84        28.87 o                         
 -11   1  13         38.82         38.66         0.59 o                         
 -10   1  13         61.24         67.66         0.72 o                         
  -9   1  13        755.00        736.11         4.99 o                         
  -8   1  13       2157.52       2177.18        11.77 o                         
  -7   1  13        238.91        200.62         1.27 o                         
  -6   1  13       4055.27       3937.59        21.99 o                         
  -5   1  13       5501.96       5088.31        20.71 o                         
  -4   1  13       5718.09       5822.47        36.81 o                         
  -3   1  13       3697.33       3540.28        17.68 o                         
  -2   1  13       6276.83       6116.68        52.07 o                         
  -1   1  13       6844.34       6630.44        37.49 o                         
   0   1  13       1004.83        903.35         3.77 o                         
   1   1  13       2594.20       2502.62        11.51 o                         
   2   1  13       1364.56       1404.37        11.89 o                         
   3   1  13        780.20        716.66         6.47 o                         
   4   1  13        471.67        460.12         3.87 o                         
   5   1  13        511.90        520.51         5.01 o                         
   6   1  13         22.38         21.92         0.77 o                         
   7   1  13         17.45         13.16         0.53 o                         
   8   1  13        178.74        166.45         1.53 o                         
   9   1  13         16.82         17.61         0.55 o                         
  10   1  13       5297.12       5582.60        35.79 o                         
  11   1  13         10.82         13.95         0.49 o                         
  12   1  13        333.52        364.10         2.62 o                         
  13   1  13        672.32        689.21         7.17 o                         
  14   1  13        596.21        585.75         6.46 o                         
 -19   2  13        590.54        637.87         5.54 o                         
 -18   2  13          3.50          2.86         0.26 o                         
 -17   2  13          7.89          8.08         0.35 o                         
 -16   2  13        251.61        238.02         1.80 o                         
 -15   2  13        908.98        908.51         3.56 o                         
 -14   2  13        175.81        203.33         1.79 o                         
 -13   2  13        830.13        935.02         7.47 o                         
 -12   2  13         20.16         20.83         0.58 o                         
 -11   2  13       4727.90       4857.58        29.16 o                         
 -10   2  13       2067.78       2031.35        12.04 o                         
  -9   2  13       2337.48       2337.26        15.57 o                         
  -8   2  13        436.54        405.86         4.71 o                         
  -7   2  13       2165.23       2142.71         7.25 o                         
  -6   2  13        727.98        687.92         4.95 o                         
  -5   2  13         80.50         75.28         0.86 o                         
  -4   2  13         78.14         89.23         0.97 o                         
  -3   2  13        366.44        369.60         3.63 o                         
  -2   2  13        333.71        342.18         2.57 o                         
  -1   2  13       1000.65        958.23         7.21 o                         
   0   2  13        465.56        477.32         4.28 o                         
   1   2  13         16.46         12.92         0.87 o                         
   2   2  13       1374.58       1327.18        14.95 o                         
   3   2  13       1879.13       1991.84        18.04 o                         
   4   2  13       1072.94       1125.03        10.74 o                         
   5   2  13       2577.31       2645.96        22.33 o                         
   6   2  13       1250.39       1271.90        10.08 o                         
   7   2  13        205.99        218.79         2.05 o                         
   8   2  13        440.29        485.45         3.94 o                         
   9   2  13       2361.65       2278.78        18.69 o                         
  10   2  13          1.15          1.95         0.35 o                         
  11   2  13        292.20        281.09         2.01 o                         
  12   2  13          0.75          1.34         0.26 o                         
  13   2  13          0.11          1.05         0.22 o                         
 -17   3  13        283.67        280.36         3.70 o                         
 -16   3  13         14.83         18.52         0.45 o                         
 -15   3  13        330.52        327.33         2.85 o                         
 -14   3  13         35.39         38.15         0.68 o                         
 -13   3  13        211.83        191.94         1.72 o                         
 -12   3  13        400.18        370.38         2.17 o                         
 -11   3  13         61.17         68.52         1.21 o                         
 -10   3  13          6.50         10.02         0.63 o                         
  -9   3  13          2.96          1.92         0.35 o                         
  -8   3  13         43.59         34.81         0.72 o                         
  -7   3  13        257.44        243.59         2.58 o                         
  -6   3  13       3908.81       3891.58        49.45 o                         
  -5   3  13       4657.56       4955.17        28.10 o                         
  -4   3  13        896.82        937.87         7.69 o                         
  -3   3  13         10.83         13.56         0.78 o                         
  -2   3  13          8.13          9.39         0.51 o                         
  -1   3  13        550.86        548.81         4.12 o                         
   0   3  13         74.84         78.64         1.25 o                         
   1   3  13       1109.78       1169.29        13.69 o                         
   2   3  13        548.91        593.71         4.48 o                         
   3   3  13        460.11        411.56         3.38 o                         
   4   3  13        591.06        580.25         6.37 o                         
   5   3  13         58.83         68.02         1.78 o                         
   6   3  13        184.65        169.57         2.25 o                         
   7   3  13         84.41         83.46         1.18 o                         
   8   3  13          9.32         10.71         0.52 o                         
   9   3  13          5.63          6.75         0.41 o                         
  10   3  13         36.05         42.57         0.76 o                         
  11   3  13          0.57          0.72         0.31 o                         
 -14   4  13        147.29        156.47         1.87 o                         
 -13   4  13        751.91        701.93         3.29 o                         
 -12   4  13       1444.37       1436.92         5.84 o                         
 -11   4  13        878.81        903.09         8.94 o                         
 -10   4  13       1335.28       1361.86        10.09 o                         
  -9   4  13        996.32       1065.08        19.42 o                         
  -8   4  13        978.47        996.92         9.04 o                         
  -7   4  13        680.35        707.35         7.53 o                         
  -6   4  13       1020.45        969.88         8.41 o                         
  -5   4  13          3.13          3.77         0.53 o                         
  -4   4  13         23.78         28.93         0.86 o                         
  -3   4  13          3.87          4.48         0.59 o                         
  -2   4  13         46.95         42.59         1.14 o                         
  -1   4  13        202.00        214.22         3.90 o                         
   0   4  13       1197.87       1240.87        14.31 o                         
   1   4  13        719.21        735.65         9.27 o                         
   2   4  13       1325.24       1380.49        18.17 o                         
   3   4  13        585.70        625.59         6.36 o                         
   4   4  13        878.51        939.38        10.85 o                         
   5   4  13        973.28       1007.91        16.25 o                         
   6   4  13        956.08        963.68        23.60 o                         
   7   4  13        303.86        296.58         4.25 o                         
   8   4  13        935.36        970.38         5.81 o                         
  -8   5  13        260.58        264.51         4.40 o                         
  -7   5  13        252.09        254.03         4.43 o                         
  -6   5  13        160.33        137.54         6.93 o                         
  -5   5  13         29.73         26.52         1.17 o                         
  -4   5  13        216.95        207.27         7.02 o                         
  -3   5  13        137.86        125.50         2.33 o                         
  -2   5  13        516.54        507.39         5.43 o                         
  -1   5  13        110.46         98.60         1.89 o                         
   0   5  13        305.75        306.78         3.36 o                         
   1   5  13        115.06        105.26         2.17 o                         
   2   5  13        177.61        157.83         3.28 o                         
 -20   0  14        703.82        713.17        19.19 o                         
 -19   0  14        580.65        562.18         3.44 o                         
 -18   0  14        369.95        355.35         3.79 o                         
 -17   0  14         27.18         30.79         0.81 o                         
 -16   0  14          6.35          9.58         0.55 o                         
 -15   0  14        334.34        341.05         2.68 o                         
 -14   0  14        756.26        743.07         5.97 o                         
 -13   0  14        961.33        978.95         6.73 o                         
 -12   0  14       2852.11       2932.90        24.55 o                         
 -11   0  14       5658.25       5608.53        24.56 o                         
 -10   0  14       2187.22       2019.13        16.89 o                         
  -9   0  14        533.29        430.29         2.31 o                         
  -8   0  14       6731.96       6537.52        53.64 o                         
  -7   0  14       4912.69       4909.86        12.78 o                         
  -6   0  14      21808.70      23172.24       181.72 o                         
  -5   0  14        924.63       1085.16        12.50 o                         
  -4   0  14       4057.43       4012.17        11.51 o                         
  -3   0  14         22.88         31.17         0.66 o                         
  -2   0  14        430.04        446.16         2.66 o                         
  -1   0  14       2134.08       2230.11         8.04 o                         
   0   0  14          8.45          2.71         0.32 o                         
   1   0  14        677.22        634.86         4.76 o                         
   2   0  14          8.15         19.60         0.95 o                         
   3   0  14       3814.09       3799.50        13.99 o                         
   4   0  14       4469.42       4571.29        40.48 o                         
   5   0  14       4288.40       4324.18        20.85 o                         
   6   0  14       5801.83       5910.45        76.54 o                         
   7   0  14       4212.74       4245.77        13.84 o                         
   8   0  14        520.84        544.01         5.77 o                         
   9   0  14        234.34        241.33         4.71 o                         
  10   0  14        547.50        535.57         5.26 o                         
  11   0  14        136.71        132.82         1.91 o                         
  12   0  14        349.67        346.93         4.06 o                         
  13   0  14        139.21        141.47         2.65 o                         
  14   0  14        194.70        172.33         2.59 o                         
 -20   1  14        196.47        214.02         1.98 o                         
 -19   1  14       1629.05       1567.56        15.97 o                         
 -18   1  14        199.91        206.13         1.65 o                         
 -17   1  14         16.87         15.62         0.42 o                         
 -16   1  14         16.62         20.57         0.83 o                         
 -15   1  14        354.70        345.13         2.81 o                         
 -14   1  14        367.99        359.57         3.54 o                         
 -13   1  14       3902.06       3972.92        22.81 o                         
 -12   1  14        426.35        438.42         2.15 o                         
 -11   1  14       1023.84       1038.85         3.34 o                         
 -10   1  14        246.19        271.31         1.56 o                         
  -9   1  14        570.99        555.15         4.13 o                         
  -8   1  14        105.15        107.18         0.92 o                         
  -7   1  14        355.95        356.41         2.50 o                         
  -6   1  14         82.28         65.65         0.71 o                         
  -5   1  14        562.36        588.46         2.69 o                         
  -4   1  14        779.14        734.75         5.58 o                         
  -3   1  14        498.11        468.27         2.73 o                         
  -2   1  14         68.64         64.76         0.77 o                         
  -1   1  14       1117.56       1088.85         7.98 o                         
   0   1  14        292.15        280.93         1.71 o                         
   1   1  14        187.37        151.20         1.59 o                         
   2   1  14        423.69        452.55         3.99 o                         
   3   1  14        105.02         91.07         0.99 o                         
   4   1  14          2.71          2.18         0.31 o                         
   5   1  14        144.26        149.60         1.42 o                         
   6   1  14         26.77         22.76         0.64 o                         
   7   1  14        120.05        109.57         1.12 o                         
   8   1  14        575.44        557.97         5.94 o                         
   9   1  14        200.18        197.48         2.08 o                         
  10   1  14        880.32        870.03         3.51 o                         
  11   1  14        612.82        621.09         5.86 o                         
  12   1  14         29.04         32.79         0.91 o                         
  13   1  14        107.85        105.85         1.05 o                         
  14   1  14        150.05        134.62         4.06 o                         
 -19   2  14       1154.44       1162.40         7.76 o                         
 -18   2  14         46.74         48.47         0.67 o                         
 -17   2  14        101.19         97.35         1.13 o                         
 -16   2  14          6.34          8.09         0.35 o                         
 -15   2  14         59.94         53.89         0.77 o                         
 -14   2  14        871.40        804.42         3.95 o                         
 -13   2  14        308.22        281.40         1.79 o                         
 -12   2  14        740.44        793.81         3.96 o                         
 -11   2  14        729.15        787.17         5.94 o                         
 -10   2  14        277.80        284.69         1.82 o                         
  -9   2  14       2434.12       2468.56         8.48 o                         
  -8   2  14        870.36        859.16         5.05 o                         
  -7   2  14        882.70        885.90         5.16 o                         
  -6   2  14       1888.58       1930.55        17.97 o                         
  -5   2  14       1963.48       1975.42        15.51 o                         
  -4   2  14       1939.16       1968.87        14.66 o                         
  -3   2  14         46.23         39.98         0.68 o                         
  -2   2  14        206.84        236.90         1.64 o                         
  -1   2  14         69.95         73.63         0.98 o                         
   0   2  14       1183.05       1191.80         9.61 o                         
   1   2  14         71.68         84.56         2.09 o                         
   2   2  14        881.89        861.65         3.75 o                         
   3   2  14        766.18        770.79         7.74 o                         
   4   2  14       1043.85       1087.76         8.76 o                         
   5   2  14        980.29       1034.53         8.46 o                         
   6   2  14        828.46        852.19         8.46 o                         
   7   2  14        896.64        901.02        11.74 o                         
   8   2  14         95.71        120.36         1.29 o                         
   9   2  14        494.77        459.81         5.58 o                         
  10   2  14       1085.88       1130.03         7.27 o                         
  11   2  14        312.04        312.24         2.41 o                         
  12   2  14         10.69         11.17         0.40 o                         
  13   2  14         52.28         45.04         1.60 o                         
 -17   3  14       1185.89       1166.16         7.43 o                         
 -16   3  14       1697.69       1736.15        22.40 o                         
 -15   3  14       1406.26       1398.64         8.67 o                         
 -14   3  14       2061.65       2072.33        12.50 o                         
 -13   3  14        644.06        634.38         3.05 o                         
 -12   3  14        779.35        805.28         5.25 o                         
 -11   3  14        766.24        813.90         4.47 o                         
 -10   3  14          0.79          2.21         0.46 o                         
  -9   3  14        177.35        169.78         1.73 o                         
  -8   3  14         42.19         44.73         0.84 o                         
  -7   3  14        598.54        528.23         4.36 o                         
  -6   3  14        238.65        227.26         2.62 o                         
  -5   3  14       1369.27       1363.69        17.15 o                         
  -4   3  14        225.22        218.80         2.00 o                         
  -3   3  14        836.78        841.50         5.17 o                         
  -2   3  14       3476.12       3630.99        23.70 o                         
  -1   3  14       2236.49       2326.34        32.80 o                         
   0   3  14       2343.90       2483.28        19.64 o                         
   1   3  14         83.32         89.13         1.92 o                         
   2   3  14       2983.81       2757.98         8.12 o                         
   3   3  14        227.40        205.15         2.90 o                         
   4   3  14        264.77        263.42         2.16 o                         
   5   3  14         24.61         26.16         0.99 o                         
   6   3  14          2.26          2.47         0.43 o                         
   7   3  14         11.77         15.00         0.55 o                         
   8   3  14         95.02         94.55         1.55 o                         
   9   3  14        184.78        179.27         3.01 o                         
  10   3  14        244.60        253.29         4.47 o                         
  11   3  14        921.48        807.45        93.45 o                         
 -14   4  14         51.54         63.40         1.34 o                         
 -13   4  14         55.21         67.49         1.73 o                         
 -12   4  14         70.22         67.16         1.13 o                         
 -11   4  14         13.98         16.82         0.54 o                         
 -10   4  14          0.08          1.00         0.30 o                         
  -9   4  14         45.07         41.01         0.94 o                         
  -8   4  14         67.73         59.46         1.14 o                         
  -7   4  14        100.00         93.89         1.41 o                         
  -6   4  14        235.58        193.49         2.23 o                         
  -5   4  14        217.67        207.32         2.07 o                         
  -4   4  14         12.67         12.01         0.56 o                         
  -3   4  14         80.37         75.68         1.57 o                         
  -2   4  14         47.49         43.11         1.04 o                         
  -1   4  14          8.41          9.51         0.57 o                         
   0   4  14          6.19          7.10         0.58 o                         
   1   4  14          6.36          9.31         0.50 o                         
   2   4  14        198.53        197.38         2.46 o                         
   3   4  14         41.61         36.67         0.97 o                         
   4   4  14         55.58         58.91         1.29 o                         
   5   4  14         50.49         48.34         0.97 o                         
   6   4  14          1.30          0.33         0.45 o                         
   7   4  14          2.87          4.45         0.47 o                         
  -6   5  14        117.70        117.23         2.87 o                         
  -5   5  14         61.73         55.44         1.49 o                         
  -4   5  14        341.75        328.26         6.70 o                         
  -3   5  14        147.79        123.70         2.91 o                         
  -2   5  14        175.15        180.79         3.82 o                         
  -1   5  14        380.76        385.21         5.38 o                         
   0   5  14        295.97        284.70         4.46 o                         
 -20   1  15        573.37        554.95         4.12 o                         
 -19   1  15        266.18        273.64         1.52 o                         
 -18   1  15          8.61         11.27         0.55 o                         
 -17   1  15        337.02        347.80         1.88 o                         
 -16   1  15       1897.88       1935.95         6.14 o                         
 -15   1  15       1796.32       1909.22         6.14 o                         
 -14   1  15        345.65        359.68         4.00 o                         
 -13   1  15       9328.39       9679.52        73.81 o                         
 -12   1  15       1097.32       1111.38         5.54 o                         
 -11   1  15       1870.81       1949.77        11.56 o                         
 -10   1  15       1181.32       1177.71         5.91 o                         
  -9   1  15         56.48         46.41         0.70 o                         
  -8   1  15         25.64         30.37         0.61 o                         
  -7   1  15         76.40         91.19         0.87 o                         
  -6   1  15        198.19        197.67         1.81 o                         
  -5   1  15       1728.67       1650.66         9.13 o                         
  -4   1  15       1810.82       1800.07         7.46 o                         
  -3   1  15       2633.62       2482.09        11.78 o                         
  -2   1  15       3964.46       3932.64        25.34 o                         
  -1   1  15       4784.37       4754.76        15.05 o                         
   0   1  15       1456.28       1390.70         9.20 o                         
   1   1  15       4365.63       4402.53        25.66 o                         
   2   1  15       3853.61       3810.50        26.55 o                         
   3   1  15        671.95        686.58         5.14 o                         
   4   1  15        832.26        863.40         6.87 o                         
   5   1  15       1500.03       1591.52         8.83 o                         
   6   1  15        124.45        124.47         1.32 o                         
   7   1  15        720.28        646.64         3.39 o                         
   8   1  15         36.49         33.31         0.79 o                         
   9   1  15         93.88        103.04         1.15 o                         
  10   1  15        182.82        191.55         1.57 o                         
  11   1  15         99.75         80.53         0.97 o                         
  12   1  15        323.92        310.82         1.82 o                         
  13   1  15        317.11        320.20         4.47 o                         
 -19   2  15        527.04        498.60         4.39 o                         
 -18   2  15        804.89        796.69         8.43 o                         
 -17   2  15        239.29        242.14         2.64 o                         
 -16   2  15          2.69          3.74         0.28 o                         
 -15   2  15         81.55         69.68         0.88 o                         
 -14   2  15          0.12          1.93         0.28 o                         
 -13   2  15        261.89        266.81         1.72 o                         
 -12   2  15        509.23        570.08         4.13 o                         
 -11   2  15       1395.00       1499.38         8.56 o                         
 -10   2  15        432.54        425.14         3.54 o                         
  -9   2  15       1890.42       1897.41        12.48 o                         
  -8   2  15       1234.54       1225.60         7.40 o                         
  -7   2  15        799.40        844.24         8.37 o                         
  -6   2  15       6250.63       6309.96        15.79 o                         
  -5   2  15       4938.59       4929.75        33.90 o                         
  -4   2  15       1132.32       1143.64         8.36 o                         
  -3   2  15        354.57        363.81         3.66 o                         
  -2   2  15        609.42        613.92         5.35 o                         
  -1   2  15          1.47          2.68         0.30 o                         
   0   2  15       2211.67       2294.43        10.89 o                         
   1   2  15       1826.76       1867.32        13.70 o                         
   2   2  15        115.42        110.97         1.68 o                         
   3   2  15        152.39        152.00         1.79 o                         
   4   2  15          9.42         11.22         0.61 o                         
   5   2  15        544.22        563.10         5.75 o                         
   6   2  15        376.40        393.84         2.35 o                         
   7   2  15          8.56         13.28         0.48 o                         
   8   2  15       1987.81       1935.86        15.60 o                         
   9   2  15         85.80        101.77         1.28 o                         
  10   2  15         24.23         25.03         0.57 o                         
  11   2  15         86.66         77.82         1.01 o                         
  12   2  15        552.41        506.41         4.36 o                         
 -17   3  15          3.12          1.93         0.50 o                         
 -16   3  15        133.73        125.88         1.59 o                         
 -15   3  15         51.20         49.04         0.87 o                         
 -14   3  15        218.35        219.49         1.57 o                         
 -13   3  15         19.44         21.24         0.57 o                         
 -12   3  15          3.65          5.22         0.38 o                         
 -11   3  15        331.31        348.08         2.37 o                         
 -10   3  15        269.85        275.55         2.11 o                         
  -9   3  15         47.67         40.99         0.86 o                         
  -8   3  15        181.45        163.31         1.51 o                         
  -7   3  15          0.52          7.77         0.48 o                         
  -6   3  15        296.74        258.35         2.55 o                         
  -5   3  15        190.62        188.58         1.85 o                         
  -4   3  15        510.99        540.36         3.33 o                         
  -3   3  15       2930.23       3187.03        21.80 o                         
  -2   3  15         14.65         19.49         0.72 o                         
  -1   3  15        453.37        463.35         2.77 o                         
   0   3  15        747.13        709.63         6.36 o                         
   1   3  15         82.04         73.12         1.18 o                         
   2   3  15          5.46         12.73         0.61 o                         
   3   3  15         16.27         15.00         0.65 o                         
   4   3  15        876.76        827.82         4.59 o                         
   5   3  15        158.06        152.27         1.87 o                         
   6   3  15          1.09          1.70         0.39 o                         
   7   3  15         13.49         13.57         0.53 o                         
   8   3  15         20.90         30.50         0.67 o                         
   9   3  15         58.85         57.17         1.79 o                         
  10   3  15          0.12          0.57         0.58 o                         
 -13   4  15         55.52         67.90         1.25 o                         
 -12   4  15        225.59        206.19         2.20 o                         
 -11   4  15        946.04        934.03         3.90 o                         
 -10   4  15       1015.84       1051.76         7.14 o                         
  -9   4  15       1806.34       1811.17         9.34 o                         
  -8   4  15       2552.12       2568.70         8.11 o                         
  -7   4  15       1963.77       1946.93         8.63 o                         
  -6   4  15       1701.89       1820.08         8.54 o                         
  -5   4  15        852.28        858.07         5.65 o                         
  -4   4  15         47.07         55.47         1.13 o                         
  -3   4  15       2023.77       2030.75         8.71 o                         
  -2   4  15        326.57        352.78         3.48 o                         
  -1   4  15         47.34         56.00         1.49 o                         
   0   4  15          3.25          5.19         0.61 o                         
   1   4  15         66.12         65.40         1.15 o                         
   2   4  15          2.16          3.49         0.45 o                         
   3   4  15        171.89        175.59         3.62 o                         
   4   4  15        384.98        379.95         3.60 o                         
   5   4  15        268.31        286.78         3.88 o                         
   6   4  15        653.92        661.12        20.36 o                         
 -20   0  16       1624.17       1572.24        36.75 o                         
 -19   0  16       1454.31       1484.80         7.50 o                         
 -18   0  16        927.26        889.05         6.92 o                         
 -17   0  16       1229.64       1204.27         5.29 o                         
 -16   0  16       1173.37       1179.67         5.17 o                         
 -15   0  16       3427.59       3545.46         9.24 o                         
 -14   0  16        141.25        155.60         2.00 o                         
 -13   0  16        158.46        170.87         1.85 o                         
 -12   0  16         24.13         22.29         0.71 o                         
 -11   0  16        449.33        447.81         5.34 o                         
 -10   0  16       2235.86       2236.64         9.31 o                         
  -9   0  16         92.28         78.38         1.26 o                         
  -8   0  16       2403.45       2282.79        11.12 o                         
  -7   0  16      12843.09      13268.50       126.70 o                         
  -6   0  16         50.98         35.75         0.96 o                         
  -5   0  16       1432.12       1298.10         9.29 o                         
  -4   0  16       5077.24       5284.86        76.11 o                         
  -3   0  16       2366.80       2238.37        11.48 o                         
  -2   0  16         93.62         70.53         1.34 o                         
  -1   0  16         11.09         18.16         0.78 o                         
   0   0  16        909.73        909.55         9.50 o                         
   1   0  16        207.35        216.63         2.61 o                         
   2   0  16          0.41          1.82         0.41 o                         
   3   0  16        589.90        643.28         8.55 o                         
   4   0  16         20.94         23.23         0.87 o                         
   5   0  16         11.66         12.81         0.66 o                         
   6   0  16        207.37        209.04         2.23 o                         
   7   0  16       8327.32       8912.49        32.89 o                         
   8   0  16       5910.67       6082.64        16.65 o                         
   9   0  16        522.59        547.96         8.71 o                         
  10   0  16        395.89        396.64         3.12 o                         
  11   0  16       1969.21       1980.32        24.32 o                         
  12   0  16        221.12        214.75         4.01 o                         
  13   0  16         55.57         43.04         1.25 o                         
 -19   1  16        224.75        228.52         2.81 o                         
 -18   1  16        694.51        686.90         2.58 o                         
 -17   1  16        287.56        297.45         2.06 o                         
 -16   1  16          4.26          4.06         0.31 o                         
 -15   1  16          4.51          6.19         0.34 o                         
 -14   1  16       2865.41       2951.93         9.13 o                         
 -13   1  16        183.81        163.44         1.29 o                         
 -12   1  16          6.74         12.41         0.52 o                         
 -11   1  16        114.19         99.19         0.97 o                         
 -10   1  16       1091.72       1080.44         4.13 o                         
  -9   1  16        945.85        977.48         3.25 o                         
  -8   1  16        496.70        557.98         2.96 o                         
  -7   1  16        198.78        215.79         1.35 o                         
  -6   1  16          2.94          3.41         0.27 o                         
  -5   1  16         36.04         35.42         0.61 o                         
  -4   1  16         61.26         57.02         0.78 o                         
  -3   1  16         70.63         67.21         0.85 o                         
  -2   1  16          1.09          2.70         0.37 o                         
  -1   1  16         70.53         66.65         0.86 o                         
   0   1  16       1322.44       1297.10         8.73 o                         
   1   1  16        891.13        954.68         8.96 o                         
   2   1  16        644.79        669.07         5.88 o                         
   3   1  16          7.46          6.21         0.39 o                         
   4   1  16       1174.04       1231.41         8.35 o                         
   5   1  16        217.78        229.87         1.91 o                         
   6   1  16        254.52        245.41         2.75 o                         
   7   1  16        155.31        139.17         1.57 o                         
   8   1  16        296.58        280.42         3.24 o                         
   9   1  16         51.07         44.54         0.88 o                         
  10   1  16        143.10        141.56         1.28 o                         
  11   1  16         32.94         34.39         0.66 o                         
  12   1  16          0.90          1.05         0.23 o                         
 -18   2  16       1223.36       1213.35         8.13 o                         
 -17   2  16        131.61        129.68         1.62 o                         
 -16   2  16        379.09        370.91         2.48 o                         
 -15   2  16        650.25        585.41         4.63 o                         
 -14   2  16        375.03        384.15         2.05 o                         
 -13   2  16        204.89        179.27         1.56 o                         
 -12   2  16        276.56        261.18         2.20 o                         
 -11   2  16        394.90        424.31         3.20 o                         
 -10   2  16       1910.64       1936.53        12.81 o                         
  -9   2  16        189.11        183.60         1.46 o                         
  -8   2  16       1652.24       1696.47         7.00 o                         
  -7   2  16          8.71         10.04         0.43 o                         
  -6   2  16        148.07        158.10         1.40 o                         
  -5   2  16        692.67        707.85         3.28 o                         
  -4   2  16       3567.39       3608.97        15.01 o                         
  -3   2  16       1280.74       1326.35         9.26 o                         
  -2   2  16        544.55        580.28         6.84 o                         
  -1   2  16        175.73        187.68         2.16 o                         
   0   2  16       2658.90       2696.23        21.54 o                         
   1   2  16        126.06        141.42         1.77 o                         
   2   2  16        170.59        165.28         2.05 o                         
   3   2  16         59.13         51.93         1.36 o                         
   4   2  16        231.90        232.03         2.67 o                         
   5   2  16        307.33        323.04         2.22 o                         
   6   2  16        419.44        462.28         2.63 o                         
   7   2  16        608.60        636.71         4.23 o                         
   8   2  16        233.81        236.50         3.30 o                         
   9   2  16         21.28         25.40         0.68 o                         
  10   2  16       1951.76       2017.67        15.11 o                         
  11   2  16        198.69        198.36         3.95 o                         
 -16   3  16        333.28        320.82         3.62 o                         
 -15   3  16       2110.65       2206.92        14.72 o                         
 -14   3  16       1227.76       1237.34         6.21 o                         
 -13   3  16       1114.24       1135.00         8.81 o                         
 -12   3  16       1264.08       1279.08         9.27 o                         
 -11   3  16       1884.77       1951.82        10.19 o                         
 -10   3  16        611.92        637.89         3.83 o                         
  -9   3  16        797.98        808.48         8.35 o                         
  -8   3  16         98.87        143.31         1.51 o                         
  -7   3  16        119.16         96.46         1.28 o                         
  -6   3  16        196.46        181.66         2.76 o                         
  -5   3  16         15.51         14.24         0.85 o                         
  -4   3  16       1451.15       1518.31        15.82 o                         
  -3   3  16       3466.88       3676.11        23.56 o                         
  -2   3  16        679.29        697.34         9.06 o                         
  -1   3  16        576.41        594.20         4.91 o                         
   0   3  16        944.73       1020.91        10.65 o                         
   1   3  16       1170.93       1244.79        12.81 o                         
   2   3  16       1560.67       1699.72        24.18 o                         
   3   3  16       2728.89       2814.61        21.28 o                         
   4   3  16        530.36        500.68         5.20 o                         
   5   3  16        462.91        477.22         5.65 o                         
   6   3  16        333.65        328.37         2.65 o                         
   7   3  16        415.09        401.14         3.05 o                         
   8   3  16         80.05         76.52         2.17 o                         
   9   3  16         30.30         32.56         1.44 o                         
 -13   4  16          0.05          0.47         0.31 o                         
 -12   4  16          0.92          0.64         0.26 o                         
 -11   4  16          1.34          3.40         0.36 o                         
 -10   4  16         80.84         86.52         1.27 o                         
  -9   4  16         14.58         14.23         0.60 o                         
  -8   4  16         56.86         52.31         1.12 o                         
  -7   4  16         36.24         34.69         0.82 o                         
  -6   4  16        151.31        154.73         1.56 o                         
  -5   4  16         45.77         34.70         0.89 o                         
  -4   4  16        174.17        165.83         3.73 o                         
  -3   4  16          3.71          2.80         0.40 o                         
  -2   4  16         43.38         42.26         1.12 o                         
  -1   4  16          7.27          5.62         0.49 o                         
   0   4  16          8.02          8.23         0.55 o                         
   1   4  16          2.88          3.76         0.44 o                         
   2   4  16         28.59         28.91         0.81 o                         
   3   4  16        390.86        349.43         2.81 o                         
   4   4  16        360.66        328.37         2.98 o                         
   5   4  16         12.38         14.57         0.83 o                         
 -19   1  17         12.17         11.73         0.42 o                         
 -18   1  17        456.08        434.31         3.14 o                         
 -17   1  17        533.23        511.65         3.72 o                         
 -16   1  17         59.76         52.66         0.71 o                         
 -15   1  17       1324.05       1328.65         6.53 o                         
 -14   1  17       1082.25       1134.95         3.24 o                         
 -13   1  17       2855.58       3014.43        10.50 o                         
 -12   1  17        736.09        728.34         4.50 o                         
 -11   1  17       4012.27       4085.74        16.25 o                         
 -10   1  17       4876.44       5009.99        18.32 o                         
  -9   1  17       5085.12       5269.55        26.62 o                         
  -8   1  17       2078.31       2073.79         6.42 o                         
  -7   1  17       1709.22       1665.02         8.41 o                         
  -6   1  17       1589.02       1566.43         5.54 o                         
  -5   1  17         29.37         26.61         0.55 o                         
  -4   1  17         35.90         42.50         0.71 o                         
  -3   1  17        959.35        988.55         5.51 o                         
  -2   1  17        190.76        179.77         1.83 o                         
  -1   1  17       1913.98       1934.43        16.95 o                         
   0   1  17        832.03        872.68         3.73 o                         
   1   1  17       2403.59       2434.30        20.70 o                         
   2   1  17         95.03         89.43         2.12 o                         
   3   1  17       3101.45       3286.30        13.39 o                         
   4   1  17        468.03        486.32         2.74 o                         
   5   1  17        673.29        718.98         8.20 o                         
   6   1  17        890.21        901.37        10.69 o                         
   7   1  17         20.24         17.00         0.54 o                         
   8   1  17        147.05        150.24         1.48 o                         
   9   1  17        131.08        116.98         1.17 o                         
  10   1  17          0.17          1.36         0.26 o                         
  11   1  17         56.72         52.86         1.24 o                         
  12   1  17         52.98         57.29         1.43 o                         
 -18   2  17        308.48        321.74         2.29 o                         
 -17   2  17       1036.12       1026.27         3.08 o                         
 -16   2  17       1266.93       1212.21         8.90 o                         
 -15   2  17        644.47        652.16         3.75 o                         
 -14   2  17        182.75        205.05         2.07 o                         
 -13   2  17         16.49         24.05         0.65 o                         
 -12   2  17        222.14        211.75         1.81 o                         
 -11   2  17         91.15         92.10         1.22 o                         
 -10   2  17        407.70        414.65         4.69 o                         
  -9   2  17        680.99        712.88         3.93 o                         
  -8   2  17       1153.37       1134.06         3.93 o                         
  -7   2  17         49.24         51.36         0.84 o                         
  -6   2  17        363.73        374.24         2.32 o                         
  -5   2  17       1673.90       1694.32        11.68 o                         
  -4   2  17       2772.45       2877.87        19.35 o                         
  -3   2  17       1213.55       1281.76        10.12 o                         
  -2   2  17        934.27        952.20         6.91 o                         
  -1   2  17       4915.36       5106.75        38.32 o                         
   0   2  17         42.41         38.93         0.89 o                         
   1   2  17         15.35         17.05         0.76 o                         
   2   2  17        141.89        160.75         2.56 o                         
   3   2  17          1.70          1.16         0.52 o                         
   4   2  17          7.07         10.74         0.65 o                         
   5   2  17         78.90         93.56         1.32 o                         
   6   2  17        484.78        500.83         3.20 o                         
   7   2  17        172.55        170.64         1.71 o                         
   8   2  17        390.30        422.15         3.34 o                         
   9   2  17          8.68          4.58         0.35 o                         
  10   2  17       1067.90        993.21        21.30 o                         
 -16   3  17        191.45        197.59         2.00 o                         
 -15   3  17        333.79        348.67         3.77 o                         
 -14   3  17         12.13         13.93         0.44 o                         
 -13   3  17        222.51        222.35         2.35 o                         
 -12   3  17        288.66        271.03         2.27 o                         
 -11   3  17         34.07         38.15         0.89 o                         
 -10   3  17        728.09        745.55         3.49 o                         
  -9   3  17        543.58        535.89         4.39 o                         
  -8   3  17        108.20         84.76         2.13 o                         
  -7   3  17         49.51         45.64         0.93 o                         
  -6   3  17        867.81        864.23         8.40 o                         
  -5   3  17       1477.46       1533.75        14.05 o                         
  -4   3  17       1030.90       1056.03        15.76 o                         
  -3   3  17        261.23        264.67         2.09 o                         
  -2   3  17         13.51         20.26         0.75 o                         
  -1   3  17        130.18        128.49         1.61 o                         
   0   3  17        309.55        315.44         3.86 o                         
   1   3  17        591.02        604.81         3.95 o                         
   2   3  17        115.22        128.87         1.71 o                         
   3   3  17         54.18         68.02         1.13 o                         
   4   3  17          8.06          4.70         0.51 o                         
   5   3  17         12.79         13.47         0.63 o                         
   6   3  17         17.57         16.21         0.57 o                         
   7   3  17         59.68         60.80         1.13 o                         
   8   3  17        125.81        100.62         7.70 o                         
 -12   4  17        104.66        107.78         1.80 o                         
 -11   4  17         19.26         30.67         0.70 o                         
 -10   4  17         12.52         11.92         0.50 o                         
  -9   4  17        207.85        204.03         2.00 o                         
  -8   4  17         83.46        106.22         1.48 o                         
  -7   4  17       1211.68       1220.24        11.81 o                         
  -6   4  17       2341.67       2319.08         8.54 o                         
  -5   4  17       3068.62       3077.14        10.99 o                         
  -4   4  17        311.28        324.11         3.70 o                         
  -3   4  17        606.85        620.50         7.99 o                         
  -2   4  17       1345.02       1454.59        11.87 o                         
  -1   4  17        452.15        451.74         3.91 o                         
   0   4  17         79.18         86.16         1.65 o                         
   1   4  17        264.41        268.00         4.20 o                         
   2   4  17        259.20        242.32         3.42 o                         
   3   4  17        179.95        171.75         1.82 o                         
   4   4  17        162.15        131.46         4.33 o                         
 -19   0  18       1065.43       1098.28        22.00 o                         
 -18   0  18       2519.44       2500.16        12.26 o                         
 -17   0  18       1508.90       1521.75        10.91 o                         
 -16   0  18       3135.23       3141.70        17.12 o                         
 -15   0  18        600.46        578.28         3.28 o                         
 -14   0  18         21.65         26.99         0.75 o                         
 -13   0  18       6422.26       6605.60        62.74 o                         
 -12   0  18          2.37          2.93         0.45 o                         
 -11   0  18        129.99        133.80         2.80 o                         
 -10   0  18          0.36          0.85         0.46 o                         
  -9   0  18         97.00        102.90         1.82 o                         
  -8   0  18        428.85        405.92         5.28 o                         
  -7   0  18       4173.18       4216.67        16.02 o                         
  -6   0  18       1316.20       1174.82        11.05 o                         
  -5   0  18       3125.35       3221.26        11.66 o                         
  -4   0  18       4387.99       4307.70        14.39 o                         
  -3   0  18       4308.92       4236.08        45.37 o                         
  -2   0  18       3641.77       3637.77        12.23 o                         
  -1   0  18       1902.44       1846.29        28.87 o                         
   0   0  18       1722.03       1729.26        37.56 o                         
   1   0  18        846.37        888.32        14.30 o                         
   2   0  18       1585.04       1615.36        14.59 o                         
   3   0  18        256.79        259.32         4.94 o                         
   4   0  18        264.46        262.66         3.93 o                         
   5   0  18        738.58        751.22        11.98 o                         
   6   0  18        937.77        864.97         6.62 o                         
   7   0  18        116.24        102.32         1.62 o                         
   8   0  18        545.64        558.80         6.87 o                         
   9   0  18        391.49        389.90         3.74 o                         
  10   0  18         50.60         54.78         1.04 o                         
  11   0  18        569.53        557.28        27.19 o                         
 -19   1  18         72.79         67.55         1.59 o                         
 -18   1  18          1.86          2.71         0.26 o                         
 -17   1  18        118.17        106.98         1.04 o                         
 -16   1  18        100.33         98.45         0.91 o                         
 -15   1  18          6.66          9.74         0.39 o                         
 -14   1  18        243.52        270.78         1.58 o                         
 -13   1  18          4.00          4.16         0.30 o                         
 -12   1  18        828.19        873.94         3.96 o                         
 -11   1  18        303.89        290.90         1.67 o                         
 -10   1  18        470.61        464.50         2.58 o                         
  -9   1  18        299.30        303.38         2.18 o                         
  -8   1  18        998.38        979.35         6.04 o                         
  -7   1  18        153.05        149.35         1.34 o                         
  -6   1  18        615.07        654.95         3.62 o                         
  -5   1  18         97.44        103.86         1.11 o                         
  -4   1  18         88.81         92.98         1.07 o                         
  -3   1  18         92.45         87.42         1.04 o                         
  -2   1  18          9.31         11.05         0.44 o                         
  -1   1  18         66.13         72.58         1.05 o                         
   0   1  18          5.67          9.08         0.47 o                         
   1   1  18        938.54       1007.27        11.22 o                         
   2   1  18        225.84        235.36         2.06 o                         
   3   1  18        104.58        112.05         1.51 o                         
   4   1  18        477.19        497.63         4.71 o                         
   5   1  18       1322.10       1358.25        14.63 o                         
   6   1  18        218.17        229.99         1.80 o                         
   7   1  18        153.58        164.37         1.35 o                         
   8   1  18        218.34        193.20         1.71 o                         
   9   1  18          9.90          7.58         0.35 o                         
  10   1  18         21.41         16.84         0.48 o                         
  11   1  18         35.48         34.32         0.95 o                         
 -18   2  18       1768.92       1544.37       143.16 o                         
 -17   2  18        729.29        742.80         2.53 o                         
 -16   2  18       1060.11       1042.38         4.49 o                         
 -15   2  18        656.99        646.77         7.05 o                         
 -14   2  18        511.39        499.11         3.27 o                         
 -13   2  18        340.25        329.71         3.43 o                         
 -12   2  18        394.63        411.90         3.71 o                         
 -11   2  18         67.93         64.97         1.02 o                         
 -10   2  18         49.58         43.38         0.82 o                         
  -9   2  18        128.82        146.29         1.36 o                         
  -8   2  18        170.79        153.58         1.40 o                         
  -7   2  18       2288.94       2322.53        13.81 o                         
  -6   2  18        594.45        618.86         2.91 o                         
  -5   2  18        278.00        276.38         1.97 o                         
  -4   2  18        808.25        816.51         4.07 o                         
  -3   2  18        590.05        615.45         6.06 o                         
  -2   2  18        703.18        725.28         5.76 o                         
  -1   2  18       1012.56       1072.56         3.79 o                         
   0   2  18       2101.90       2131.45        13.76 o                         
   1   2  18         10.53         10.42         0.65 o                         
   2   2  18       1374.02       1313.06         9.40 o                         
   3   2  18        353.48        344.63         4.72 o                         
   4   2  18          0.39          1.59         0.49 o                         
   5   2  18         42.45         48.05         1.34 o                         
   6   2  18          0.80          1.67         0.40 o                         
   7   2  18          0.74          1.22         0.35 o                         
   8   2  18        381.51        361.32         3.58 o                         
   9   2  18       1237.27       1226.31        15.02 o                         
  10   2  18         32.27         21.64         0.91 o                         
 -15   3  18         74.91         69.66         2.27 o                         
 -14   3  18        596.45        562.04         7.83 o                         
 -13   3  18        134.80        146.88         1.63 o                         
 -12   3  18       2433.54       2421.54         6.02 o                         
 -11   3  18       1341.89       1389.51         5.90 o                         
 -10   3  18        792.44        846.87         4.54 o                         
  -9   3  18        750.48        811.85         8.37 o                         
  -8   3  18       1547.62       1635.54        14.57 o                         
  -7   3  18        748.88        729.48         6.62 o                         
  -6   3  18         10.74          6.11         0.42 o                         
  -5   3  18       1892.02       1936.18         8.01 o                         
  -4   3  18          3.44          4.16         0.45 o                         
  -3   3  18          1.62          2.67         0.43 o                         
  -2   3  18         25.41         28.35         0.83 o                         
  -1   3  18        179.41        193.26         2.43 o                         
   0   3  18        251.33        262.46         2.22 o                         
   1   3  18        205.26        221.24         2.29 o                         
   2   3  18       1024.42       1091.90         9.98 o                         
   3   3  18        644.30        699.36        10.41 o                         
   4   3  18        856.37        882.74         5.53 o                         
   5   3  18        340.91        352.13         5.17 o                         
   6   3  18        358.73        344.95         8.65 o                         
   7   3  18        640.42        600.88        48.45 o                         
 -11   4  18          0.34          2.27         0.43 o                         
 -10   4  18         48.07         44.10         0.88 o                         
  -9   4  18        317.05        319.59         2.40 o                         
  -8   4  18          7.58         10.31         0.49 o                         
  -7   4  18        236.56        197.42         2.67 o                         
  -6   4  18       1162.40       1088.88         6.50 o                         
  -5   4  18        784.17        703.94         5.48 o                         
  -4   4  18         12.50         15.32         0.61 o                         
  -3   4  18        379.52        408.57         7.39 o                         
  -2   4  18         45.73         39.90         1.02 o                         
  -1   4  18        103.26         92.25         1.87 o                         
   0   4  18          3.56          3.20         0.42 o                         
   1   4  18          0.40          0.50         0.32 o                         
   2   4  18         23.93         21.45         0.81 o                         
   3   4  18         83.48         81.89         1.36 o                         
 -18   1  19        395.11        358.83         4.95 o                         
 -17   1  19        202.25        202.36         2.07 o                         
 -16   1  19        126.65        111.01         1.11 o                         
 -15   1  19        241.93        212.41         1.43 o                         
 -14   1  19        274.37        276.46         2.36 o                         
 -13   1  19        329.94        336.51         2.73 o                         
 -12   1  19        983.11       1005.04         4.62 o                         
 -11   1  19        573.21        578.11         4.05 o                         
 -10   1  19       1179.73       1117.73        12.90 o                         
  -9   1  19       1149.91       1165.95         9.04 o                         
  -8   1  19        857.00        877.44         3.08 o                         
  -7   1  19       5083.77       5212.68        12.61 o                         
  -6   1  19       1397.52       1415.65         6.70 o                         
  -5   1  19       1807.45       1840.09         9.70 o                         
  -4   1  19        103.07        102.95         1.14 o                         
  -3   1  19       1261.14       1308.79        10.97 o                         
  -2   1  19        355.56        363.43         2.23 o                         
  -1   1  19        413.13        417.03         4.11 o                         
   0   1  19         32.76         33.94         0.84 o                         
   1   1  19         10.14          8.84         0.52 o                         
   2   1  19       1162.25       1231.24        11.31 o                         
   3   1  19        638.44        668.88         4.42 o                         
   4   1  19       1924.03       2039.91        17.34 o                         
   5   1  19       2322.38       2385.93        12.84 o                         
   6   1  19        806.84        859.54         3.81 o                         
   7   1  19          3.45          4.96         0.46 o                         
   8   1  19       1371.73       1276.31        14.37 o                         
   9   1  19        568.79        545.22        10.96 o                         
  10   1  19        100.04         93.53         4.33 o                         
 -17   2  19        718.81        727.43         5.91 o                         
 -16   2  19        834.02        840.38         7.65 o                         
 -15   2  19       1140.88       1115.47         4.89 o                         
 -14   2  19        544.46        557.05         2.66 o                         
 -13   2  19       1081.32       1086.43         6.69 o                         
 -12   2  19       1162.61       1196.85         7.48 o                         
 -11   2  19        354.95        373.25         2.57 o                         
 -10   2  19        629.40        639.64         4.64 o                         
  -9   2  19         63.29         60.21         0.83 o                         
  -8   2  19        660.30        629.43         2.73 o                         
  -7   2  19         62.92         55.78         0.91 o                         
  -6   2  19         51.94         49.79         0.88 o                         
  -5   2  19        139.53        132.10         2.46 o                         
  -4   2  19        121.16        124.47         1.34 o                         
  -3   2  19        803.36        839.10         3.75 o                         
  -2   2  19       1640.09       1746.45         6.19 o                         
  -1   2  19        816.74        889.79        18.38 o                         
   0   2  19         94.93        101.49         2.38 o                         
   1   2  19       3370.19       3336.98        55.97 o                         
   2   2  19        395.04        382.58         3.39 o                         
   3   2  19        397.89        412.41         6.05 o                         
   4   2  19          1.07          2.44         0.41 o                         
   5   2  19          0.53          0.95         0.32 o                         
   6   2  19         19.87         21.12         0.61 o                         
   7   2  19          5.60          5.34         0.39 o                         
   8   2  19        429.17        418.26         2.93 o                         
   9   2  19        544.49        521.59         8.96 o                         
 -15   3  19          4.36          8.03         0.73 o                         
 -14   3  19        150.97        159.86         1.73 o                         
 -13   3  19        144.40        124.04         1.95 o                         
 -12   3  19          0.49          1.36         0.26 o                         
 -11   3  19         35.51         33.91         0.63 o                         
 -10   3  19         16.08         22.60         0.64 o                         
  -9   3  19        180.49        184.93         1.96 o                         
  -8   3  19         71.07         80.27         1.16 o                         
  -7   3  19       1297.30       1240.27         5.17 o                         
  -6   3  19          4.48          8.28         0.76 o                         
  -5   3  19          0.54          1.62         0.37 o                         
  -4   3  19        156.00        139.47         1.49 o                         
  -3   3  19        347.28        332.52         2.61 o                         
  -2   3  19         61.51         67.67         1.23 o                         
  -1   3  19          0.12          0.41         0.38 o                         
   0   3  19          9.34         11.57         0.54 o                         
   1   3  19          2.63          2.88         0.36 o                         
   2   3  19         89.56         90.33         1.31 o                         
   3   3  19        100.81        107.86         1.50 o                         
   4   3  19         34.77         37.87         0.86 o                         
   5   3  19        125.74        128.73         2.28 o                         
   6   3  19         80.20         77.89         1.64 o                         
 -10   4  19        528.77        578.77         5.56 o                         
  -9   4  19        193.79        197.99         3.44 o                         
  -8   4  19         95.63         76.20         1.53 o                         
  -7   4  19        286.90        229.66         2.89 o                         
  -6   4  19        988.74        876.61         4.69 o                         
  -5   4  19        227.48        237.97         2.18 o                         
  -4   4  19         64.70         50.66         1.08 o                         
  -3   4  19        722.41        752.06         5.32 o                         
  -2   4  19        604.66        577.04         3.54 o                         
  -1   4  19        729.94        706.45         6.10 o                         
   0   4  19        741.45        750.42         5.07 o                         
   1   4  19        524.81        527.99         4.44 o                         
 -18   0  20       1442.77       1377.45         6.72 o                         
 -17   0  20        916.96        919.86         9.43 o                         
 -16   0  20        704.08        744.63         3.49 o                         
 -15   0  20        134.97        131.54         1.52 o                         
 -14   0  20      15619.97      15811.13        24.95 o                         
 -13   0  20        288.10        291.57         2.63 o                         
 -12   0  20       2019.56       2017.49        10.85 o                         
 -11   0  20        402.75        400.72         3.23 o                         
 -10   0  20        803.70        788.45         6.89 o                         
  -9   0  20        745.43        748.98         5.03 o                         
  -8   0  20        597.32        609.28         4.08 o                         
  -7   0  20         42.44         39.54         1.45 o                         
  -6   0  20        297.99        291.08         4.16 o                         
  -5   0  20        650.25        650.46         8.92 o                         
  -4   0  20       1324.83       1316.91         9.20 o                         
  -3   0  20       1223.70       1234.52        12.45 o                         
  -2   0  20       1246.67       1273.81         9.52 o                         
  -1   0  20        773.61        770.40         5.94 o                         
   0   0  20       2708.59       2840.64        11.76 o                         
   1   0  20       1851.36       1997.66        18.61 o                         
   2   0  20       1238.24       1289.82        10.76 o                         
   3   0  20        522.56        525.79        10.78 o                         
   4   0  20        830.94        858.23        11.48 o                         
   5   0  20         73.13         73.51         1.54 o                         
   6   0  20       1493.35       1514.40        31.39 o                         
   7   0  20        242.99        230.95         3.53 o                         
   8   0  20          4.29          2.01         0.40 o                         
   9   0  20          0.48          1.73         0.41 o                         
 -18   1  20          0.84          2.14         0.64 o                         
 -17   1  20         11.18         12.81         0.44 o                         
 -16   1  20         49.31         40.97         0.69 o                         
 -15   1  20         99.93        110.41         1.19 o                         
 -14   1  20         20.41         19.27         0.54 o                         
 -13   1  20         16.79         14.46         0.48 o                         
 -12   1  20        168.15        173.24         1.55 o                         
 -11   1  20        712.15        731.35         3.51 o                         
 -10   1  20          1.01          2.20         0.33 o                         
  -9   1  20         21.98         22.76         0.58 o                         
  -8   1  20         20.90         17.56         0.53 o                         
  -7   1  20       5815.60       6159.58        29.85 o                         
  -6   1  20        746.51        764.12         3.20 o                         
  -5   1  20        459.01        453.75         2.37 o                         
  -4   1  20        110.78        112.68         1.21 o                         
  -3   1  20          5.36          4.80         0.36 o                         
  -2   1  20         79.81         80.16         1.32 o                         
  -1   1  20        885.11        858.14         8.91 o                         
   0   1  20        793.28        815.77         6.81 o                         
   1   1  20         50.11         54.88         1.21 o                         
   2   1  20          0.11          1.16         0.35 o                         
   3   1  20         12.09         11.55         0.58 o                         
   4   1  20         32.89         33.98         0.73 o                         
   5   1  20         17.86         17.76         0.62 o                         
   6   1  20          3.42          4.84         0.37 o                         
   7   1  20       1060.06        977.43        16.55 o                         
   8   1  20        149.52        150.16         3.77 o                         
   9   1  20         29.62         27.84         1.08 o                         
 -16   2  20        423.10        429.05         4.17 o                         
 -15   2  20        707.73        700.02         3.85 o                         
 -14   2  20        661.24        629.01         4.70 o                         
 -13   2  20        558.87        558.54         2.47 o                         
 -12   2  20       1810.23       1843.23         4.95 o                         
 -11   2  20        558.67        579.19         5.98 o                         
 -10   2  20          8.29          9.11         0.39 o                         
  -9   2  20        496.33        476.15         2.30 o                         
  -8   2  20          0.47          3.90         0.37 o                         
  -7   2  20        103.88         89.19         1.12 o                         
  -6   2  20        328.38        327.17         2.46 o                         
  -5   2  20        113.41        123.17         1.31 o                         
  -4   2  20        192.62        196.92         1.64 o                         
  -3   2  20       1062.83       1095.03         5.68 o                         
  -2   2  20        765.63        794.07         7.94 o                         
  -1   2  20        853.95        916.99         5.20 o                         
   0   2  20         80.59         95.41         2.18 o                         
   1   2  20        257.75        288.41         2.95 o                         
   2   2  20        146.23        148.89         1.83 o                         
   3   2  20       1072.13       1058.08         8.22 o                         
   4   2  20        151.23        148.34         1.55 o                         
   5   2  20          1.31          0.95         0.29 o                         
   6   2  20         60.04         51.34         1.24 o                         
   7   2  20         53.29         35.51         1.47 o                         
   8   2  20        254.02        224.80         6.32 o                         
 -14   3  20          0.68          1.63         0.37 o                         
 -13   3  20        266.85        231.93         1.79 o                         
 -12   3  20        801.82        797.82         8.73 o                         
 -11   3  20        305.77        329.09         5.24 o                         
 -10   3  20       1185.21       1216.36        10.91 o                         
  -9   3  20       1086.44       1130.93        11.85 o                         
  -8   3  20       1409.42       1427.60        13.04 o                         
  -7   3  20       1472.78       1574.87         5.97 o                         
  -6   3  20        911.91        929.55         5.09 o                         
  -5   3  20        517.30        551.12         6.25 o                         
  -4   3  20       1792.65       1815.72        19.22 o                         
  -3   3  20        514.89        515.66         3.85 o                         
  -2   3  20        241.72        264.24         3.68 o                         
  -1   3  20        172.97        161.01         2.19 o                         
   0   3  20         57.88         56.51         1.16 o                         
   1   3  20          0.23          1.00         0.33 o                         
   2   3  20         41.16         45.45         0.87 o                         
   3   3  20         13.79         16.47         0.59 o                         
   4   3  20        303.37        302.98         3.42 o                         
   5   3  20        185.93        197.25         2.53 o                         
  -8   4  20        236.68        186.17         3.16 o                         
  -7   4  20          6.79          6.00         0.46 o                         
  -6   4  20         77.32         63.62         3.13 o                         
  -5   4  20         24.06         28.62         1.04 o                         
  -4   4  20        216.24        157.43         4.09 o                         
  -3   4  20          7.19         10.87         0.75 o                         
  -2   4  20          9.71          7.95         0.94 o                         
  -1   4  20         81.23         80.11         2.46 o                         
 -17   1  21       1194.22       1131.52         5.78 o                         
 -16   1  21       1433.45       1368.48        11.30 o                         
 -15   1  21        209.69        207.68         3.03 o                         
 -14   1  21        146.95        159.15         1.33 o                         
 -13   1  21          0.66          1.23         0.27 o                         
 -12   1  21          3.35          2.59         0.30 o                         
 -11   1  21        435.88        433.31         4.18 o                         
 -10   1  21        344.80        339.30         2.25 o                         
  -9   1  21       1202.31       1189.99         7.91 o                         
  -8   1  21        755.58        762.26         3.61 o                         
  -7   1  21        208.75        212.30         1.81 o                         
  -6   1  21       1558.91       1603.84         9.54 o                         
  -5   1  21       2879.88       2912.00        24.14 o                         
  -4   1  21        993.52       1010.94         6.52 o                         
  -3   1  21        652.25        681.52         4.90 o                         
  -2   1  21         88.14         97.88         1.57 o                         
  -1   1  21       4298.66       4525.75        25.47 o                         
   0   1  21         19.60         19.90         0.86 o                         
   1   1  21          2.14          2.81         0.43 o                         
   2   1  21        120.83        122.93         1.74 o                         
   3   1  21         88.64         84.74         1.47 o                         
   4   1  21         18.98         16.68         0.68 o                         
   5   1  21        336.17        352.04         2.29 o                         
   6   1  21        995.57       1035.14        13.98 o                         
   7   1  21        746.19        723.79        11.96 o                         
   8   1  21        284.53        296.27         3.92 o                         
 -16   2  21        732.92        742.42         4.76 o                         
 -15   2  21        445.47        451.26         2.56 o                         
 -14   2  21        382.49        400.10         2.89 o                         
 -13   2  21        440.53        451.48         3.61 o                         
 -12   2  21        398.28        411.46         2.56 o                         
 -11   2  21       1012.22        993.23         7.18 o                         
 -10   2  21        918.48        905.15         3.18 o                         
  -9   2  21        102.45        137.87         1.37 o                         
  -8   2  21        478.39        464.78         2.54 o                         
  -7   2  21          5.45          8.12         0.41 o                         
  -6   2  21          1.93          2.53         0.33 o                         
  -5   2  21         22.77         26.25         0.64 o                         
  -4   2  21         17.36         20.34         0.58 o                         
  -3   2  21         85.40         85.37         1.28 o                         
  -2   2  21        383.67        386.34         4.36 o                         
  -1   2  21        177.00        207.75         2.76 o                         
   0   2  21        427.26        460.22         5.62 o                         
   1   2  21        850.00        873.07         6.29 o                         
   2   2  21       1067.86       1062.15         8.98 o                         
   3   2  21        418.34        408.01         3.61 o                         
   4   2  21        418.02        415.00         7.75 o                         
   5   2  21         64.60         60.53         1.23 o                         
   6   2  21        144.07        133.06         2.12 o                         
 -13   3  21          0.43          0.67         0.37 o                         
 -12   3  21        379.38        374.95         2.99 o                         
 -11   3  21         31.78         25.12         0.78 o                         
 -10   3  21         22.60         19.12         0.53 o                         
  -9   3  21        115.27        122.86         1.47 o                         
  -8   3  21          0.41          0.96         0.29 o                         
  -7   3  21          5.15          6.31         0.40 o                         
  -6   3  21        278.40        296.44         2.67 o                         
  -5   3  21         25.58         26.64         0.70 o                         
  -4   3  21        142.87        121.32         1.37 o                         
  -3   3  21        101.03        108.21         1.42 o                         
  -2   3  21         64.32         64.29         1.09 o                         
  -1   3  21         20.08         16.56         0.75 o                         
   0   3  21          8.62          8.43         0.50 o                         
   1   3  21         15.22         16.94         0.61 o                         
   2   3  21          1.51          2.89         0.43 o                         
   3   3  21          6.70          5.18         0.47 o                         
 -17   0  22         23.02         21.91         1.36 o                         
 -16   0  22          4.20          3.36         0.55 o                         
 -15   0  22       1151.19       1133.91         6.98 o                         
 -14   0  22       2612.59       2655.19        13.58 o                         
 -13   0  22        272.32        282.88         2.43 o                         
 -12   0  22       1670.55       1685.89        10.25 o                         
 -11   0  22       2239.83       2246.67         8.15 o                         
 -10   0  22       2970.16       2986.25        11.04 o                         
  -9   0  22       4526.21       4667.01        17.24 o                         
  -8   0  22       2516.02       2506.94        25.54 o                         
  -7   0  22        807.40        829.11         6.13 o                         
  -6   0  22        153.99        148.08         2.79 o                         
  -5   0  22        202.45        214.49         3.32 o                         
  -4   0  22        124.44        125.98         2.18 o                         
  -3   0  22         58.11         58.84         1.90 o                         
  -2   0  22        216.53        226.51         4.01 o                         
  -1   0  22         58.30         64.63         1.36 o                         
   0   0  22       1282.94       1292.09         7.45 o                         
   1   0  22        301.45        325.67         3.46 o                         
   2   0  22        231.45        242.74         3.04 o                         
   3   0  22        299.86        290.83         8.79 o                         
   4   0  22        248.38        252.73         3.06 o                         
   5   0  22       2582.31       2551.63        61.47 o                         
   6   0  22         10.50          7.84         0.84 o                         
   7   0  22        242.81        206.21        27.56 o                         
 -16   1  22       1193.28       1156.47        10.80 o                         
 -15   1  22         28.91         22.67         0.55 o                         
 -14   1  22         25.85         20.92         0.52 o                         
 -13   1  22         65.65         70.20         0.91 o                         
 -12   1  22          4.38          4.78         0.34 o                         
 -11   1  22         83.96         82.06         0.99 o                         
 -10   1  22          4.34          5.24         0.35 o                         
  -9   1  22        151.41        153.33         1.41 o                         
  -8   1  22          9.51          9.23         0.44 o                         
  -7   1  22        232.75        232.67         1.88 o                         
  -6   1  22        296.37        296.13         3.47 o                         
  -5   1  22        396.02        410.58         2.20 o                         
  -4   1  22        343.98        352.17         2.29 o                         
  -3   1  22        124.00        119.74         1.47 o                         
  -2   1  22       2358.48       2408.51         7.19 o                         
  -1   1  22         17.24         20.95         0.67 o                         
   0   1  22          1.15          2.17         0.39 o                         
   1   1  22          9.01         12.10         0.58 o                         
   2   1  22         14.85         14.84         0.60 o                         
   3   1  22         62.69         59.03         1.01 o                         
   4   1  22         16.78         16.37         0.65 o                         
   5   1  22        172.02        166.75         2.44 o                         
   6   1  22         56.11         47.09         1.11 o                         
   7   1  22        145.70        142.82         2.29 o                         
 -15   2  22        153.86        149.20         1.85 o                         
 -14   2  22        238.09        242.24         2.33 o                         
 -13   2  22         83.39         86.11         1.22 o                         
 -12   2  22       1437.08       1411.59        19.69 o                         
 -11   2  22       1874.10       1924.79        11.87 o                         
 -10   2  22       1418.70       1408.47         4.97 o                         
  -9   2  22          2.67          4.57         0.32 o                         
  -8   2  22        878.68        857.56         4.52 o                         
  -7   2  22        389.81        391.98         3.51 o                         
  -6   2  22        191.31        195.42         2.07 o                         
  -5   2  22        307.62        306.24         2.20 o                         
  -4   2  22        545.50        539.66         4.20 o                         
  -3   2  22         32.39         39.31         0.76 o                         
  -2   2  22         18.28         20.74         0.95 o                         
  -1   2  22        352.22        350.77         3.04 o                         
   0   2  22        553.77        567.19         5.96 o                         
   1   2  22         16.12         10.68         0.54 o                         
   2   2  22       1351.10       1389.87        14.43 o                         
   3   2  22        174.40        187.97         2.80 o                         
   4   2  22         55.40         60.39         1.14 o                         
   5   2  22          1.13          1.67         0.32 o                         
 -12   3  22        553.93        513.36         6.10 o                         
 -11   3  22         72.26         69.55         1.24 o                         
 -10   3  22        151.53        138.79         1.40 o                         
  -9   3  22        214.29        216.98         4.66 o                         
  -8   3  22        471.67        471.45         3.17 o                         
  -7   3  22        625.41        625.28         5.76 o                         
  -6   3  22        178.75        188.93         2.43 o                         
  -5   3  22        879.91        873.93        14.59 o                         
  -4   3  22        699.37        692.86        12.12 o                         
  -3   3  22       1125.28       1131.36        23.28 o                         
  -2   3  22        559.68        541.72         3.78 o                         
  -1   3  22        209.64        220.13         2.32 o                         
   0   3  22        363.96        358.68         3.87 o                         
   1   3  22         27.44         29.09         0.95 o                         
   2   3  22        126.47         86.14        22.89 o                         
 -16   1  23        411.95        382.68         9.22 o                         
 -15   1  23        334.61        327.15         4.44 o                         
 -14   1  23       1459.19       1399.61         9.35 o                         
 -13   1  23        241.17        239.61         1.64 o                         
 -12   1  23         89.44         87.73         1.06 o                         
 -11   1  23        191.76        194.68         2.03 o                         
 -10   1  23         13.07         12.83         0.48 o                         
  -9   1  23        711.34        696.11         3.41 o                         
  -8   1  23       1494.94       1485.65        13.87 o                         
  -7   1  23         59.08         65.73         0.93 o                         
  -6   1  23        499.90        491.33         3.02 o                         
  -5   1  23       1370.07       1399.74        14.90 o                         
  -4   1  23        670.11        693.37         4.59 o                         
  -3   1  23        364.94        376.31         2.56 o                         
  -2   1  23       1780.78       1847.07        18.51 o                         
  -1   1  23       1255.95       1315.33        14.73 o                         
   0   1  23        196.19        207.19         3.50 o                         
   1   1  23       1402.77       1337.07        16.96 o                         
   2   1  23        100.78         99.67         1.47 o                         
   3   1  23         16.84         19.07         0.66 o                         
   4   1  23        353.67        326.03         2.72 o                         
   5   1  23        137.01        110.60         3.70 o                         
 -14   2  23        175.53        156.44         2.28 o                         
 -13   2  23        496.21        500.63         5.35 o                         
 -12   2  23        483.15        485.95         2.70 o                         
 -11   2  23        312.03        319.15         2.04 o                         
 -10   2  23        543.30        561.08         6.19 o                         
  -9   2  23        557.48        563.49         3.16 o                         
  -8   2  23        379.10        381.86         2.03 o                         
  -7   2  23        380.51        396.37         3.72 o                         
  -6   2  23        205.30        210.03         2.01 o                         
  -5   2  23          0.84          1.29         0.28 o                         
  -4   2  23         31.01         33.42         0.81 o                         
  -3   2  23        366.08        349.15         3.23 o                         
  -2   2  23          7.83          9.88         0.61 o                         
  -1   2  23         66.44         66.56         1.26 o                         
   0   2  23        214.22        209.56         2.17 o                         
   1   2  23         18.15         11.34         0.56 o                         
   2   2  23        156.54        158.94         3.04 o                         
   3   2  23        240.48        242.91         2.47 o                         
   4   2  23        602.16        573.51         8.56 o                         
  -9   3  23         55.03         50.44         0.92 o                         
  -8   3  23         18.43         14.68         0.51 o                         
  -7   3  23         95.77        101.86         1.27 o                         
  -6   3  23        150.51        141.80         3.55 o                         
  -5   3  23        159.13        147.13         2.03 o                         
  -4   3  23         55.55         66.85         1.67 o                         
  -3   3  23        234.90        228.15         2.49 o                         
  -2   3  23         19.93         23.55         0.86 o                         
  -1   3  23         84.62         79.16         2.49 o                         
 -15   0  24        204.30        177.61         7.60 o                         
 -14   0  24         21.22         21.00         0.78 o                         
 -13   0  24        238.92        235.96         2.28 o                         
 -12   0  24        273.95        267.63         2.22 o                         
 -11   0  24        545.65        528.35         5.71 o                         
 -10   0  24          5.81          7.28         0.52 o                         
  -9   0  24        492.17        505.04         3.36 o                         
  -8   0  24       2678.85       2690.33        11.44 o                         
  -7   0  24       3119.18       3159.68        16.44 o                         
  -6   0  24       1031.14       1097.42         7.68 o                         
  -5   0  24        507.71        533.75         7.68 o                         
  -4   0  24       2101.69       2168.90        13.59 o                         
  -3   0  24         13.70         13.80         0.78 o                         
  -2   0  24        203.85        207.06         2.56 o                         
  -1   0  24        235.31        224.66         3.04 o                         
   0   0  24        215.95        220.02         2.49 o                         
   1   0  24        370.10        379.69         4.88 o                         
   2   0  24         53.81         57.53         1.72 o                         
   3   0  24        450.65        471.01        29.21 o                         
   4   0  24        925.11        925.51        31.39 o                         
   5   0  24        123.76        118.09         2.90 o                         
 -15   1  24         79.01         60.54         1.45 o                         
 -14   1  24       1058.56       1020.73         3.82 o                         
 -13   1  24         39.95         40.05         0.63 o                         
 -12   1  24        102.31         98.13         1.20 o                         
 -11   1  24        219.38        217.14         1.63 o                         
 -10   1  24          3.61          4.51         0.36 o                         
  -9   1  24         59.12         54.77         1.07 o                         
  -8   1  24         29.47         23.63         0.65 o                         
  -7   1  24         13.71         14.17         0.54 o                         
  -6   1  24          8.58          8.02         0.49 o                         
  -5   1  24          1.32          1.59         0.37 o                         
  -4   1  24        102.46        102.99         1.37 o                         
  -3   1  24        219.89        235.13         2.60 o                         
  -2   1  24        192.05        199.86         1.82 o                         
  -1   1  24         48.96         51.34         1.03 o                         
   0   1  24        730.37        679.92         8.63 o                         
   1   1  24        129.38        123.71         1.42 o                         
   2   1  24        227.15        219.79         2.16 o                         
   3   1  24          9.67          7.90         0.44 o                         
   4   1  24         31.38         28.34         1.10 o                         
 -13   2  24         35.10         33.32         1.02 o                         
 -12   2  24        222.10        223.52         2.32 o                         
 -11   2  24        130.76        138.93         2.17 o                         
 -10   2  24        235.78        238.97         1.65 o                         
  -9   2  24        226.06        236.15         2.35 o                         
  -8   2  24       2356.01       2229.59        18.82 o                         
  -7   2  24          7.27          4.89         0.31 o                         
  -6   2  24         81.21         85.75         1.50 o                         
  -5   2  24          1.33          4.24         0.34 o                         
  -4   2  24        655.29        616.61         5.21 o                         
  -3   2  24        238.95        237.04         2.89 o                         
  -2   2  24          7.75          7.60         0.50 o                         
  -1   2  24         21.12         21.30         1.02 o                         
   0   2  24        389.16        354.18         2.76 o                         
   1   2  24        131.75        129.90         2.36 o                         
   2   2  24        127.10        134.34         2.11 o                         
  -5   3  24         21.83         22.40         1.42 o                         
 -13   1  25       1534.23       1470.16        22.08 o                         
 -12   1  25        209.63        215.72         1.85 o                         
 -11   1  25        630.46        606.69         2.79 o                         
 -10   1  25       1268.97       1220.61         8.85 o                         
  -9   1  25         28.87         28.18         0.64 o                         
  -8   1  25        123.11        111.85         1.30 o                         
  -7   1  25         16.08         13.77         0.57 o                         
  -6   1  25         78.00         77.19         1.32 o                         
  -5   1  25         61.13         62.09         1.01 o                         
  -4   1  25        269.18        274.13         2.66 o                         
  -3   1  25        403.18        412.08         2.49 o                         
  -2   1  25        799.59        840.27         7.94 o                         
  -1   1  25          3.00          7.34         0.57 o                         
   0   1  25        368.89        377.85         2.59 o                         
   1   1  25        505.60        505.86         4.55 o                         
   2   1  25        660.30        640.29         4.94 o                         
 -11   2  25        206.10        195.16         2.45 o                         
 -10   2  25        479.23        462.61         4.34 o                         
  -9   2  25        386.94        365.36         2.63 o                         
  -8   2  25       1106.81       1104.37         5.23 o                         
  -7   2  25        190.43        201.12         3.31 o                         
  -6   2  25        470.01        464.91         4.38 o                         
  -5   2  25        769.68        780.52         7.01 o                         
  -4   2  25         89.25         98.53         1.59 o                         
  -3   2  25        113.64        114.19         2.48 o                         
  -2   2  25         51.57         48.54         0.92 o                         
  -1   2  25         35.41         30.58         1.01 o                         
   0   2  25         55.31         50.39         1.94 o                         
 -12   0  26        576.38        542.86        12.71 o                         
 -11   0  26        787.42        732.34         4.43 o                         
 -10   0  26        187.35        181.42         2.83 o                         
  -9   0  26        542.97        498.39         6.96 o                         
  -8   0  26         43.22         35.64         1.31 o                         
  -7   0  26       1255.03       1241.48         7.31 o                         
  -6   0  26       1465.23       1431.79         9.73 o                         
  -5   0  26        812.83        800.16         6.29 o                         
  -4   0  26        927.39        933.07         5.88 o                         
  -3   0  26        284.73        250.17         4.56 o                         
  -2   0  26       7162.45       7235.34        33.57 o                         
  -1   0  26          4.84          4.65         0.64 o                         
   0   0  26         22.53         21.50         1.06 o                         
   1   0  26         47.41         38.75         1.77 o                         
 -12   1  26          9.07         11.35         0.58 o                         
 -11   1  26        111.04        104.78         1.64 o                         
 -10   1  26          3.33          1.67         0.27 o                         
  -9   1  26        901.77        854.23         8.34 o                         
  -8   1  26         12.67         11.76         0.45 o                         
  -7   1  26         41.30         36.17         0.72 o                         
  -6   1  26          0.05          0.58         0.30 o                         
  -5   1  26         40.73         41.30         0.76 o                         
  -4   1  26        110.01        101.98         1.27 o                         
  -3   1  26         78.47         81.09         1.21 o                         
  -2   1  26         42.75         34.88         0.81 o                         
  -1   1  26         35.07         37.84         1.06 o                         
   0   1  26        126.02        116.92         1.71 o                         
  -8   2  26          1.08          1.39         0.50 o                         
  -7   2  26        418.55        372.32        15.44 o                         
  -6   2  26         45.72         40.69         1.06 o                         
  -5   2  26        274.03        252.05         5.90 o                         
  -4   2  26        231.41        234.09         6.94 o                         
  -9   1  27       1040.01        943.07        24.46 o                         
  -8   1  27        253.56        248.44         3.33 o                         
  -7   1  27        402.66        381.70         2.39 o                         
  -6   1  27        224.86        205.53         1.94 o                         
  -5   1  27        102.53         95.61         1.91 o                         
  -4   1  27          0.26          0.61         0.31 o                         
  -3   1  27          4.30          3.77         0.42 o                         
                                                                                
